# Supplementary material for: Genetic identification of Árpád Dynasty members from the ossuary of the Royal Basilica at Székesfehérvár
Source: iScience. 2026 Jun 12;29(7):116365. doi: 10.1016/j.isci.2026.116365 (PMC13276751; doi:10.1016/j.isci.2026.116365)
Supplement: Table S1. Summary of Yleaf, Y chromosome results — Samples highlighted with green background are reported in this study. Haploid marker-based analysis of the other samples was previously published. They are included here because their autosomal genetic analysis was done together in this article with the samples reported here. [file mmc2.xlsx]

## Sheet: Table S1
Table S1. Summary of YLeaf Y-Chromosome Results. Samples highlighted with green background are newly published in this study. Haploid marker based analysis of the other samples was previously published. They are included here for comparison.
Sample ID	Hg	Total_reads	Valid_markers	QC-score	QC-1	QC-2	QC-3
HU3B	R1a1a1b2a2a1c3a~	19735413	61106	0.999	0.999	1	1
HU52	R1a1a1b2a2a1c3~	15702589	46304	0.993	0.993	1	1
SZTL	R1a1a1b2a2a1c3a3b~	22933467	72252	0.999	0.999	1	1
SZKB277	R1a1a1b2a2a1c3a3b~	22967359	72453	0.999	0.999	1	1
SZKB58	R1a1a1b2a2a1c3a3b~	20126320	60986	0.997	0.997	1	1
SZKB686	R1a1a1b2a2a1c3a3~	21569440	67217	1	1	1	1
MBE-C1	N1a1a1a1a1a1a7~	10752462	34046	0.998	0.998	1	1
