# Supplementary material for: Genetic identification of Árpád Dynasty members from the ossuary of the Royal Basilica at Székesfehérvár
Source: iScience. 2026 Jun 12;29(7):116365. doi: 10.1016/j.isci.2026.116365 (PMC13276751; doi:10.1016/j.isci.2026.116365)
Supplement: Table S2. Overview of samples, including nomenclature and key characteristics — Samples highlighted with green background are reported in this study. Analysis of the other samples was previously published. They are included here because their autosomal genetic analysis was redone in this article together with the samples reported here. [file mmc3.xlsx]

## Sheet: Table S2
Table S2. Overview of samples, including nomenclature and key characteristics. Samples highlighted with green background are newly published in this study. Analysis of the other samples was previously published. They are included here because their relationship with the newly discovered samples was analyzed in this paper for identification purposes.
Sample ID	Identity	Year of discovery	Site of discovery	Present-day placement	Sample source for the genetic studies	Estimated age (years)	Historically recorded or inferred age (years)	Publications
HU3B	King Béla III (1172-1196)	1848	South aisle in the Basilica of Székesfehérvár	Trinity Chapel in the Matthias Church of Buda	tarsal bone	44-48	48	Éry (ed.) 2008 Olasz et al. 2019 Nagy et al. 2021 Varga et al. 2023
HUAA	Queen Anna of Antioch (†1184/85)	1848	South aisle in the Basilica of Székesfehérvár	Trinity Chapel in the Matthias Church of Buda	rib	37-41	~31
HU52	Prince Andrew, son of Andrew II ? (c.1210-1234)	1848	South aisle in the Basilica of Székesfehérvár	Crypt of the Matthias Church in Buda	tarsal bone	20-26	~24
SZTL	King Ladislaus I (1077-1095)	NA	NA	Scull relic in the Héderváry Chapel of the Győr Cathedral	tooth	50-60	~55	Pálfi et al. 2017 Varga et al. 2023
SZKB277	King Béla II (1131-1141)	1936-37	North aisle in the Basilica of Székesfehérvár	Ossuary of Székesfehérvár	petrous bone	30-59	31-33	Éry (ed.) 2008 This paper
SZKB58	Unknown male	1971	Northern exterior of the Basilica of Székesfehérvár	Ossuary of Székesfehérvár	tooth	43-47	n.a.
SZKB686	Unknown male	1936-37	Eastern exterior of the Basilica of Székesfehérvár	Ossuary of Székesfehérvár	tooth	17-19	n.a.
HUF-1	Unknown female fetus	1848	South aisle in the Basilica of Székesfehérvár	Crypt of the Matthias Church in Buda	tarsal bone	9-9.5 (lunar months)	n.a.
MBE-C1	Béla, Duke of Macsó (†1272)	1915	Sacristy of the Margaret Island monastrey	Hungarian Natural History Museum in Budapest	rib	24.3 (MLE)	~22	Hajdú et al. 2025 This paper
						22-24		Buzár et Bernert 2019
