# Supplementary material for: Genetic identification of Árpád Dynasty members from the ossuary of the Royal Basilica at Székesfehérvár
Source: iScience. 2026 Jun 12;29(7):116365. doi: 10.1016/j.isci.2026.116365 (PMC13276751; doi:10.1016/j.isci.2026.116365)
Supplement: Table S3. Per-sample sequencing quality control and postmortem damage metrics — (A) Quality control (QC) metrics for all samples analyzed in this study; samples highlighted with green background are reported in this study, while analysis of the other samples was previously published and is included here because their autosomal genetic analysis was redone in this article together with the samples reported here. Note that the “Cemetery” and “Tomb characteristics” section refers to the original burial site of the remains; for present-day placement see Table S2. (B) Postmortem damage (PMD) metrics for all samples analyzed in this study; samples highlighted with green background are reported in this study, while analysis of the other samples was previously published and is included here because their autosomal genetic analysis was redone in this article together with the samples reported here. [file mmc4.xlsx]

## Sheet: Table_S3A
Table S3A. Quality control (QC) metrics for all samples analyzed in this study; samples highlighted with green background are reported in this study, while analysis of the other samples was previously published and is included here because their autosomal genetic analysis was redone in this article together with the samples reported here. Note that the “Cemetery” and “Tomb characteristics” sectio…
Genetic ID	Sample ID	Cemetery	Tomb characteristics	Country	Publication	Genetic_Sex	MT_Hg	Qual_MT_Hg	Y_Hg	Qual_Y_Hg	MT_contam	ANGSD_X_contam	total fastq read pairs	total mapped human read pairs	Endogenous DNA content (%)	PCR + optical dup pairs	optical dup pairs	percent dups	est lib size	avg genome coverage	avg X coverage	avg Y coverage	avg MT coverage	percent of MT bases >5x	number of MT bases with 0 coverage	avg fragment size
HU3B	HU3B	South aisle in the Basilica of Székesfehérvár	indoor constructed grave	Hungary	Nagy et al. (2020)	XY	H1b	1	R1a1a1b2a2a1c3a~	1	0.01	0.012199	1976210875	101546270	0.0513843	3857238	1695	0.149232	1356105416	4.05019	2.19707	2.55086	257.634	1	0	130.29
HUAA	HUAA	South aisle in the Basilica of Székesfehérvár	indoor constructed grave	Hungary	Nagy et al. (2020) Varga et al. (2023)	XX	H7b1	0.962	N/A	N/A	0.02	N/A	1909731991	3565540	0.00186704	1208065	21	0.522447	4867507	0.107668	0.110499	0.00247155	13.869	0.942	19	145.827
HU52	HU52	South aisle in the Basilica of Székesfehérvár	indoor constructed grave	Hungary	Nagy et al. (2020) Varga et al. (2023)	XY	T2b2b1	0.9643	R1a1a1b2a2a1c3~	1	0.01	0.018365	1963477678	82082339	0.0418046	26161293	260851	0.559673	163616094	2.411	1.29849	1.22035	168.568	1	0	135.497
SZTL	SZTL	Cathedral of Nagyvárad (Oradea)	unknown, skull in herma kept in Gyor, Hungary	Romania	Varga et al. (2023)	XY	H1u2	0.9248	R1a1a1b2a2a1c3a~	1	0.01	0.005352	1120773842	805676340	0.718857	139008510	2949028	0.270641	2157357552	16.4092	9.27908	7.40444	1045.77	1	0	77.2352
SZKB277	SZKB277	North aisle in the Basilica of Székesfehérvár	reburied it in an indoor crypt, filled with soil	Hungary	not_published	XY	H1+16239	0.9428	R1a1a1b2a2a1c3a3b	1	0.01	0.008964	1421442858	1070181818	0.752884	83935843	3174083	0.226367	6764517355	22.4516	12.4569	8.24776	2249.27	1	0	71.4444
SZKB58	SZKB58	Northern exterior of the Basilica of Székesfehérvár	outdoor earth grave	Hungary	not_published	XY	R0a2'3	0.8754	R1a1a1b2a2a1c3a3b	1	0	0.005263	802336305	282417665	0.351994	110913110	1260223	0.626942	305280510	4.8874	2.75021	2.43292	2061.49	1	0	90.04
SZKB686	SZKB686	Eastern exterior of the Basilica of Székesfehérvár	outdoor earth grave	Hungary	not_published	XY	H5+709	1	R1a1a1b2a2a1c3a3	1	0.01	0.006082	797038470	326680809	0.409868	118452316	1648070	0.638301	361014405	7.07772	3.81743	3.29896	1121.61	1	0	114.398
HUF-1 / HUFOE	HUF-1	South aisle in the Basilica of Székesfehérvár	indoor constructed grave	Hungary	not_published	XX	T2a1a	0.9845	N/A	N/A	0.01	N/A	160119619	83529704	0.521671	9489369	356605	0.113605	350469515	1.53992	1.54476	0.0620709	725.022	1	0	65.2535
MBE-C1	MBE-C1	Budapest - Margit-sziget	indoor constructed grave	Hungary	not_published	XY	U3b3	0.9106	N1a1a1a1a1a1a7~	1	0.01	0.012697	839604544	62305207	0.0742078	10479997	228596	0.168204	166632012	1.21801	0.665735	0.570724	152.1	1	0	73.75

## Sheet: Table_S3B
Table S3B. Post-mortem damage (PMD) metrics for all samples analyzed in this study; samples highlighted with green background are reported in this study, while analysis of the other samples was previously published and is included here because their autosomal genetic analysis was redone in this article together with the samples reported here.
Genetic ID	Sample ID	5pC>T					3pG>A					5pG>T					3pC>A
		1	2	3	4	5	1	2	3	4	5	1	2	3	4	5	1	2	3	4	5
HU3B	HU3B	0.0611	0.037131	0.021488	0.015465	0.013146	0.031692	0.029726	0.019146	0.014587	0.012345	0.00323	0.003195	0.003668	0.00335	0.003761	0.002999	0.003375	0.004474	0.004468	0.004793
HUAA	HUAA	0.030167	0.017423	0.013907	0.010458	0.009451	0.027343	0.016148	0.013951	0.010806	0.009686	0.001942	0.00259	0.003569	0.003072	0.003091	0.002834	0.002869	0.004303	0.004	0.003928
HU52	HU52	0.04023	0.025255	0.021867	0.017882	0.016478	0.000651	0.013616	0.020264	0.017351	0.016078	0.002368	0.002714	0.004108	0.003883	0.004227	0.000482	0.001616	0.003455	0.003535	0.004104
SZTL	SZTL	0.03168	0.006137	0.004291	0.003431	0.00306	0.001359	0.004667	0.003868	0.00327	0.002932	0.007889	0.004307	0.00455	0.005098	0.005452	0.000435	0.003874	0.004827	0.005485	0.005947
SZKB277	SZKB277	0.076475	0.011813	0.008985	0.007282	0.00585	0.083208	0.014284	0.008665	0.007521	0.006047	0.00306	0.001266	0.001254	0.001348	0.001339	0.002428	0.001949	0.002334	0.002128	0.002179
SZKB58	SZKB58	0.013739	0.003246	0.003072	0.002597	0.002633	0.014211	0.003652	0.002951	0.002613	0.002514	0.002528	0.002028	0.001968	0.001965	0.001932	0.003321	0.003567	0.003979	0.003537	0.00359
SZKB686	SZKB686	0.039862	0.00401	0.004171	0.003109	0.002937	0.031451	0.004402	0.003912	0.003384	0.002879	0.002557	0.001225	0.001467	0.001256	0.001276	0.001553	0.001764	0.002357	0.002007	0.001953
HUF-1 / HUFOE	HUF-1	0.042197	0.004777	0.004011	0.003631	0.003065	0.042408	0.004793	0.003911	0.003595	0.002994	0.001899	0.001138	0.001288	0.001336	0.001268	0.002328	0.001574	0.001657	0.001791	0.001703
MBE-C1	MBE-C1	0.029781	0.002108	0.002833	0.002718	0.00247	0.028711	0.002301	0.002706	0.002631	0.00241	0.002422	0.001385	0.001697	0.001477	0.001531	0.002181	0.00255	0.003325	0.002988	0.00285
