# Supplementary material for: Genetic identification of Árpád Dynasty members from the ossuary of the Royal Basilica at Székesfehérvár
Source: iScience. 2026 Jun 12;29(7):116365. doi: 10.1016/j.isci.2026.116365 (PMC13276751; doi:10.1016/j.isci.2026.116365)
Supplement: Table S5. Kinship results calculated by correctKin [file mmc6.xlsx]

## Sheet: Table S5
Table S5. Kinship results calculated by correctKin
Genetic ID1	Master ID1	Genetic ID2	Master ID2	uncorr. kin. coeff.	overlap frac.	corr. kin. coeff.	6.00 sigma threshold	95 conf (lower)	95 conf (upper)	est. relatedness
HU3B	HU3B	HU52	HU52	0.104359	0.838033	0.124528	0.017467	0.119613	0.129443	2nd
HU3B	HU3B	HUAA	HUAA	-0.000806	0.085440	-0.009432	0.025609	-0.016899	-0.001966	uncertain
HU3B	HU3B	SZKB277	SZKB277	0.095495	0.964645	0.098995	0.020180	0.093287	0.104703	2nd
HU3B	HU3B	SZTLF	SZTL	0.014714	0.963706	0.015268	0.020180	0.009560	0.020976	uncertain
HU3B	HU3B	SZKB58F	SZKB58	0.004856	0.929100	0.005226	0.020178	-0.000584	0.011036	uncertain
HU3B	HU3B	MBE-C1	MBE-C1	0.022427	0.675676	0.033192	0.017479	0.028252	0.038133	4th
HU52	HU52	HUAA	HUAA	0.007927	0.076916	0.103061	0.027291	0.094735	0.111388	2nd
HU52	HU52	SZKB277	SZKB277	0.039653	0.867103	0.045730	0.017887	0.040609	0.050852	4th
HU52	HU52	SZTLF	SZTL	0.010154	0.866241	0.011722	0.017887	0.006600	0.016844	uncertain
HU52	HU52	MBE-C1	MBE-C1	0.023309	0.607282	0.038382	0.017354	0.033502	0.043262	4th
HU52	HU52	SZKB58F	SZKB58	-0.000426	0.834649	-0.000511	0.017467	-0.005425	0.004404	uncertain
HUAA	HUAA	SZTLF	SZTL	-0.000307	0.088112	-0.003489	0.025609	-0.010956	0.003977	uncertain
HUAA	HUAA	SZKB58F	SZKB58	-0.000141	0.084959	-0.001657	0.025609	-0.009123	0.005809	uncertain
HUAA	HUAA	MBE-C1	MBE-C1	0.000772	0.062195	0.012413	0.031044	0.003416	0.021410	uncertain
HUAA	HUAA	SZKB277	SZKB277	0.000128	0.088200	0.001457	0.025609	-0.006010	0.008923	uncertain
SZTLF	SZTL	MBE-C1	MBE-C1	0.009210	0.697875	0.013197	0.017110	0.008382	0.018012	uncertain
SZTLF	SZTL	SZKB58F	SZKB58	0.128347	0.960277	0.133656	0.020180	0.127948	0.139364	2nd
SZTLF	SZTL	SZKB277	SZKB277	0.050228	0.997559	0.050351	0.026527	0.042979	0.057723	3rd
MBE-C1	MBE-C1	SZKB58F	SZKB58	0.000898	0.673282	0.001334	0.017479	-0.003607	0.006274	uncertain
MBE-C1	MBE-C1	SZKB277	SZKB277	0.011128	0.698552	0.015931	0.017110	0.011115	0.020746	uncertain
SZKB58F	SZKB58	SZKB277	SZKB277	0.032837	0.961203	0.034163	0.020180	0.028455	0.039871	4th
Category	Interval
identical	> 0.3750
1st order	[0.1875, 0.3750]
2nd order	[0.0938, 0.1875]
3rd order	[0.0469, 0.0938]
4th order	[0.0234, 0.0469]
uncertain	< 0.0234
