# Supplementary material for: Genetic identification of Árpád Dynasty members from the ossuary of the Royal Basilica at Székesfehérvár
Source: iScience. 2026 Jun 12;29(7):116365. doi: 10.1016/j.isci.2026.116365 (PMC13276751; doi:10.1016/j.isci.2026.116365)
Supplement: Table S6. Identity-by-descent (IBD) analyses of the Árpád Dynasty cohort against an ancient reference panel — (A) Pairwise IBD-sharing results between every sample pair, including longest IBD segment length and cumulative IBD lengths at multiple cM thresholds. (B) Metadata for the ancient genomes used in the IBD analysis, including sample identifiers, AADR labels, dating, geographic origin, and coordinates. [file mmc7.xlsx]

## Sheet: Table S6A
Table S6A. Pairwise IBD-sharing results between every sample pair, including longest IBD segment length and cumulative IBD lengths at multiple cM thresholds.
Genetic_ID1	Master_ID1	Genetic_ID2	Master_ID2	Longest_IBD_cM	sum_IBD_min_5_cM	n_IBD_min_5_cM	sum_IBD_min_6_cM	n_IBD_min_6_cM	sum_IBD_min_7_cM	n_IBD_min_7_cM	sum_IBD_min_8_cM	n_IBD_min_8_cM	sum_IBD_min_12_cM	n_IBD_min_12_cM	sum_IBD_min_16_cM	n_IBD_min_16_cM	sum_IBD_min_20_cM	n_IBD_min_20_cM	Figure_4 (present - 1, absent - 0)
HUASper55B	HUAS55B	HUASper59	HUAS59B	273.11	3245.26	26	3245.26	26	3245.26	26	3245.26	26	3245.26	26	3245.26	26	3245.26	26	1
VK483.SG	VK483	VK490.SG	VK490	183.964	2409.32	47	2404.18	46	2404.18	46	2404.18	46	2365.69	42	2320.64	39	2244.01	35	1
SZKB58	SZKB58	SZTL	SZTL	196.45	1661.84	33	1661.84	33	1661.84	33	1661.84	33	1623.38	29	1577.71	26	1558.18	25	1
HU3B	HU3B	HU52	HU52	203.963	1634.28	18	1634.28	18	1634.28	18	1634.28	18	1622.51	17	1622.51	17	1603.29	16	1
HU3B	HU3B	SZKB277	SZKB277	213.721	1335.04	20	1335.04	20	1335.04	20	1335.04	20	1335.04	20	1321.56	19	1321.56	19	1
HUASper57	HUAS57	HUASper59	HUAS59B	70.824	864.694	38	853.656	36	853.656	36	824.173	32	750.126	25	705.06	22	649.706	19	1
SZKB277	SZKB277	SZTL	SZTL	104.563	616.921	19	611.39	18	611.39	18	604.363	17	573.388	14	558.322	13	541.76	12	1
HU52	HU52	SZKB277	SZKB277	88.9756	558.143	13	558.143	13	558.143	13	558.143	13	558.143	13	530.227	11	511.008	10	1
VK490.SG	VK490	VK555.SG	VK555	83.0922	492.886	14	481.946	12	481.946	12	481.946	12	481.946	12	481.946	12	481.946	12	1
HU52	HU52	MBE-C1	MBE-C1	50.9825	447.472	22	447.472	22	440.827	21	425.329	19	374.617	14	362.064	13	325.551	11	1
HUASper55B	HUAS55B	HUASper57	HUAS57	33.9363	433.02	22	427.099	21	427.099	21	412.796	19	380.677	16	352.397	14	281.499	10	1
HU3B	HU3B	MBE-C1	MBE-C1	102.117	400.154	11	400.154	11	400.154	11	400.154	11	391.542	10	391.542	10	391.542	10	1
SZKB277	SZKB277	SZKB58	SZKB58	104.768	385.382	13	385.382	13	385.382	13	377.883	12	367.522	11	352.672	10	336.469	9	1
MBE-C1	MBE-C1	SZKB277	SZKB277	57.6512	235.167	8	235.167	8	235.167	8	227.319	7	227.319	7	227.319	7	227.319	7	1
AHS21	AHP21	KeF1-10936.SG	KeF1-10936	64.5596	214.43	16	203.805	14	184.715	11	176.764	10	128.702	5	86.9155	2	86.9155	2	0
VK483.SG	VK483	VK555.SG	VK555	69.6705	204.845	10	198.94	9	198.94	9	191.617	8	191.617	8	164.79	6	111.416	3	1
HU52	HU52	SZTL	SZTL	33.4021	184.017	9	184.017	9	184.017	9	184.017	9	161.119	7	146.713	6	112.757	4	1
MBE-C1	MBE-C1	SZTL	SZTL	57.8665	182.056	6	182.056	6	182.056	6	182.056	6	173.561	5	158.702	4	142.062	3	1
KeF1-10936.SG	KeF1-10936	SZAK-4.SG	SZAK-4	23.6804	142.845	14	115.308	9	101.992	7	101.992	7	74.4982	4	62.1114	3	45.868	2	0
HUAS261F	HUAS261	HUASper57	HUAS57	26.4677	130.853	7	125.052	6	125.052	6	125.052	6	125.052	6	94.651	4	94.651	4	1
HU3B	HU3B	SZTL	SZTL	33.4136	107.639	6	102.089	5	95.5784	4	95.5784	4	95.5784	4	81.45	3	64.971	2	1
HUASper57	HUAS57	HUF-1	HUF-1	32.5757	106.64	5	106.64	5	106.64	5	106.64	5	98.5391	4	83.0589	3	83.0589	3	1
LB-1432.SG	LB-1432	SZA-154.SG	SZA-154	28.6476	100.247	8	94.2956	7	81.5862	5	81.5862	5	59.1776	3	28.6476	1	28.6476	1	0
VK555.SG	VK555	lov001.SG	lov001	40.6776	97.6613	4	97.6613	4	97.6613	4	97.6613	4	97.6613	4	83.4661	3	83.4661	3	1
HUASper59	HUAS59B	PER03-1	PER03-1	40.592	96.3218	6	96.3218	6	96.3218	6	96.3218	6	68.0702	3	40.592	1	40.592	1	1
KeF1-10936.SG	KeF1-10936	LB-1432.SG	LB-1432	25.009	92.2141	8	81.015	6	81.015	6	65.4903	4	55.6748	3	43.3987	2	25.009	1	0
VK483.SG	VK483	lov001.SG	lov001	57.5493	91.227	3	91.227	3	91.227	3	91.227	3	79.5056	2	79.5056	2	79.5056	2	1
KeF1-10936.SG	KeF1-10936	TCS-2.SG	TCS-2	28.3209	85.7342	6	85.7342	6	85.7342	6	78.2189	5	61.5853	3	47.4153	2	28.3209	1	0
SZAK-4.SG	SZAK-4	TCS-2.SG	TCS-2	16.3325	85.0093	11	68.7853	8	43.0797	4	35.3759	3	16.3325	1	16.3325	1	0	0	0
LB-1432.SG	LB-1432	TCS-2.SG	TCS-2	13.5413	71.1833	8	71.1833	8	65.162	7	57.4458	6	13.5413	1	0	0	0	0	0
HUASper55B	HUAS55B	PER03-1	PER03-1	39.1887	69.6842	4	69.6842	4	69.6842	4	69.6842	4	39.1887	1	39.1887	1	39.1887	1	1
HU52	HU52	SZKB58	SZKB58	23.0426	63.6477	4	63.6477	4	63.6477	4	56.6216	3	56.6216	3	40.7166	2	23.0426	1	1
VK490.SG	VK490	lov001.SG	lov001	28.8249	62.5026	3	62.5026	3	62.5026	3	62.5026	3	50.7812	2	50.7812	2	50.7812	2	1
LB-1432.SG	LB-1432	SZAK-4.SG	SZAK-4	12.3537	61.4968	8	44.8699	5	32.1368	3	32.1368	3	12.3537	1	0	0	0	0	0
SZAK-4.SG	SZAK-4	MH1-14.SG	MH1-14	25.4378	55.5291	5	55.5291	5	41.9108	3	34.2726	2	25.4378	1	25.4378	1	25.4378	1	0
SZA-154.SG	SZA-154	TCS-2.SG	TCS-2	15.1699	49.0595	6	37.7003	4	23.8702	2	23.8702	2	15.1699	1	0	0	0	0	0
AHS21	AHP21	TCS-2.SG	TCS-2	28.1503	47.4626	4	37.1077	2	37.1077	2	37.1077	2	28.1503	1	28.1503	1	28.1503	1	0
HU52	HU52	HUF-1	HUF-1	17.4949	46.0652	4	40.5394	3	40.5394	3	40.5394	3	29.5497	2	17.4949	1	0	0	1
HU3B	HU3B	HUF-1	HUF-1	17.6229	45.4052	4	45.4052	4	45.4052	4	38.1305	3	17.6229	1	17.6229	1	0	0	1
AHS21	AHP21	MH1-14.SG	MH1-14	15.0665	40.0488	4	40.0488	4	33.762	3	33.762	3	15.0665	1	0	0	0	0	0
KeF1-10936.SG	KeF1-10936	MH1-14.SG	MH1-14	9.352	39.2731	5	33.887	4	33.887	4	26.5089	3	0	0	0	0	0	0	0
KeF1-10936.SG	KeF1-10936	SZTL	SZTL	13.8109	38.3499	3	38.3499	3	38.3499	3	38.3499	3	38.3499	3	0	0	0	0	1
KeF1-10936.SG	KeF1-10936	SZA-154.SG	SZA-154	27.1308	37.9859	2	37.9859	2	37.9859	2	37.9859	2	27.1308	1	27.1308	1	27.1308	1	0
SZTL	SZTL	MH-107.SG	MH-107	20.0195	37.8973	2	37.8973	2	37.8973	2	37.8973	2	37.8973	2	37.8973	2	20.0195	1	1
AHS21	AHP21	LB-1432.SG	LB-1432	13.9737	37.8452	4	37.8452	4	31.6372	3	23.7859	2	13.9737	1	0	0	0	0	0
LB-1432.SG	LB-1432	SP-10.SG	SP-10	10.2659	37.3483	5	37.3483	5	18.1896	2	10.2659	1	0	0	0	0	0	0	0
AHS21	AHP21	SZAK-4.SG	SZAK-4	9.5976	32.9917	4	32.9917	4	32.9917	4	18.1441	2	0	0	0	0	0	0	0
HU3B	HU3B	SZKB58	SZKB58	25.4512	32.9589	2	32.9589	2	32.9589	2	25.4512	1	25.4512	1	25.4512	1	25.4512	1	1
TCS-2.SG	TCS-2	SP-10.SG	SP-10	16.7904	31.6821	3	31.6821	3	25.3808	2	25.3808	2	16.7904	1	16.7904	1	0	0	0
AHS29	AHP29	SZKB58	SZKB58	24.3628	30.767	2	30.767	2	24.3628	1	24.3628	1	24.3628	1	24.3628	1	24.3628	1	1
SZKB277	SZKB277	HUASper59	HUAS59B	21.4307	30.0875	2	30.0875	2	30.0875	2	30.0875	2	21.4307	1	21.4307	1	21.4307	1	1
SZKB277	SZKB277	HUASper55B	HUAS55B	21.2596	29.7862	2	29.7862	2	29.7862	2	29.7862	2	21.2596	1	21.2596	1	21.2596	1	1
AHS21	AHP21	SZA-154.SG	SZA-154	17.3524	29.7009	3	24.4438	2	24.4438	2	17.3524	1	17.3524	1	17.3524	1	0	0	0
AHS21	AHP21	SP-10.SG	SP-10	13.2575	29.3216	3	29.3216	3	22.5576	2	22.5576	2	13.2575	1	0	0	0	0	0
CKM	CKM	SZTL	SZTL	16.1338	29.2695	2	29.2695	2	29.2695	2	29.2695	2	29.2695	2	16.1338	1	0	0	1
SZTL	SZTL	HUASper57	HUAS57	29.0504	29.0504	1	29.0504	1	29.0504	1	29.0504	1	29.0504	1	29.0504	1	29.0504	1	1
KeF1-10936.SG	KeF1-10936	MH-107.SG	MH-107	14.0684	28.0948	3	22.105	2	22.105	2	22.105	2	14.0684	1	0	0	0	0	1
LB-1432.SG	LB-1432	MH1-14.SG	MH1-14	11.5699	27.7492	3	27.7492	3	21.0852	2	21.0852	2	0	0	0	0	0	0	0
TCS-2.SG	TCS-2	MH1-14.SG	MH1-14	13.6729	26.2872	3	20.3931	2	13.6729	1	13.6729	1	13.6729	1	0	0	0	0	0
MBE-C1	MBE-C1	SZKB58	SZKB58	25.9525	25.9525	1	25.9525	1	25.9525	1	25.9525	1	25.9525	1	25.9525	1	25.9525	1	1
HUASper55B	HUAS55B	PER05	PER05	17.8637	25.4575	2	25.4575	2	25.4575	2	17.8637	1	17.8637	1	17.8637	1	0	0	1
SZA-154.SG	SZA-154	SP-10.SG	SP-10	15.7869	25.4565	2	25.4565	2	25.4565	2	25.4565	2	15.7869	1	0	0	0	0	0
HVF-21	HVF-21	R6759.SG	R6759	15.8275	25.4434	2	25.4434	2	25.4434	2	25.4434	2	15.8275	1	0	0	0	0	0
SZAK-4.SG	SZAK-4	SZA-154.SG	SZA-154	10.6649	24.882	3	19.3575	2	19.3575	2	19.3575	2	0	0	0	0	0	0	0
SP-10.SG	SP-10	SZKB58	SZKB58	24.2906	24.2906	1	24.2906	1	24.2906	1	24.2906	1	24.2906	1	24.2906	1	24.2906	1	1
VK555.SG	VK555	HU3B	HU3B	17.3513	23.7026	2	23.7026	2	17.3513	1	17.3513	1	17.3513	1	17.3513	1	0	0	1
LB-1432.SG	LB-1432	MH-107.SG	MH-107	16.9174	23.6824	2	23.6824	2	16.9174	1	16.9174	1	16.9174	1	16.9174	1	0	0	0
TCS-2.SG	TCS-2	SH-103.SG	SH-103	11.6329	22.9887	3	17.8698	2	11.6329	1	11.6329	1	0	0	0	0	0	0	0
AGY-75.SG	AGY-75	R6759.SG	R6759	16.7409	22.9857	2	22.9857	2	16.7409	1	16.7409	1	16.7409	1	16.7409	1	0	0	0
SZKB277	SZKB277	PER03-1	PER03-1	20.3441	20.3441	1	20.3441	1	20.3441	1	20.3441	1	20.3441	1	20.3441	1	20.3441	1	1
PER03-1	PER03-1	PER05	PER05	10.7914	19.6989	2	19.6989	2	19.6989	2	19.6989	2	0	0	0	0	0	0	1
MBE-C1	MBE-C1	HUF-1	HUF-1	8.5374	19.1674	3	8.5374	1	8.5374	1	8.5374	1	0	0	0	0	0	0	1
HVF-21	HVF-21	SZKB686	SZKB686	12.0272	18.0959	2	18.0959	2	12.0272	1	12.0272	1	12.0272	1	0	0	0	0	1
SZKB58	SZKB58	I32305.TW	I32305	17.9355	17.9355	1	17.9355	1	17.9355	1	17.9355	1	17.9355	1	17.9355	1	0	0	1
SZKB277	SZKB277	HUF-1	HUF-1	10.0304	17.8622	2	17.8622	2	17.8622	2	10.0304	1	0	0	0	0	0	0	1
VK483.SG	VK483	HU3B	HU3B	17.789	17.789	1	17.789	1	17.789	1	17.789	1	17.789	1	17.789	1	0	0	1
HU3B	HU3B	lov001.SG	lov001	17.7862	17.7862	1	17.7862	1	17.7862	1	17.7862	1	17.7862	1	17.7862	1	0	0	1
VK490.SG	VK490	HU3B	HU3B	17.7768	17.7768	1	17.7768	1	17.7768	1	17.7768	1	17.7768	1	17.7768	1	0	0	1
TCS-2.SG	TCS-2	SZKB58	SZKB58	11.97	17.7312	2	11.97	1	11.97	1	11.97	1	0	0	0	0	0	0	0
HUASper59	HUAS59B	PER05	PER05	17.6094	17.6094	1	17.6094	1	17.6094	1	17.6094	1	17.6094	1	17.6094	1	0	0	1
R2065.SG	R2065	MBE-C1	MBE-C1	17.3972	17.3972	1	17.3972	1	17.3972	1	17.3972	1	17.3972	1	17.3972	1	0	0	1
TCS-2.SG	TCS-2	HUASper55B	HUAS55B	16.9941	16.9941	1	16.9941	1	16.9941	1	16.9941	1	16.9941	1	16.9941	1	0	0	0
SZKB58	SZKB58	AHS58	AHP58	11.9562	16.9689	2	11.9562	1	11.9562	1	11.9562	1	0	0	0	0	0	0	0
TCS-2.SG	TCS-2	HUASper59	HUAS59B	16.8071	16.8071	1	16.8071	1	16.8071	1	16.8071	1	16.8071	1	16.8071	1	0	0	0
SZTL	SZTL	VK53.SG	VK53	16.8008	16.8008	1	16.8008	1	16.8008	1	16.8008	1	16.8008	1	16.8008	1	0	0	1
SZLA-646.SG	SZLA-646	SZKB277	SZKB277	16.4921	16.4921	1	16.4921	1	16.4921	1	16.4921	1	16.4921	1	16.4921	1	0	0	1
AHS21	AHP21	MH-107.SG	MH-107	10.976	16.0076	2	10.976	1	10.976	1	10.976	1	0	0	0	0	0	0	0
SZTL	SZTL	R1288.SG	R1288	15.7164	15.7164	1	15.7164	1	15.7164	1	15.7164	1	15.7164	1	0	0	0	0	1
LB-1432.SG	LB-1432	SZKB58	SZKB58	9.6124	15.5937	2	9.6124	1	9.6124	1	9.6124	1	0	0	0	0	0	0	0
VK340.SG	VK340	VK53.SG	VK53	15.5128	15.5128	1	15.5128	1	15.5128	1	15.5128	1	15.5128	1	0	0	0	0	1
KBS05	KOZ5	AGY-49.SG	AGY-49	10.1054	15.2695	2	10.1054	1	10.1054	1	10.1054	1	0	0	0	0	0	0	0
R10840.SG	R10840	PCA0343.SG	PCA0343	8.0057	14.4728	2	14.4728	2	8.0057	1	8.0057	1	0	0	0	0	0	0	0
AGY-49.SG	AGY-49	SZKB277	SZKB277	14.3944	14.3944	1	14.3944	1	14.3944	1	14.3944	1	14.3944	1	0	0	0	0	1
HVF-21	HVF-21	AHS56	AHP56	8.8036	14.2115	2	8.8036	1	8.8036	1	8.8036	1	0	0	0	0	0	0	0
SZRV-54.SG	SZRV-54	VZ-12673.SG	VZ-12673	14.1424	14.1424	1	14.1424	1	14.1424	1	14.1424	1	14.1424	1	0	0	0	0	0
HVF-21	HVF-21	I4803.AG	I4803	8.5185	14.074	2	8.5185	1	8.5185	1	8.5185	1	0	0	0	0	0	0	0
SZKB58	SZKB58	R10840.SG	R10840	8.3549	13.9517	2	8.3549	1	8.3549	1	8.3549	1	0	0	0	0	0	0	0
HVF-21	HVF-21	VK53.SG	VK53	13.7986	13.7986	1	13.7986	1	13.7986	1	13.7986	1	13.7986	1	0	0	0	0	1
I26745.AG	I26745	HVF-21	HVF-21	13.7353	13.7353	1	13.7353	1	13.7353	1	13.7353	1	13.7353	1	0	0	0	0	1
AHS21	AHP21	AHS58	AHP58	13.5299	13.5299	1	13.5299	1	13.5299	1	13.5299	1	13.5299	1	0	0	0	0	0
SZA-154.SG	SZA-154	PER05	PER05	13.3888	13.3888	1	13.3888	1	13.3888	1	13.3888	1	13.3888	1	0	0	0	0	0
SZKB58	SZKB58	PER05	PER05	13.304	13.304	1	13.304	1	13.304	1	13.304	1	13.304	1	0	0	0	0	1
I35010.TW	I35010	PER05	PER05	13.1635	13.1635	1	13.1635	1	13.1635	1	13.1635	1	13.1635	1	0	0	0	0	0
AHS29	AHP29	KBS05	KOZ5	13.113	13.113	1	13.113	1	13.113	1	13.113	1	13.113	1	0	0	0	0	0
AGY-75.SG	AGY-75	HU52	HU52	13.1012	13.1012	1	13.1012	1	13.1012	1	13.1012	1	13.1012	1	0	0	0	0	1
CKM	CKM	SZKB277	SZKB277	13.058	13.058	1	13.058	1	13.058	1	13.058	1	13.058	1	0	0	0	0	1
VK340.SG	VK340	HU52	HU52	13.0004	13.0004	1	13.0004	1	13.0004	1	13.0004	1	13.0004	1	0	0	0	0	1
VK340.SG	VK340	SZKB277	SZKB277	12.9897	12.9897	1	12.9897	1	12.9897	1	12.9897	1	12.9897	1	0	0	0	0	1
I26745.AG	I26745	SZKB686	SZKB686	12.8652	12.8652	1	12.8652	1	12.8652	1	12.8652	1	12.8652	1	0	0	0	0	1
AGY-75.SG	AGY-75	HU3B	HU3B	12.7756	12.7756	1	12.7756	1	12.7756	1	12.7756	1	12.7756	1	0	0	0	0	1
SZKB277	SZKB277	HUAS261F	HUAS261	12.7506	12.7506	1	12.7506	1	12.7506	1	12.7506	1	12.7506	1	0	0	0	0	1
VK340.SG	VK340	HU3B	HU3B	12.7442	12.7442	1	12.7442	1	12.7442	1	12.7442	1	12.7442	1	0	0	0	0	1
TTSZ-43.SG	TTSZ-43	SZKB686	SZKB686	12.5634	12.5634	1	12.5634	1	12.5634	1	12.5634	1	12.5634	1	0	0	0	0	1
HU3B	HU3B	HUASper59	HUAS59B	12.4643	12.4643	1	12.4643	1	12.4643	1	12.4643	1	12.4643	1	0	0	0	0	1
SZTL	SZTL	PER05	PER05	12.434	12.434	1	12.434	1	12.434	1	12.434	1	12.434	1	0	0	0	0	1
SZAK-4.SG	SZAK-4	SP-10.SG	SP-10	12.2621	12.2621	1	12.2621	1	12.2621	1	12.2621	1	12.2621	1	0	0	0	0	0
HU3B	HU3B	HUASper57	HUAS57	12.2078	12.2078	1	12.2078	1	12.2078	1	12.2078	1	12.2078	1	0	0	0	0	1
AHS21	AHP21	SZTL	SZTL	11.8131	11.8131	1	11.8131	1	11.8131	1	11.8131	1	0	0	0	0	0	0	0
MBE-C1	MBE-C1	HUASper87	HUAS87	11.1524	11.1524	1	11.1524	1	11.1524	1	11.1524	1	0	0	0	0	0	0	0
I4803.AG	I4803	VK53.SG	VK53	11.1106	11.1106	1	11.1106	1	11.1106	1	11.1106	1	0	0	0	0	0	0	0
I35010.TW	I35010	SZKB58	SZKB58	11.1033	11.1033	1	11.1033	1	11.1033	1	11.1033	1	0	0	0	0	0	0	0
TCS-2.SG	TCS-2	MH-107.SG	MH-107	11.0537	11.0537	1	11.0537	1	11.0537	1	11.0537	1	0	0	0	0	0	0	0
SZTL	SZTL	AHS58	AHP58	11.0158	11.0158	1	11.0158	1	11.0158	1	11.0158	1	0	0	0	0	0	0	0
DZS-42	DZS-42	SZTL	SZTL	11.0044	11.0044	1	11.0044	1	11.0044	1	11.0044	1	0	0	0	0	0	0	0
KeF1-10936.SG	KeF1-10936	SZKB58	SZKB58	10.9429	10.9429	1	10.9429	1	10.9429	1	10.9429	1	0	0	0	0	0	0	1
KBS19	KOZ19	LB-1432.SG	LB-1432	10.9397	10.9397	1	10.9397	1	10.9397	1	10.9397	1	0	0	0	0	0	0	0
VZ-12673.SG	VZ-12673	SZKB58	SZKB58	10.9057	10.9057	1	10.9057	1	10.9057	1	10.9057	1	0	0	0	0	0	0	0
SZKB277	SZKB277	HUASper87	HUAS87	10.8984	10.8984	1	10.8984	1	10.8984	1	10.8984	1	0	0	0	0	0	0	0
SZKB277	SZKB277	VK403.SG	VK403	10.7045	10.7045	1	10.7045	1	10.7045	1	10.7045	1	0	0	0	0	0	0	0
R10840.SG	R10840	R10830.SG	R10830	10.6734	10.6734	1	10.6734	1	10.6734	1	10.6734	1	0	0	0	0	0	0	0
SZKB686	SZKB686	R10618.SG	R10618	10.5444	10.5444	1	10.5444	1	10.5444	1	10.5444	1	0	0	0	0	0	0	0
HUASper86	HUAS86	SZKB686	SZKB686	10.4051	10.4051	1	10.4051	1	10.4051	1	10.4051	1	0	0	0	0	0	0	0
LB-1432.SG	LB-1432	HUAS261F	HUAS261	10.377	10.377	1	10.377	1	10.377	1	10.377	1	0	0	0	0	0	0	0
HU52	HU52	R1288.SG	R1288	10.3256	10.3256	1	10.3256	1	10.3256	1	10.3256	1	0	0	0	0	0	0	1
SZTL	SZTL	HUASper87	HUAS87	10.28	10.28	1	10.28	1	10.28	1	10.28	1	0	0	0	0	0	0	0
HUASper57	HUAS57	PER03-1	PER03-1	10.2778	10.2778	1	10.2778	1	10.2778	1	10.2778	1	0	0	0	0	0	0	1
HUASper55B	HUAS55B	HUF-1	HUF-1	10.2162	10.2162	1	10.2162	1	10.2162	1	10.2162	1	0	0	0	0	0	0	1
ARK-14.SG	ARK-14	SZKB58	SZKB58	10.2054	10.2054	1	10.2054	1	10.2054	1	10.2054	1	0	0	0	0	0	0	0
AGY-75.SG	AGY-75	PCA0343.SG	PCA0343	10.1407	10.1407	1	10.1407	1	10.1407	1	10.1407	1	0	0	0	0	0	0	0
K2-52.SG	K2-52	SZKB277	SZKB277	10.0448	10.0448	1	10.0448	1	10.0448	1	10.0448	1	0	0	0	0	0	0	0
VK340.SG	VK340	HVF-21	HVF-21	9.9863	9.9863	1	9.9863	1	9.9863	1	9.9863	1	0	0	0	0	0	0	1
AHPS103	AHP103	HVF-21	HVF-21	9.9835	9.9835	1	9.9835	1	9.9835	1	9.9835	1	0	0	0	0	0	0	0
AHS56	AHP56	I4803.AG	I4803	9.9629	9.9629	1	9.9629	1	9.9629	1	9.9629	1	0	0	0	0	0	0	0
AGY-49.SG	AGY-49	R6759.SG	R6759	9.9549	9.9549	1	9.9549	1	9.9549	1	9.9549	1	0	0	0	0	0	0	0
TTSZ-43.SG	TTSZ-43	HVF-21	HVF-21	9.8742	9.8742	1	9.8742	1	9.8742	1	9.8742	1	0	0	0	0	0	0	1
HUASper59	HUAS59B	HUF-1	HUF-1	9.7731	9.7731	1	9.7731	1	9.7731	1	9.7731	1	0	0	0	0	0	0	1
SZTL	SZTL	PCA0343.SG	PCA0343	9.7714	9.7714	1	9.7714	1	9.7714	1	9.7714	1	0	0	0	0	0	0	0
SZKB58	SZKB58	I4803.AG	I4803	9.666	9.666	1	9.666	1	9.666	1	9.666	1	0	0	0	0	0	0	0
SZAK-4.SG	SZAK-4	HUF-1	HUF-1	9.48809	9.48809	1	9.48809	1	9.48809	1	9.48809	1	0	0	0	0	0	0	0
SZA-154.SG	SZA-154	SZKB58	SZKB58	9.4148	9.4148	1	9.4148	1	9.4148	1	9.4148	1	0	0	0	0	0	0	0
SZTL	SZTL	VK417.SG	VK417	9.3381	9.3381	1	9.3381	1	9.3381	1	9.3381	1	0	0	0	0	0	0	0
SZTL	SZTL	PER03-1	PER03-1	9.3315	9.3315	1	9.3315	1	9.3315	1	9.3315	1	0	0	0	0	0	0	1
VK274.SG	VK274	SZTL	SZTL	9.3265	9.3265	1	9.3265	1	9.3265	1	9.3265	1	0	0	0	0	0	0	0
K1-3286.SG	K1-3286	SZKB58	SZKB58	9.3172	9.3172	1	9.3172	1	9.3172	1	9.3172	1	0	0	0	0	0	0	0
AHS56	AHP56	SZKB686	SZKB686	9.3008	9.3008	1	9.3008	1	9.3008	1	9.3008	1	0	0	0	0	0	0	0
HUF-1	HUF-1	R10830.SG	R10830	9.2693	9.2693	1	9.2693	1	9.2693	1	9.2693	1	0	0	0	0	0	0	0
CKM	CKM	HUASper55B	HUAS55B	9.2265	9.2265	1	9.2265	1	9.2265	1	9.2265	1	0	0	0	0	0	0	1
CSK-127	CSK-127	HU3B	HU3B	9.0727	9.0727	1	9.0727	1	9.0727	1	9.0727	1	0	0	0	0	0	0	0
SZKB58	SZKB58	PER03-1	PER03-1	9.0279	9.0279	1	9.0279	1	9.0279	1	9.0279	1	0	0	0	0	0	0	1
I20180.AG	I20180	HU52	HU52	9.0063	9.0063	1	9.0063	1	9.0063	1	9.0063	1	0	0	0	0	0	0	0
AHPS206W	AHP206	HUF-1	HUF-1	9.00528	9.00528	1	9.00528	1	9.00528	1	9.00528	1	0	0	0	0	0	0	0
I20180.AG	I20180	MBE-C1	MBE-C1	8.9779	8.9779	1	8.9779	1	8.9779	1	8.9779	1	0	0	0	0	0	0	0
KBS05	KOZ5	HUF-1	HUF-1	8.91709	8.91709	1	8.91709	1	8.91709	1	8.91709	1	0	0	0	0	0	0	0
SZK-213.SG	SZK-213	SZKB58	SZKB58	8.8315	8.8315	1	8.8315	1	8.8315	1	8.8315	1	0	0	0	0	0	0	0
HUAS261F	HUAS261	HUASper59	HUAS59B	8.7718	8.7718	1	8.7718	1	8.7718	1	8.7718	1	0	0	0	0	0	0	1
I20184.AG	I20184	SZKB277	SZKB277	8.73491	8.73491	1	8.73491	1	8.73491	1	8.73491	1	0	0	0	0	0	0	0
HUASper57	HUAS57	R6759.SG	R6759	8.7118	8.7118	1	8.7118	1	8.7118	1	8.7118	1	0	0	0	0	0	0	0
SZKB686	SZKB686	UKR166	UKR166	8.6926	8.6926	1	8.6926	1	8.6926	1	8.6926	1	0	0	0	0	0	0	0
MH1-14.SG	MH1-14	R6759.SG	R6759	8.6771	8.6771	1	8.6771	1	8.6771	1	8.6771	1	0	0	0	0	0	0	0
SZRV-54.SG	SZRV-54	SZKB58	SZKB58	8.6517	8.6517	1	8.6517	1	8.6517	1	8.6517	1	0	0	0	0	0	0	0
SZKB58	SZKB58	PCA0339.SG	PCA0339	8.6082	8.6082	1	8.6082	1	8.6082	1	8.6082	1	0	0	0	0	0	0	0
PLE-38.SG	PLE-38	MBE-C1	MBE-C1	8.51821	8.51821	1	8.51821	1	8.51821	1	8.51821	1	0	0	0	0	0	0	0
SZTL	SZTL	AHS54	AHP54	8.5099	8.5099	1	8.5099	1	8.5099	1	8.5099	1	0	0	0	0	0	0	0
PLE-38.SG	PLE-38	I4803.AG	I4803	8.479	8.479	1	8.479	1	8.479	1	8.479	1	0	0	0	0	0	0	0
VK274.SG	VK274	AHS29	AHP29	8.4314	8.4314	1	8.4314	1	8.4314	1	8.4314	1	0	0	0	0	0	0	0
HUASper87	HUAS87	R6759.SG	R6759	8.3244	8.3244	1	8.3244	1	8.3244	1	8.3244	1	0	0	0	0	0	0	0
PCA0339.SG	PCA0339	PCA0343.SG	PCA0343	8.3193	8.3193	1	8.3193	1	8.3193	1	8.3193	1	0	0	0	0	0	0	0
KBS19	KOZ19	SH-103.SG	SH-103	8.3091	8.3091	1	8.3091	1	8.3091	1	8.3091	1	0	0	0	0	0	0	0
KBS05	KOZ5	DA142.SG	DA142	8.2896	8.2896	1	8.2896	1	8.2896	1	8.2896	1	0	0	0	0	0	0	0
LB-1432.SG	LB-1432	SH-103.SG	SH-103	8.2856	8.2856	1	8.2856	1	8.2856	1	8.2856	1	0	0	0	0	0	0	0
HUAS261F	HUAS261	R10840.SG	R10840	8.214	8.214	1	8.214	1	8.214	1	8.214	1	0	0	0	0	0	0	0
MH1-14.SG	MH1-14	SZKB686	SZKB686	8.2058	8.2058	1	8.2058	1	8.2058	1	8.2058	1	0	0	0	0	0	0	0
SH-103.SG	SH-103	SZKB58	SZKB58	8.1808	8.1808	1	8.1808	1	8.1808	1	8.1808	1	0	0	0	0	0	0	0
SZTL	SZTL	DA142.SG	DA142	8.1759	8.1759	1	8.1759	1	8.1759	1	8.1759	1	0	0	0	0	0	0	0
SZKT-62.SG	SZKT-62	HUF-1	HUF-1	8.1535	8.1535	1	8.1535	1	8.1535	1	8.1535	1	0	0	0	0	0	0	0
KeF1-10936.SG	KeF1-10936	HUASper55B	HUAS55B	8.1288	8.1288	1	8.1288	1	8.1288	1	8.1288	1	0	0	0	0	0	0	1
SZTL	SZTL	VK415.SG	VK415	8.1186	8.1186	1	8.1186	1	8.1186	1	8.1186	1	0	0	0	0	0	0	0
AHPS206W	AHP206	AHS56	AHP56	8.1122	8.1122	1	8.1122	1	8.1122	1	8.1122	1	0	0	0	0	0	0	0
HU3B	HU3B	R6759.SG	R6759	8.103	8.103	1	8.103	1	8.103	1	8.103	1	0	0	0	0	0	0	0
KeF1-10936.SG	KeF1-10936	HUF-1	HUF-1	8.0575	8.0575	1	8.0575	1	8.0575	1	8.0575	1	0	0	0	0	0	0	1
SZ5.SG	SZ5	SZTL	SZTL	8.0354	8.0354	1	8.0354	1	8.0354	1	8.0354	1	0	0	0	0	0	0	0
KBS19	KOZ19	SZKB58	SZKB58	8.0266	8.0266	1	8.0266	1	8.0266	1	8.0266	1	0	0	0	0	0	0	0
AHPS103	AHP103	SZKB58	SZKB58	8.0179	8.0179	1	8.0179	1	8.0179	1	8.0179	1	0	0	0	0	0	0	0
HUASper59	HUAS59B	I4803.AG	I4803	8.0081	8.0081	1	8.0081	1	8.0081	1	8.0081	1	0	0	0	0	0	0	0

## Sheet: Table S6B
Table S6B. Metadata for the ancient genomes used in the IBD analysis, including sample identifiers, AADR labels, dating, geographic origin, and coordinates.
Genetic_ID	Master_ID	AADR_Label	Group_Label	Age	Median_Age (BCE/CE)	C14_analysis	Country	Locality	Latitude	Longitude	Sequence_type	Genetic_Sex	Reference	Figure_4 (present - 1, absent - 0)
I20180.AG	I20180	Bulgaria_EIA.AG	Bulgaria_EIA	1100-500 BCE	-800	FALSE	Bulgaria	Kapitan Andreevo (South)	41.73	26.33	1240K	XY	Lazaridis et al. (2022). The genetic history of the Southern Arc: A bridge between West Asia and Europe. Science 377, eabm4247. https://doi.org/10.1126/science.abm4247	0
I20184.AG	I20184	Bulgaria_EIA.AG	Bulgaria_EIA	1100-500 BCE	-800	FALSE	Bulgaria	Kapitan Andreevo (South)	41.73	26.33	1240K	XX	Lazaridis et al. (2022). The genetic history of the Southern Arc: A bridge between West Asia and Europe. Science 377, eabm4247. https://doi.org/10.1126/science.abm4247	0
R10618.SG	R10618	Poland_Weklice_WielbarkCulture_Roman.SG	Poland_IronAge_Weklice_WielbarkCulture	88.5-212 calCE	150.25	TRUE	Poland	ElblągHeights,Weklice	54.1176	19.5742	WGS	XX	Antonio et al. (2024). Stable population structure in Europe since the Iron Age, despite high mobility. eLife 13, e79714. https://doi.org/10.7554/eLife.79714	0
I32305.TW	I32305	Serbia_Roman_AfricanPossible.TW	Serbia_IronAge_Viminacium_Roman	25-203 cal CE (1930±20 BP, PSUAMS-11950)	100	TRUE	Serbia	Viminacium, Više Grobalja necropolis	44.732	21.234	1240K	XX	Olalde et al. (2023). A genetic history of the Balkans from Roman frontier to Slavic migrations. Cell. Vol. 186, no. 25. https://doi.org/10.1016/j.cell.2023.10.018	1
R6759.SG	R6759	Serbia_Roman.SG	Serbia_IronAge_Viminacium_Roman	88.5-212.0 calCE	150.25	TRUE	Serbia	Viminacium, KodKoraba	44.7167	21.1667	WGS	XY	Antonio et al. (2024). Stable population structure in Europe since the Iron Age, despite high mobility. eLife 13, e79714. https://doi.org/10.7554/eLife.79714	0
R10830.SG	R10830	Lithuania_Marvele_Roman.SG	Lithuania_IronAge	402.5-533.5 calCE	468	TRUE	Lithuania	Kaunas City, Marvelė Necropolis	54.8985	23.9036	WGS	XX	Antonio et al. (2024). Stable population structure in Europe since the Iron Age, despite high mobility. eLife 13, e79714. https://doi.org/10.7554/eLife.79714	0
R10840.SG	R10840	Lithuania_Bailuliai_BarrowCulture.SG	Lithuania_IronAge	262-415 calCE (1690±15 BP, UCIAMS-235936)	369	TRUE	Lithuania	Bailuliai	54.6872	25.2797	WGS	XY	Antonio et al. (2024). Stable population structure in Europe since the Iron Age, despite high mobility. eLife 13, e79714. https://doi.org/10.7554/eLife.79714	0
CSK-127	CSK-127	n/a	Hungary_IronAge_SarmatianPeriod	250-450 CE	350	FALSE	Hungary	Csongrád - Kenderföldek	46.7242	20.1311	WGS	XX	Schütz et al. (2025). Unveiling the origins and genetic makeup of the “forgotten people”: A study of the Sarmatian-period population in the Carpathian Basin. Cell, S0092867425005598. https://doi.org/10.1016/j.cell.2025.05.009	0
DZS-42	DZS-42	n/a	Hungary_IronAge_SarmatianPeriod	26 calBCE - 120 calCE	56	TRUE	Hungary	Dormánd - Zsidótemető	47.7237	20.4138	WGS	XX	Schütz et al. (2025). Unveiling the origins and genetic makeup of the “forgotten people”: A study of the Sarmatian-period population in the Carpathian Basin. Cell, S0092867425005598. https://doi.org/10.1016/j.cell.2025.05.009	0
HVF-21	HVF-21	n/a	Hungary_IronAge_SarmatianPeriod	126-225 calCE	175	TRUE	Hungary	Hódmezővásárhely - Fehértó	46.4149	20.3243	WGS	XY	Schütz et al. (2025). Unveiling the origins and genetic makeup of the “forgotten people”: A study of the Sarmatian-period population in the Carpathian Basin. Cell, S0092867425005598. https://doi.org/10.1016/j.cell.2025.05.009	1
SZLA-646.SG	SZLA-646	Hungary_Hun.SG	Hungary_IronAge_HunPeriod	258-410 calCE (1704±16BP, DeA-26587)	353	TRUE	Hungary	Szilvásvárad-Lovaspálya	48.2253	20.4539	WGS	XX	Maróti et al. (2022). The genetic origin of Huns, Avars, and conquering Hungarians. Curr. Biol. 32, 2858-2870.e7. https://doi.org/10.1016/j.cub.2022.04.093	1
VZ-12673.SG	VZ-12673	Hungary_Hun_oEastAsian.SG	Hungary_IronAge_HunPeriod	430-470 CE	450	FALSE	Hungary	Vörs-Papkert B	47.6447	19.15	WGS	XY	Maróti et al. (2022). The genetic origin of Huns, Avars, and conquering Hungarians. Curr. Biol. 32, 2858-2870.e7. https://doi.org/10.1016/j.cub.2022.04.093	0
SZ5.SG	SZ5	Hungary_Langobard.SG	Hungary_EarlyMedieval_Langobard	412-604 CE	508	FALSE	Hungary	Szólád	46.2833	17.85	WGS	XY	Amorim et al. (2018). Understanding 6th-century barbarian social organization and migration through paleogenomics. Nature Communications, 9:3547. DOI: 10.1038/s41467-018-06024-4	0
VK415.SG	VK415	Norway_Viking.SG	Norway_EarlyMedieval_Viking	701-1100 CE	900.5	FALSE	Norway	Oppland	60.29	10.63	WGS	XX	Margaryen et al. (2020). Population genomics of the Viking world. Nature 585, 390–396 (2020). https://doi.org/10.1038/s41586-020-2688-8	0
VK417.SG	VK417	Norway_Viking.SG	Norway_EarlyMedieval_Viking	601-1100 CE	850.5	FALSE	Norway	Oppland	60.36	10.57	WGS	XX	Margaryen et al. (2020). Population genomics of the Viking world. Nature 585, 390–396 (2020). https://doi.org/10.1038/s41586-020-2688-8	0
VK274.SG	VK274	Denmark_Viking.SG	Denmark_EarlyMedieval_Viking	901-1000 CE	950.5	FALSE	Denmark	Kaagården	54.85	10.78	WGS	XY	Margaryen et al. (2020). Population genomics of the Viking world. Nature 585, 390–396 (2020). https://doi.org/10.1038/s41586-020-2688-8	0
VK340.SG	VK340	Denmark_Viking.SG	Denmark_EarlyMedieval_Viking	850-900 CE	875	FALSE	Denmark	Hesselbjerg	55.95	10.2	WGS	XX	Margaryen et al. (2020). Population genomics of the Viking world. Nature 585, 390–396 (2020). https://doi.org/10.1038/s41586-020-2688-8	1
lov001.SG	lov001	Sweden_central_Pre_Viking.SG	Sweden_EarlyMedieval_PreViking	475-520 CE	497.5	FALSE	Sweden	Viken, Lovö	59.33	17.84	WGS	XX	Rodríguez-Varela et al. (2023). The genetic history of Scandinavia from the Roman Iron Age to the present. Cell. Vol. 186, no. 1. https://doi.org/10.1016/j.cell.2022.11.024	1
VK403.SG	VK403	Sweden_Viking.SG	Sweden_EarlyMedieval_Viking_Late	901-1200 CE	1050.5	FALSE	Sweden	Varnhem	58.38	13.65	WGS	XY	Margaryen et al. (2020). Population genomics of the Viking world. Nature 585, 390–396 (2020). https://doi.org/10.1038/s41586-020-2688-8	0
VK53.SG	VK53	Sweden_Viking.SG	Sweden_EarlyMedieval_Viking_Late	900-1050 CE	975	FALSE	Sweden	Kopparsvik	57.63	18.28	WGS	XY	Margaryen et al. (2020). Population genomics of the Viking world. Nature 585, 390–396 (2020). https://doi.org/10.1038/s41586-020-2688-8	1
VK483.SG	VK483	Estonia_EarlyViking.SG	Estonia_EarlyMedieval_Viking_Early	674-877 calCE (1250±30 BP, Beta-509632)	759	TRUE	Estonia	Saaremaa, Salme	58.17	22.25	WGS	XY	Margaryen et al. (2020). Population genomics of the Viking world. Nature 585, 390–396 (2020). https://doi.org/10.1038/s41586-020-2688-8	1
VK490.SG	VK490	Estonia_EarlyViking_brother.VK485.VK483.VK497.SG	Estonia_EarlyMedieval_Viking_Early	657-777 calCE (1295±32 BP, Ua-50747)	723	TRUE	Estonia	Saaremaa, Salme	58.17	22.25	WGS	XY	Margaryen et al. (2020). Population genomics of the Viking world. Nature 585, 390–396 (2020). https://doi.org/10.1038/s41586-020-2688-8	1
VK555.SG	VK555	Estonia_EarlyViking.SG	Estonia_EarlyMedieval_Viking_Early	700-800 CE	750	FALSE	Estonia	Saaremaa, Salme	58.17	22.25	WGS	XY	Margaryen et al. (2020). Population genomics of the Viking world. Nature 585, 390–396 (2020). https://doi.org/10.1038/s41586-020-2688-8	1
DA142.SG	DA142	Russia_Medieval_Nomad.SG	Russia_Medieval_Nomad	600-1300 CE	950	FALSE	Russia	Caspian steppe	47.2824	39.541	WGS	XY	Damgaard et al. (2018). 137 ancient human genomes from across the Eurasian steppes. Nature, volume 557,369–374. https://doi.org/10.1038/s41586-018-0094-2	0
SZK-213.SG	SZK-213	Hungary_EarlyAvar.SG	Hungary_EarlyMedieval_Avar_Early	625-675 CE	650	FALSE	Hungary	Szeged-Kundomb	46.2289	20.264	WGS	XX	Maróti et al. (2022). The genetic origin of Huns, Avars, and conquering Hungarians. Curr. Biol. 32, 2858-2870.e7. https://doi.org/10.1016/j.cub.2022.04.093	0
SZRV-54.SG	SZRV-54	Hungary_EarlyAvar.SG	Hungary_EarlyMedieval_Avar_Early	625-675 CE	650	FALSE	Hungary	Szarvas-Grexa téglagyár	46.98	20.5598	WGS	XX	Maróti et al. (2022). The genetic origin of Huns, Avars, and conquering Hungarians. Curr. Biol. 32, 2858-2870.e7. https://doi.org/10.1016/j.cub.2022.04.093	0
AHPS206W	AHP206	n/a	Hungary_EarlyMedieval_Avar_Late	8-9th_century	800	FALSE	Hungary	Bodajk Homoki dűlő	47.3216	18.2362	1240K	XY	Gerber et al. (2024). Ancient genomes reveal Avar-Hungarian transformations in the 9th-10th centuries CE Carpathian Basin .Sci. Adv. 10, eadq5864. https://doi.org/10.1126/sciadv.adq5864	0
ARK-14.SG	ARK-14	Hungary_LateEarlyAvar.SG	Hungary_EarlyMedieval_Avar_Late	684-884 calCE (1229±28BP, DeA-22245)	794	TRUE	Hungary	Árkus-Homokbánya	47.5942	21.0505	WGS	XY	Maróti et al. (2022). The genetic origin of Huns, Avars, and conquering Hungarians. Curr. Biol. 32, 2858-2870.e7. https://doi.org/10.1016/j.cub.2022.04.093	0
SZKT-62.SG	SZKT-62	Hungary_LateEarlyAvar.SG	Hungary_EarlyMedieval_Avar_Late	600-900 CE	750	FALSE	Hungary	Székkutas-Kápolnadűlő	46.5636	20.5727	WGS	XY	Maróti et al. (2022). The genetic origin of Huns, Avars, and conquering Hungarians. Curr. Biol. 32, 2858-2870.e7. https://doi.org/10.1016/j.cub.2022.04.093	0
TTSZ-43.SG	TTSZ-43	Hungary_LateEarlyAvar.SG	Hungary_EarlyMedieval_Avar_Late	710-881 calCE (1219±15BP, DeA-26588)	818	TRUE	Hungary	Tatárszentgyörgy-Szabadrétpuszta	47.1962	19.4131	WGS	XY	Maróti et al. (2022). The genetic origin of Huns, Avars, and conquering Hungarians. Curr. Biol. 32, 2858-2870.e7. https://doi.org/10.1016/j.cub.2022.04.093	1
AHS21	AHP21	n/a	Hungary_EarlyMedieval_Carolingian	774-992 calCE	850	TRUE	Hungary	Zalavár I	46.6685	17.1592	1240K	XY	Gerber et al. (2024). Ancient genomes reveal Avar-Hungarian transformations in the 9th-10th centuries CE Carpathian Basin .Sci. Adv. 10, eadq5864. https://doi.org/10.1126/sciadv.adq5864	0
AHS29	AHP29	n/a	Hungary_EarlyMedieval_Carolingian	second half of 9th century	850	FALSE	Hungary	Zalavár I	46.6685	17.1592	1240K	XY	Gerber et al. (2024). Ancient genomes reveal Avar-Hungarian transformations in the 9th-10th centuries CE Carpathian Basin .Sci. Adv. 10, eadq5864. https://doi.org/10.1126/sciadv.adq5864	1
KBS05	KOZ5	n/a	Hungary_EarlyMedieval_Carolingian	9th century	850	FALSE	Hungary	Himod Káposztás I	47.5199	17.0047	1240K	XX	Gerber et al. (2024). Ancient genomes reveal Avar-Hungarian transformations in the 9th-10th centuries CE Carpathian Basin .Sci. Adv. 10, eadq5864. https://doi.org/10.1126/sciadv.adq5864	0
AHPS103	AHP103	n/a	Hungary_EarlyMedieval_Conq	11th century	1050	FALSE	Hungary	Visegrád Sibrik domb I (Esperesi)	47.7997	18.9834	1240K	XY	Gerber et al. (2024). Ancient genomes reveal Avar-Hungarian transformations in the 9th-10th centuries CE Carpathian Basin .Sci. Adv. 10, eadq5864. https://doi.org/10.1126/sciadv.adq5864	0
KBS19	KOZ19	n/a	Hungary_EarlyMedieval_Conq	10-11th centuries	1000	FALSE	Hungary	Himod Káposztás II	47.5199	17.0047	1240K	XX	Gerber et al. (2024). Ancient genomes reveal Avar-Hungarian transformations in the 9th-10th centuries CE Carpathian Basin .Sci. Adv. 10, eadq5864. https://doi.org/10.1126/sciadv.adq5864	0
PLE-38.SG	PLE-38	Hungary_Conqueror_Commoner.SG	Hungary_EarlyMedieval_Conq	893-995 calCE (1097±15BP, DeA-26575)	947	TRUE	Hungary	Püspökladány-Eperjesvölgy	47.3682	21.1207	WGS	XY	Maróti et al. (2022). The genetic origin of Huns, Avars, and conquering Hungarians. Curr. Biol. 32, 2858-2870.e7. https://doi.org/10.1016/j.cub.2022.04.093	0
SH-103.SG	SH-103	Hungary_Conqueror_Commoner.SG	Hungary_EarlyMedieval_Conq	900-1000 CE	950	FALSE	Hungary	Sárrétudvari-Hízóföld	47.3053	21.2141	WGS	XX	Maróti et al. (2022). The genetic origin of Huns, Avars, and conquering Hungarians. Curr. Biol. 32, 2858-2870.e7. https://doi.org/10.1016/j.cub.2022.04.093	0
AGY-49.SG	AGY-49	Hungary_Conqueror_Elite.SG	Hungary_EarlyMedieval_Conq_Elite	892-994 calCE (1100±20BP, UGAMS-51302)	945	TRUE	Hungary	Algyő 258. kútkörzet	46.4775	20.347	WGS	XX	Maróti et al. (2022). The genetic origin of Huns, Avars, and conquering Hungarians. Curr. Biol. 32, 2858-2870.e7. https://doi.org/10.1016/j.cub.2022.04.093	1
AGY-75.SG	AGY-75	Hungary_Conqueror_Elite.SG	Hungary_EarlyMedieval_Conq_Elite	900-1000 CE	950	FALSE	Hungary	Algyő 258. kútkörzet	46.4775	20.347	WGS	XY	Maróti et al. (2022). The genetic origin of Huns, Avars, and conquering Hungarians. Curr. Biol. 32, 2858-2870.e7. https://doi.org/10.1016/j.cub.2022.04.093	1
K1-3286.SG	K1-3286	Hungary_Conqueror_Elite.SG	Hungary_EarlyMedieval_Conq_Elite	900-950 CE	925	FALSE	Hungary	Karos-1	48.4604	21.8064	WGS	XY	Maróti et al. (2022). The genetic origin of Huns, Avars, and conquering Hungarians. Curr. Biol. 32, 2858-2870.e7. https://doi.org/10.1016/j.cub.2022.04.093	0
K2-52.SG	K2-52	Hungary_Conqueror_Elite.SG	Hungary_EarlyMedieval_Conq_Elite	900-950 CE	925	FALSE	Hungary	Karos-2	48.4604	21.8064	WGS	XY	Maróti et al. (2022). The genetic origin of Huns, Avars, and conquering Hungarians. Curr. Biol. 32, 2858-2870.e7. https://doi.org/10.1016/j.cub.2022.04.093	0
MH1-14.SG	MH1-14	Hungary_Conqueror_Elite.SG	Hungary_EarlyMedieval_Conq_Elite	900-1000 CE	950	FALSE	Hungary	Magyarhomorog-Kónyadomb	47.0722	21.6799	WGS	XX	Maróti et al. (2022). The genetic origin of Huns, Avars, and conquering Hungarians. Curr. Biol. 32, 2858-2870.e7. https://doi.org/10.1016/j.cub.2022.04.093	0
SP-10.SG	SP-10	Hungary_Conqueror_Elite.SG	Hungary_EarlyMedieval_Conq_Elite	960-1000 CE	980	FALSE	Hungary	Sárrétudvari-Poroshalom	47.3053	21.2141	WGS	XY	Maróti et al. (2022). The genetic origin of Huns, Avars, and conquering Hungarians. Curr. Biol. 32, 2858-2870.e7. https://doi.org/10.1016/j.cub.2022.04.093	1
KeF1-10936.SG	KeF1-10936	Hungary_Conqueror_Elite.SG	Hungary_EarlyMedieval_Conq_AsiaCore	960-1000 CE	980	FALSE	Hungary	Kenézlő-Fazekaszug-1	48.2004	21.6565	WGS	XY	Maróti et al. (2022). The genetic origin of Huns, Avars, and conquering Hungarians. Curr. Biol. 32, 2858-2870.e7. https://doi.org/10.1016/j.cub.2022.04.093	1
LB-1432.SG	LB-1432	Hungary_Conqueror_Elite.SG	Hungary_EarlyMedieval_Conq_AsiaCore	900-950 CE	925	FALSE	Hungary	Ladánybene-Benepuszta	47.1722	19.4806	WGS	XY	Maróti et al. (2022). The genetic origin of Huns, Avars, and conquering Hungarians. Curr. Biol. 32, 2858-2870.e7. https://doi.org/10.1016/j.cub.2022.04.093	0
SZA-154.SG	SZA-154	Hungary_Conqueror_Commoner.SG	Hungary_EarlyMedieval_Conq_AsiaCore	891-989 calCE (1117±15BP, DeA.26585)	939	TRUE	Hungary	Szegvár-Szőlőkalja	46.7164	20.3164	WGS	XX	Maróti et al. (2022). The genetic origin of Huns, Avars, and conquering Hungarians. Curr. Biol. 32, 2858-2870.e7. https://doi.org/10.1016/j.cub.2022.04.093	0
SZAK-4.SG	SZAK-4	Hungary_Conqueror_Elite.SG	Hungary_EarlyMedieval_Conq_AsiaCore	900-1000 CE	950	FALSE	Hungary	Szakony-Kavicsbánya	47.4503	16.8064	WGS	XX	Maróti et al. (2022). The genetic origin of Huns, Avars, and conquering Hungarians. Curr. Biol. 32, 2858-2870.e7. https://doi.org/10.1016/j.cub.2022.04.093	0
TCS-2.SG	TCS-2	Hungary_Conqueror_Elite.SG	Hungary_EarlyMedieval_Conq_AsiaCore	706-878 calCE (1229±16BP, DeA-26589)	800	TRUE	Hungary	Tiszanána-Cseh tanya	47.6704	20.5716	WGS	XX	Maróti et al. (2022). The genetic origin of Huns, Avars, and conquering Hungarians. Curr. Biol. 32, 2858-2870.e7. https://doi.org/10.1016/j.cub.2022.04.093	0
AHS54	AHP54	n/a	Hungary_Medieval_Early_Arpadian	11-12th centuries	1100	FALSE	Hungary	Zalavár III	46.6685	17.1592	1240K	XY	Gerber et al. (2024). Ancient genomes reveal Avar-Hungarian transformations in the 9th-10th centuries CE Carpathian Basin .Sci. Adv. 10, eadq5864. https://doi.org/10.1126/sciadv.adq5864	0
AHS56	AHP56	n/a	Hungary_Medieval_Early_Arpadian	11-12th centuries	1100	FALSE	Hungary	Zalavár III	46.6685	17.1592	1240K	XY	Gerber et al. (2024). Ancient genomes reveal Avar-Hungarian transformations in the 9th-10th centuries CE Carpathian Basin .Sci. Adv. 10, eadq5864. https://doi.org/10.1126/sciadv.adq5864	0
AHS58	AHP58	n/a	Hungary_Medieval_Early_Arpadian	11-12th centuries	1100	FALSE	Hungary	Zalavár III	46.6685	17.1592	1240K	XY	Gerber et al. (2024). Ancient genomes reveal Avar-Hungarian transformations in the 9th-10th centuries CE Carpathian Basin .Sci. Adv. 10, eadq5864. https://doi.org/10.1126/sciadv.adq5864	0
MH-107.SG	MH-107	Hungary_EarlyArpadian.SG	Hungary_Medieval_Early_Arpadian	1000-1100 CE	1050	FALSE	Hungary	Magyarhomorog-Kónyadomb	47.0722	21.6799	WGS	XX	Maróti et al. (2022). The genetic origin of Huns, Avars, and conquering Hungarians. Curr. Biol. 32, 2858-2870.e7. https://doi.org/10.1016/j.cub.2022.04.093	1
HUF-1	HUF-1	n/a	Hungary_Medieval_SZKB	1000-1400 CE	1200	FALSE	Hungary	Székesfehérvár - Nagyboldogasszony-bazilika	47.1917	18.4108	WGS	XX	This publication	1
SZKB686	SZKB686	n/a	Hungary_Medieval_SZKB	1000-1400 CE	1200	FALSE	Hungary	Székesfehérvár - Nagyboldogasszony-bazilika	47.1917	18.4108	WGS	XY	This publication	1
MBE-C1	MBE-C1	n/a	Hungary_Medieval_SZKB_ArpadDynasty	1272 CE	1272	FALSE	Hungary	Budapest - Margit-sziget	47.5291	19.0514	WGS	XY	This publication	1
SZKB277	SZKB277	n/a	Hungary_Medieval_SZKB_ArpadDynasty	1000-1400 CE	1200	FALSE	Hungary	Székesfehérvár - Nagyboldogasszony-bazilika	47.1917	18.4108	WGS	XY	This publication	1
SZKB58	SZKB58	n/a	Hungary_Medieval_SZKB_ArpadDynasty	1000-1400 CE	1200	FALSE	Hungary	Székesfehérvár - Nagyboldogasszony-bazilika	47.1917	18.4108	WGS	XY	This publication	1
HU3B	HU3B	n/a	Hungary_Medieval_SZKB_ArpadDynasty_pub	1196 CE	1196	FALSE	Hungary	Székesfehérvár - Nagyboldogasszony-bazilika	47.1917	18.4108	WGS	NA	Nagy et al. (2020). Determination of the phylogenetic origins of the Árpád Dynasty based on Y chromosome sequencing of Béla the Third. Eur J Hum Genet 29, 164–172. https://doi.org/10.1038/s41431-020-0683-z	1
HU52	HU52	n/a	Hungary_Medieval_SZKB_ArpadDynasty_pub	1240-1270 CE	1255	FALSE	Hungary	Székesfehérvár - Nagyboldogasszony-bazilika	47.1917	18.4108	WGS	NA	Varga et al. (2023). The archaeogenomic validation of Saint Ladislaus’ relic provides insights into the Árpád dynasty’s genealogy. Journal of Genetics and Genomics, 50(1), 58–61. https://doi.org/10.1016/j.jgg.2022.06.008	1
SZTL	SZTL	n/a	Hungary_Medieval_SZKB_ArpadDynasty_pub	1095 CE	1095	FALSE	Hungary	Győr - Cathedral Basilica	47.6892	17.6319	WGS	NA	Varga et al. (2023). The archaeogenomic validation of Saint Ladislaus’ relic provides insights into the Árpád dynasty’s genealogy. Journal of Genetics and Genomics, 50(1), 58–61. https://doi.org/10.1016/j.jgg.2022.06.008	1
HUASper86	HUAS86	n/a	Hungary_Medieval_HUAS	1200-1400 CE	1300	FALSE	Hungary	Abasár - Bolt-tető	47.7949	20.0017	WGS	XY	Varga et al. (2024). Archaeogenetic analysis revealed East Eurasian paternal origin to the Aba royal family of Hungary. iScience, 27(10), 110892. https://doi.org/10.1016/j.isci.2024.110892	0
HUASper87	HUAS87	n/a	Hungary_Medieval_HUAS	1200-1400 CE	1300	FALSE	Hungary	Abasár - Bolt-tető	47.7949	20.0017	WGS	XY	Varga et al. (2024). Archaeogenetic analysis revealed East Eurasian paternal origin to the Aba royal family of Hungary. iScience, 27(10), 110892. https://doi.org/10.1016/j.isci.2024.110892	0
HUAS261F	HUAS261	n/a	Hungary_Medieval_HUAS_AbaFamily	1277-1378 calCE	1327.5	TRUE	Hungary	Abasár - Bolt-tető	47.7949	20.0017	WGS	XY	Varga et al. (2024). Archaeogenetic analysis revealed East Eurasian paternal origin to the Aba royal family of Hungary. iScience, 27(10), 110892. https://doi.org/10.1016/j.isci.2024.110892	1
HUASper55B	HUAS55B	n/a	Hungary_Medieval_HUAS_AbaFamily	1276-1377 calCE	1326.5	TRUE	Hungary	Abasár - Bolt-tető	47.7949	20.0017	WGS	XY	Varga et al. (2024). Archaeogenetic analysis revealed East Eurasian paternal origin to the Aba royal family of Hungary. iScience, 27(10), 110892. https://doi.org/10.1016/j.isci.2024.110892	1
HUASper57	HUAS57	n/a	Hungary_Medieval_HUAS_AbaFamily	1279-1379 calCE	1329	TRUE	Hungary	Abasár - Bolt-tető	47.7949	20.0017	WGS	XY	Varga et al. (2024). Archaeogenetic analysis revealed East Eurasian paternal origin to the Aba royal family of Hungary. iScience, 27(10), 110892. https://doi.org/10.1016/j.isci.2024.110892	1
HUASper59	HUAS59B	n/a	Hungary_Medieval_HUAS_AbaFamily	1300-1395 calCE	1347.5	TRUE	Hungary	Abasár - Bolt-tető	47.7949	20.0017	WGS	XX	Varga et al. (2024). Archaeogenetic analysis revealed East Eurasian paternal origin to the Aba royal family of Hungary. iScience, 27(10), 110892. https://doi.org/10.1016/j.isci.2024.110892	1
CKM	CKM	n/a	Croatia_LateMedieval_Corvinus	1459-1632 calCE	1545.5	TRUE	Croatia	Lepoglava, Varaždin County	46.2091	16.0402	WGS	NA	Neparáczki et al. (2022). The genetic legacy of the Hunyadi descendants. Heliyon, Volume 8, Issue 11, e11731, https://doi.org/10.1016/j.heliyon.2022.e11731.	1
PER03-1	PER03-1	n/a	Romania_EarlyModern_Pericei	1500-1660 CE	1580	FALSE	Romania	Pericei, Sălaj County	47.2302	22.8701	WGS	XY	Gînguță et al. (2023). Genetic identification of members of the prominent Báthory aristocratic family. iScience, 26(10). https://doi.org/10.1016/j.isci.2023.107911	1
PER05	PER05	n/a	Romania_EarlyModern_Pericei	1500-1660 CE	1580	FALSE	Romania	Pericei, Sălaj County	47.2302	22.8701	WGS	XX	Gînguță et al. (2023). Genetic identification of members of the prominent Báthory aristocratic family. iScience, 26(10). https://doi.org/10.1016/j.isci.2023.107911	1
R2065.SG	R2065	France_Metz_Medieval.SG	France_Medieval_Metz	1297.5-1395 calCE	1346.25	TRUE	France	Metz, Saint-Pierre-aux-Nannains	49.1153	6.16919	WGS	XX	Antonio et al. (2024). Stable population structure in Europe since the Iron Age, despite high mobility. eLife 13, e79714. https://doi.org/10.7554/eLife.79714	1
PCA0339.SG	PCA0339	Poland_OstrowLednicki_IA.SG	Poland_Medieval_GreatPoland	1000-1200 CE	1100	FALSE	Poland	Ostrów Lednicki	52.5263	17.3785	WGS	XX	Stolarek et al. (2023). Genetic history of East-Central Europe in the first millennium CE. Genome Biology, 24(1), 173. https://doi.org/10.1186/s13059-023-03013-9	0
PCA0343.SG	PCA0343	Poland_OstrowLednicki_IA.SG	Poland_Medieval_GreatPoland	1000-1200 CE	1100	FALSE	Poland	Ostrów Lednicki	52.5263	17.3785	WGS	XX	Stolarek et al. (2023). Genetic history of East-Central Europe in the first millennium CE. Genome Biology, 24(1), 173. https://doi.org/10.1186/s13059-023-03013-9	0
UKR166	UKR166	n/a	Ukraine_Medieval_WhiteCroat_Slavs	1100-1300 CE	1200	FALSE	Ukraine	Zvenihorod	49.7336	24.2476	WGS	XX	Saag et al. (2025). North Pontic crossroads: Mobility in Ukraine from the Bronze Age to the early modern period. Science Advances, 11(2), eadr0695. https://doi.org/10.1126/sciadv.adr0695	0
I4803.AG	I4803	Slovakia_Medieval_2.AG	Slovakia_EarlyMedieval	708-884 cal CE (1215±20 BP, PSUAMS-4351)	820	TRUE	Slovakia	Mlynská Dolina, Bratislava	48.2174	16.9727	1240K	XY	Olalde et al. (2023). A genetic history of the Balkans from Roman frontier to Slavic migrations. Cell. Vol. 186, no. 25. https://doi.org/10.1016/j.cell.2023.10.018	0
I26745.AG	I26745	Croatia_EarlyMedieval_EarlySlav.AG	Croatia_EarlyMedieval_Jagodnjak	670-775 cal CE (1275±20 BP, PSUAMS-12035)	724	TRUE	Croatia	Jagodnjak – Krčevine – Selska Bara, Beli Manastir	45.6953	18.5644	1240K	XX	Olalde et al. (2023). A genetic history of the Balkans from Roman frontier to Slavic migrations. Cell. Vol. 186, no. 25. https://doi.org/10.1016/j.cell.2023.10.018	1
I35010.TW	I35010	Croatia_EarlyMedieval.TW	Croatia_Medieval_Gornji	1000-1200 CE	1100	FALSE	Croatia	Gornji Kosinj, Saint Ana	44.7066	15.2694	1240K	XX	Olalde et al. (2023). A genetic history of the Balkans from Roman frontier to Slavic migrations. Cell. Vol. 186, no. 25. https://doi.org/10.1016/j.cell.2023.10.018	0
R1288.SG	R1288	Italy_Medieval_EarlyModern_oCentralEuropean.SG	Italy_LateMedieval_oCentralEuropean	1350-1500 CE	1425	FALSE	Italy	Cancelleria	41.8965	12.4719	WGS	XX	Antonio et al. (2019). Ancient Rome: A genetic crossroads of Europe and the Mediterranean. Science, 366, 708–714. DOI: 10.1126/science.aay6826	1
