# Supplementary material for: Genetic identification of Árpád Dynasty members from the ossuary of the Royal Basilica at Székesfehérvár
Source: iScience. 2026 Jun 12;29(7):116365. doi: 10.1016/j.isci.2026.116365 (PMC13276751; doi:10.1016/j.isci.2026.116365)
Supplement: Table S7. Runs of homozygosity results, based on the hapROH analysis [file mmc8.xlsx]

## Sheet: Table S7
Table S7. Runs of homozygosity results, based on the hapROH analysis.
max_roh	iid	pop	sum_roh>4	n_roh>4	sum_roh>8	n_roh>8	sum_roh>12	n_roh>12	sum_roh>20	n_roh>20	clst	age
12.6449	MBE-C1M	Arpads	20.0898	2	12.6449	1	12.6449	1	0	0	Arpads	0
5.7363	HU52	Arpads	5.7363	1	0	0	0	0	0	0	Arpads	0
0	HU3B	Arpads	0	0	0	0	0	0	0	0	Arpads	0
0	HUAA	Arpads	0	0	0	0	0	0	0	0	Arpads	0
0	SZKB58FM	Arpads	0	0	0	0	0	0	0	0	Arpads	0
0	SZKB277M	Arpads	0	0	0	0	0	0	0	0	Arpads	0
0	SZKB686FM	Arpads	0	0	0	0	0	0	0	0	Arpads	0
0	HUFper1	Arpads	0	0	0	0	0	0	0	0	Arpads	0
0	SZTL	Arpads	0	0	0	0	0	0	0	0	Arpads	0
