# Supplementary material for: Genetic identification of Árpád Dynasty members from the ossuary of the Royal Basilica at Székesfehérvár
Source: iScience. 2026 Jun 12;29(7):116365. doi: 10.1016/j.isci.2026.116365 (PMC13276751; doi:10.1016/j.isci.2026.116365)
Supplement: Table S8. List of modern background samples and data of ancient samples used for the Eurasian PCA [file mmc9.xlsx]

## Sheet: PCA modern background
Table S8_A. List of the background modern samples of the Eurasian PCA
Genetic ID	Master ID	Group Label	Macroregion	PC1	PC2	P3	P4	P5	P6	P7	P8	P9	P10	P11	P12	P13	P14	P15	P16	P17	P18	P19	P20	P21	P22	P23	P24	P25	P26	P27	P28	P29	P30	P31	P32	P33	P34	P35	P36	P37	P38	P39	P40	P41	P42	P43	P44	P45	P46
ALT-082.HO	ALT-082	Altaian_Chelkan	Altai region	0.0044	0.0186	0.007	0.0015	0.0407	-0.0117	0.1218	-0.1031	-0.0134	0.0153	0.0013	0.0568	-0.0049	0.0402	-0.0477	0.0896	-0.0406	0.0741	-0.0121	0.0378	0.0134	0.0787	0.1027	0.0234	-0.1435	0.0961	-0.1636	-0.0221	0.0677	-0.0798	-0.072	-0.1305	-0.2325	-0.0046	0.4145	0.2175	-0.2276	-0.314	-0.1847	0.1684	0.0632	0.0209	0.1907	-0.0896	-0.2449	-0.1534
ALT-090.HO	ALT-090	Altaian_Chelkan	Altai region	0.0162	0.0233	0.0003	-0.0018	0.0438	-0.0045	0.1047	-0.0753	0.0124	0.0205	-0.0032	0.0027	0.0139	-0.0085	-0.0083	0.0466	-0.0084	0.0564	-0.0146	0.025	-0.013	0.0077	0.0193	0.0197	-0.0148	0.0528	-0.0098	-0.0057	-0.0026	-0.0077	-0.0285	0	0.0189	-0.0045	-0.0057	0.0016	0.0048	-0.0001	0.0086	-0.0028	0.003	0.0118	-0.0074	0.0121	0.0103	-0.0049
ALT-092.HO	ALT-092	Altaian_Chelkan	Altai region	0.0043	0.0187	0.0069	-0.0014	0.0409	-0.0095	0.0815	-0.066	0.0032	0.0096	-0.0055	0.0136	-0.0006	0.0071	0.0004	0.0332	-0.0099	0.0367	-0.0159	0.0159	-0.0081	0.0128	0.0288	0.0111	-0.03	0.0247	-0.0062	0.0112	0.0076	-0.01	-0.0161	-0.0157	0.003	-0.004	-0.0195	-0.0198	0.0069	0.0144	-0.0055	-0.0047	-0.0045	-0.0005	-0.028	0.0019	0.0279	0.001
ALT-093.HO	ALT-093	Altaian_Chelkan	Altai region	0.0154	0.0213	-0.0043	-0.0004	0.068	-0.0132	0.1666	-0.1293	0.012	0.0301	-0.0107	0.0342	-0.0153	0.0257	-0.0173	0.1344	-0.033	0.1781	-0.0639	0.0915	-0.036	0.0463	0.0949	0.0635	-0.1679	0.2268	-0.1378	-0.069	0.0173	-0.055	-0.1279	0.0124	0.0667	-0.108	-0.2872	-0.1564	0.1545	0.1939	0.1496	0.0198	-0.0187	0.1402	-0.0656	0.1449	-0.0815	-0.209
ALT-167.HO	ALT-167	Altaian_Chelkan	Altai region	0.0182	0.0192	-0.0013	-0.0029	0.0496	-0.0117	0.1167	-0.0793	0.0121	0.0161	-0.0114	-0.0073	0.0099	-0.0065	-0.0008	0.043	-0.0143	0.075	-0.0287	0.0201	-0.01	0.0155	0.0321	0.0234	-0.0312	0.0447	-0.0082	-0.0094	0.01	-0.0119	-0.0185	0.0058	0.0152	-0.0182	-0.0252	-0.0184	0.0221	0.0201	0.0128	-0.0123	0.0063	0.0092	-0.0062	0.0155	-0.0064	-0.0246
ALT-168.HO	ALT-168	Altaian_Chelkan	Altai region	0.0171	0.0223	-0.0019	-0.0033	0.0465	-0.0127	0.1198	-0.0908	0.0155	0.0229	-0.0072	-0.0063	0.0026	-0.0028	-0.0083	0.0702	-0.0154	0.0817	-0.0207	0.0274	-0.0088	0.021	0.0284	0.0141	-0.0409	0.0813	-0.0236	-0.0171	-0.0045	-0.0209	-0.0319	0.0114	-0.004	-0.0179	-0.0099	-0.0163	0.021	0.0206	0.028	-0.0104	0.006	0.0097	-0.0127	0.0188	0.0022	-0.0061
ALT-952.HO	ALT-952	Altaian_Chelkan	Altai region	0.0146	0.0191	-0.0062	-0.0026	0.0451	-0.0043	0.1068	-0.0759	0.0104	0.0146	-0.0058	-0.0064	0.0003	-0.0023	-0.0123	0.0421	-0.006	0.0599	-0.0222	0.0271	-0.0162	0.0087	0.0174	0.0174	-0.0256	0.0549	-0.0281	-0.0037	-0.0033	-0.022	-0.032	0.0093	0.0066	-0.014	-0.0189	-0.0085	0.0197	0.0091	0.0169	-0.0098	-0.0045	0.0076	-0.0032	0.0158	-0.0055	-0.018
ALT-966.HO	ALT-966	Altaian_Chelkan	Altai region	0.0154	0.0216	-0.005	-0.0029	0.0466	-0.0088	0.0925	-0.0625	0.0169	0.0129	-0.0059	-0.0033	-0.002	-0.0089	-0.0001	0.0347	-0.0142	0.048	-0.0196	0.0107	0.0006	0.0108	0.0229	0.0034	-0.0159	0.0239	-0.0067	0.0026	-0.0075	-0.0042	0.0086	0.0024	0.0001	0.0008	0.0027	0.0119	0.0086	-0.0077	0.004	-0.0023	0.0021	0.0028	-0.0007	-0.0008	0.0197	0.0106
ALT-875.HO	ALT-875	Altaian_Kosh-Agachsky	Altai region	0.0268	0.0089	-0.0056	0.0008	0.0055	-0.0322	0.0303	-0.0123	0.0067	-0.0018	-0.0023	0.0132	-0.0112	0.0113	-0.0155	0.0214	0.0266	-0.0344	0.0236	-0.0055	-0.0199	-0.0127	-0.0175	-0.0167	-0.0069	-0.0031	-0.014	0.0003	-0.0143	0.007	0.0069	-0.009	-0.0128	0.0009	0.0053	-0.0061	0.002	-0.0015	0.0047	0.0016	-0.0144	0.008	-0.0154	-0.0208	0.0006	-0.0039
ALT-876.HO	ALT-876	Altaian_Kosh-Agachsky	Altai region	0.0244	0.0085	-0.0118	0.0072	0.0197	-0.0398	0.0748	-0.0399	0.014	-0.0072	0.0049	0.1623	-0.1599	0.1183	-0.1232	0.2675	0.2731	-0.5484	0.3459	0.2657	-0.3012	-0.1512	0.1141	-0.0253	-0.109	0.0905	0.2095	0.0308	-0.0122	0.0391	0.0011	0.0409	0.0445	0.0117	-0.0297	0.0132	0.0251	-0.0398	0.0005	0.0085	0.0035	0.0132	0.0019	0.0222	-0.041	-0.0185
ALT-900.HO	ALT-900	Altaian_Kosh-Agachsky	Altai region	0.0264	0.0105	-0.0102	0.0021	0.0119	-0.034	0.046	-0.0159	0.006	-0.0018	0.0028	0.0158	-0.0258	0.0237	-0.0169	0.0323	0.0086	-0.027	0.0266	-0.0055	0.0111	-0.002	0.0035	-0.0108	-0.0083	0.0036	-0.0098	0.0139	0.0211	0.0202	0.0028	-0.0139	-0.0029	-0.0065	0.0186	0.0025	-0.0061	-0.01	-0.0019	-0.0202	-0.0164	0.0039	-0.0139	-0.0142	0.0285	0.0128
ALT-916.HO	ALT-916	Altaian_Kosh-Agachsky	Altai region	0.0229	0.0052	-0.0041	0.0014	0.0044	-0.0204	0.0379	-0.0142	0.0041	0.0053	0.0064	0.0166	-0.013	0.0211	-0.023	0.0222	0.0169	-0.0241	0.0208	-0.0004	0.0181	-0.0005	-0.0086	-0.0147	-0.0024	-0.0079	-0.0068	0.0123	0.0086	0.017	0.0131	-0.0068	-0.0048	-0.0024	0.0106	0.0011	-0.0151	0.0191	-0.0041	-0.0065	0.0035	-0.0006	0.0022	-0.0094	0.0276	0.0076
ALT-918.HO	ALT-918	Altaian_Kosh-Agachsky	Altai region	0.0246	0.0077	-0.0098	0	0.0054	-0.0201	0.0423	-0.0154	0.002	0.0035	0.001	0.0244	-0.0372	0.0209	-0.0104	0.0256	0.0154	-0.0298	0.0239	0.0073	0.0086	-0.0087	0.0039	-0.0086	-0.0123	0.0038	-0.003	0.005	0.0001	0.0103	0.0204	-0.01	-0.0178	-0.0005	0.0049	-0.0096	-0.017	0.0067	-0.0182	-0.01	-0.0149	0.0043	0.0134	-0.0072	0.0374	0.0162
ALT-935.HO	ALT-935	Altaian_Kosh-Agachsky	Altai region	0.0247	0.0094	-0.0044	0.0016	0.0085	-0.022	0.0443	-0.0215	0.0024	-0.0012	0.003	0.0172	-0.0295	0.037	-0.0248	0.0239	0.0146	-0.0326	0.0443	0.0026	0.0144	0.0048	-0.0177	-0.0036	0.0026	0.0086	-0.0001	0.0099	0.0037	0.0125	0.0016	0.0005	-0.013	0.0065	-0.0034	0.0157	-0.017	0.0186	-0.0076	-0.0032	-0.0187	-0.0087	-0.0028	-0.0108	0.0191	0.0128
ALT-741.HO	ALT-741	Altaian_Ongudaisky	Altai region	0.0262	0.0057	-0.006	0.0014	0.0006	-0.0211	0.0348	-0.0156	0.004	0.0064	-0.003	0.0143	-0.0184	0.0102	-0.0039	0.0241	0.0101	0.0007	0.0025	-0.0078	0.0153	0.0125	-0.0135	-0.0084	0.0057	-0.0074	-0.0182	-0.0009	-0.0011	0.0041	0.012	-0.0182	-0.0078	-0.0039	0.0017	-0.0003	-0.0084	0.0064	-0.0088	-0.0076	-0.0118	0.0058	-0.004	0.009	0.0116	0.0013
ALT-743.HO	ALT-743	Altaian_Ongudaisky	Altai region	0.0267	0.007	-0.0033	0.0008	0.0039	-0.0303	0.0309	-0.0066	0.0021	-0.0017	0.0018	0.0189	-0.0156	0.0201	-0.0142	0.0265	0.0113	-0.013	0.0133	-0.0228	0.0163	0.0099	-0.0186	-0.0154	0.0079	-0.0274	-0.0415	0.0031	0.0074	0.0097	0.0091	0.0027	-0.0245	-0.0222	0.0094	0.0065	-0.0146	0.0067	-0.0039	0.0054	-0.0063	0.0073	-0.0113	-0.0066	0.0472	0.0189
ALT-744.HO	ALT-744	Altaian_Ongudaisky	Altai region	0.0242	0.012	-0.0075	0.001	0.0116	-0.0176	0.0325	-0.0076	0.0007	0.0002	-0.0006	0.0057	-0.0169	0.0122	-0.0044	0.0321	0.0161	-0.0061	0.0097	-0.0026	0.0047	0.0114	-0.0179	-0.0059	0.0123	-0.0123	-0.0358	-0.0125	-0.0057	0.0051	0.0054	-0.0046	-0.011	0.0046	0.0046	0.0055	0.0008	0.0143	0.0004	0.0156	-0.0035	-0.0105	-0.0102	-0.0047	0.0229	0.0212
ALT-746.HO	ALT-746	Altaian_Ongudaisky	Altai region	0.0241	0.0123	-0.009	-0.0004	0.0132	-0.0145	0.0352	-0.0065	-0.0009	-0.0039	0.0013	0.0156	-0.0123	0.012	0.0012	0.0376	0.0181	0.0058	-0.0097	-0.0073	0.0073	0.0114	-0.0195	-0.0147	-0.002	-0.0046	-0.0417	-0.0125	0.0062	0.0068	0.0094	-0.0014	-0.0163	0.0005	0.0089	0.0041	-0.0065	-0.0022	0.0053	-0.0036	-0.0139	0.0024	-0.0131	-0.0228	0.0241	0.0088
ALT-753.HO	ALT-753	Altaian_Ongudaisky	Altai region	0.0257	0.0107	-0.0052	-0.0002	0.0104	-0.017	0.0349	-0.0256	0.0005	-0.0032	-0.0011	0.0172	-0.0297	0.0177	-0.0088	0.0323	-0.0009	0.0092	-0.0103	-0.0245	0.0098	0.0242	0.0077	-0.0071	0.0051	-0.0064	-0.0576	0.0035	0.011	-0.0048	0.0095	-0.0183	-0.0061	0.0043	0.0027	-0.0129	-0.0103	0.0029	-0.0091	-0.0037	-0.0178	-0.0036	-0.0067	-0.0073	0.038	0.0212
ALT-756.HO	ALT-756	Altaian_Ongudaisky	Altai region	0.0242	0.0082	-0.0057	0.0004	0.0133	-0.0195	0.0285	-0.0161	0.0002	-0.0015	0.0033	0.0117	-0.0088	0.017	-0.0028	0.0194	0.0116	-0.0024	0.0013	-0.0127	0.0024	0.0017	-0.0081	-0.0077	0.0018	-0.0089	-0.0259	-0.0111	0.0077	-0.0088	0.0134	0.0044	-0.0097	0.0006	0.0093	-0.0134	0.0086	0.0097	0.0031	-0.002	-0.0056	0.0067	-0.0005	0.0059	0.0186	0.0062
ALT-760.HO	ALT-760	Altaian_Ongudaisky	Altai region	0.0281	0.0086	-0.0078	-0.0022	0.0093	-0.0196	0.0292	-0.0195	0.0015	-0.0067	-0.0043	0.0239	-0.018	0.0198	-0.0103	0.019	0.0088	-0.0006	0.004	-0.007	0.0132	0.0088	-0.0158	0.0035	0	-0.011	-0.0291	-0.0009	-0.0047	-0.0067	-0.0114	-0.0021	-0.0123	-0.0048	-0.0044	-0.0227	0.0018	-0.0031	-0.0135	-0.0066	0.0024	0.005	-0.0214	0.0017	0.0119	-0.0012
ALT-771.HO	ALT-771	Altaian_Ongudaisky	Altai region	0.0265	0.0072	-0.007	0.0013	0.0073	-0.0159	0.0267	-0.0133	0.0016	0.0001	-0.0066	0.0187	-0.0157	0.0165	-0.0096	0.0318	0.0141	-0.0178	0.0063	-0.0119	-0.001	0.0131	-0.0165	-0.0117	0.0032	-0.0132	-0.0395	-0.0109	-0.0044	0.0154	0.0005	-0.0106	-0.0151	-0.0069	0.0048	-0.0079	-0.0133	0.0031	0.0146	-0.0046	-0.013	0.0323	-0.002	-0.0066	0.0249	-0.0039
ALT-774.HO	ALT-774	Altaian_Ongudaisky	Altai region	0.0272	0.0131	-0.0088	0.0008	0.0126	-0.027	0.0405	-0.0171	0.0066	-0.0017	-0.0027	0.0214	-0.0241	0.0122	-0.007	0.0235	0.0147	-0.0117	0.0107	-0.0123	-0.0082	0.0033	-0.0078	-0.0115	0.0049	-0.0106	-0.0353	-0.0219	-0.0017	0.0103	0.0159	-0.0121	-0.0201	0.0132	0.0069	-0.0137	-0.0104	0.0164	-0.0012	-0.0039	-0.0071	-0.0005	-0.0138	-0.0181	0.0248	0.0209
Khs-005.HO	Khs-005	Khakass_Askizskiy	Altai region	0.0183	0.0238	-0.0059	-0.0021	0.0564	-0.0205	0.1212	-0.1085	0.0269	0.023	-0.0172	-0.0195	0.0283	-0.0137	0.0004	-0.057	-0.0031	-0.0061	0.0139	0	-0.0062	-0.0084	0.0038	0.0157	0.0656	-0.1239	0.0772	0.0268	0.0108	0.0239	0.0393	-0.0107	-0.0042	0.0092	0.0138	0.0318	-0.0178	0.0055	0.009	-0.0111	-0.0171	0.0209	-0.0099	0.0063	0.0319	0.0227
Khs-010.HO	Khs-010	Khakass_Askizskiy	Altai region	0.018	0.024	-0.0054	0.0013	0.0575	-0.0225	0.1237	-0.1015	0.0089	0.0229	-0.0106	0.0056	0.0171	0.0185	-0.0123	-0.0356	-0.0168	-0.027	0.0373	0.0232	0.0009	0.0345	0.024	0.0466	0.0461	-0.1635	0.0558	0.0693	0.0674	-0.015	0.0292	-0.0509	-0.0448	-0.0162	0.036	0.0339	-0.0909	-0.0082	0.0006	-0.0061	0.0382	-0.0311	-0.0005	0.058	0.1633	0.057
Khs-119.HO	Khs-119	Khakass_Askizskiy	Altai region	0.0249	0.0162	-0.0043	0.0013	0.0226	-0.0238	0.063	-0.0471	0.0034	0.0058	-0.0016	0.007	-0.0052	0.0111	-0.0141	0.0002	-0.0059	-0.0019	0.0031	-0.0075	0.0097	0.0144	-0.0068	-0.0012	0.004	-0.0549	0.0111	0.0117	0.0262	-0.0073	0.0238	-0.0132	-0.0031	-0.0033	0.0063	0.0075	-0.0229	-0.0141	-0.0102	-0.0116	-0.0146	-0.0025	-0.0002	0.0109	0.0341	0.0254
Khs-168.HO	Khs-168	Khakass_Askizskiy	Altai region	0.0163	0.0188	-0.003	-0.0017	0.0376	-0.0141	0.0742	-0.061	0.0078	0.0156	-0.0013	0.0104	-0.0068	0.0284	-0.011	0.008	-0.0035	-0.0095	0.0069	0.0055	0.0241	0.0174	-0.0035	0.0132	0.0318	-0.0679	0.0086	0.0338	0.0171	0.013	0.0301	-0.0173	-0.0138	0.0049	0.0069	0.0062	-0.0107	0.039	-0.006	0.001	-0.0013	0.0241	-0.0321	0.0048	0.0346	0.0508
Khs-190.HO	Khs-190	Khakass_Askizskiy	Altai region	0.0185	0.0198	-0.004	0.0028	0.0288	-0.0204	0.0722	-0.0539	-0.0017	0.0075	-0.0013	0.0116	-0.0113	0.0039	0.0006	-0.0172	-0.0061	-0.0138	0.0176	-0.0034	0.031	0.0204	0.0104	0.0329	0.0403	-0.0688	0.0083	0.0325	0.0377	0.002	0.0458	-0.0075	-0.0271	0.021	0.021	0.0386	-0.0221	0.0085	0.0165	-0.0152	0	0.016	-0.0171	0.008	0.0699	0.048
Khs-301.HO	Khs-301	Khakass_Askizskiy	Altai region	0.0229	0.0221	-0.0061	-0.0007	0.0221	-0.018	0.0443	-0.0284	0.0002	-0.0024	-0.0062	0.0019	-0.008	0.0086	0.0014	0.0062	0.0155	-0.004	0.0104	-0.0065	0.0216	0.0007	0.0001	0.0033	0.0052	-0.0544	-0.013	0.0075	0.0167	-0.0016	0.009	-0.0226	-0.0105	0.0055	-0.0036	0.0059	0.0077	0.0218	0.0059	0.0078	-0.0085	0.0112	-0.0051	-0.0159	0.0406	0.0336
Khs-302.HO	Khs-302	Khakass_Beiskiy	Altai region	0.028	0.0135	-0.0112	0.0006	0.0116	-0.0158	0.0085	-0.0081	0.0074	-0.0095	-0.0147	0.0124	-0.0032	-0.0094	0.0071	0	0.0012	0.0067	-0.0049	-0.0188	-0.0154	0.003	-0.0124	0.0019	0.0066	-0.0028	-0.0099	-0.0071	0.0007	0.0125	0.0059	-0.0032	-0.0008	0	-0.0001	-0.0001	-0.0005	0.001	-0.0005	0.0014	-0.0094	0.0155	-0.007	0.0016	-0.0019	0.0172
Khs-303.HO	Khs-303	Khakass_Beiskiy	Altai region	0.0258	0.0113	-0.0065	-0.001	0.01	-0.0096	0.0221	-0.0111	0.0081	-0.0014	-0.0036	0.0007	0.0005	-0.0034	0.0031	-0.0086	-0.0035	-0.0055	-0.0058	-0.0155	0.0045	-0.0134	-0.0223	0.001	0.0116	-0.0036	0.0056	0	-0.002	0.0069	0.004	-0.0114	-0.0008	-0.0083	-0.0042	0.0036	-0.0118	-0.0075	-0.002	-0.0046	-0.0085	0.0162	-0.0016	-0.0103	0.0175	0.0152
Khs-306.HO	Khs-306	Khakass_Beiskiy	Altai region	0.0214	0.0161	-0.0041	-0.0035	0.0202	-0.0121	0.0389	-0.0227	0.0145	0.0013	-0.0088	-0.0011	0.0067	-0.0182	0.0063	-0.0059	-0.0015	0.0006	-0.0004	-0.0131	-0.0072	-0.0017	-0.0002	0.0051	0.0181	-0.0202	0.0197	0.0068	-0.0035	0.012	0.0173	-0.0089	-0.0064	0.0078	0.0052	0.0036	-0.0159	0.0028	0.0042	0.0054	0.0071	0.0105	-0.002	-0.015	0.0143	0.0172
Khs-308.HO	Khs-308	Khakass_Beiskiy	Altai region	0.0243	0.0192	-0.0111	0.0014	0.0156	-0.0082	0.0288	-0.0182	0.0101	0.0009	-0.0058	-0.0011	0.0064	-0.0099	0.0051	-0.0121	0.0012	0.005	-0.0055	-0.0094	-0.0021	-0.004	-0.0131	-0.0007	0.0143	-0.0194	0.0104	-0.0074	0.0065	0.0163	0.0101	0.014	0.0042	0.003	-0.0051	0.021	0.0111	0.0187	0.0106	0.0021	0.0007	-0.0038	-0.002	-0.0089	0.0028	0.0174
Khs-309.HO	Khs-309	Khakass_Beiskiy	Altai region	0.0231	0.0174	-0.0086	-0.0003	0.02	-0.0069	0.0259	-0.0139	0.0145	0.0015	-0.0059	-0.0058	0.0068	-0.008	0.0034	-0.01	-0.0032	-0.0026	-0.0018	-0.0133	0.0042	-0.0015	-0.013	-0.0007	0.0013	-0.0152	0.0061	-0.0007	0.0005	0.0026	0.0164	-0.0053	-0.0071	0.0047	-0.0001	0.0084	0.0058	0.0133	0.0087	0.0026	0.0024	0.0026	-0.0054	0.0016	0.0151	0.0169
Khs-006.HO	Khs-006	Khakass_Kachin	Altai region	0.0161	0.0251	-0.006	-0.0003	0.0459	-0.0159	0.1008	-0.0861	0.0148	0.0147	-0.016	-0.0006	0.0223	-0.0269	0.0144	-0.0246	-0.0138	-0.0023	0.0078	0.0103	-0.0089	0.0141	0.0059	0.0218	0.0501	-0.1018	0.0576	0.0179	0.0383	0.0002	0.0273	-0.0193	0.0025	-0.0018	0.0043	0.0268	-0.0066	0.0078	0.0036	-0.0207	0.0001	-0.0062	0.003	0.0045	0.0351	0.0216
Khs-011.HO	Khs-011	Khakass_Kachin	Altai region	0.0182	0.0267	-0.004	-0.0028	0.0515	-0.0077	0.1056	-0.0908	0.0165	0.019	-0.0171	-0.0199	0.0279	-0.0159	0.0087	-0.0464	-0.0142	-0.0019	0.0122	0.0064	0.0015	-0.0036	-0.0032	0.0229	0.0421	-0.076	0.0565	0.028	0.0237	0.0138	0.04	-0.014	-0.0183	0.0122	0.0276	0.0233	-0.0166	0.0057	-0.008	-0.004	-0.0134	0.0124	-0.0105	-0.0095	0.03	0.0035
Khs-402.HO	Khs-402	Khakass_Kachin	Altai region	0.027	0.0156	-0.0083	-0.0009	0.0081	-0.0149	-0.0046	0.0019	0.0051	-0.0112	-0.0088	-0.001	0.0006	0.0066	0	0.0007	0.0049	-0.0071	-0.0097	-0.0163	0.0049	-0.0048	-0.0128	-0.0067	0.0045	0.0081	-0.0035	-0.0128	0.0034	0.0092	-0.0075	0.0086	0.0075	-0.008	0.0054	0.0111	-0.0043	-0.0026	-0.0122	0.0006	-0.0009	0.0145	-0.0102	0.0008	0.0029	-0.016
Khs-403.HO	Khs-403	Khakass_Kachin	Altai region	0.0261	0.0114	-0.004	-0.0006	0.009	-0.0178	0.0283	0.0041	-0.0066	-0.0012	0.0071	0.0136	-0.0144	0.018	0.0009	0.0254	-0.0046	-0.007	0.0086	-0.0161	0.0234	0.0092	-0.014	-0.01	0.0018	-0.0201	-0.0305	-0.0146	-0.0036	0.014	-0.013	-0.0088	0.0005	-0.0119	0.0122	0.0066	-0.0178	0.0204	-0.0208	-0.0005	0.0077	0.0024	-0.0094	0.0146	0.026	0.0077
Khs-421.HO	Khs-421	Khakass_Kachin	Altai region	0.0217	0.0117	-0.0011	0.0009	0.0066	-0.0125	0.0103	0.0018	0.0017	-0.0004	0.0006	0.0041	-0.004	0.0069	-0.0044	0.0019	0.0033	-0.0167	-0.0068	-0.0205	-0.0079	-0.0076	-0.0081	-0.0129	0.0079	-0.011	-0.0122	-0.0097	-0.0008	0.0011	0.0058	-0.0003	0.0128	-0.0036	0.0066	0.0086	0.0052	-0.0053	0.0089	-0.0053	-0.0063	0.0135	-0.0141	0.0011	0.0019	0.0039
Khs-422.HO	Khs-422	Khakass_Kachin	Altai region	0.0212	0.006	0.0017	0.0025	0.0077	-0.0297	0.0197	-0.0125	-0.0099	-0.0018	0.0053	0.0144	-0.0127	0.0365	-0.0119	0.0177	-0.0031	-0.0154	0.012	-0.0114	0.0354	0.0214	0.0017	-0.0081	0.0094	-0.0236	-0.0318	0.0073	0.0148	0.0133	0.0002	0.0009	0.0055	-0.0034	0.0026	-0.0107	-0.0064	0.0123	-0.0273	0.0152	-0.0088	0.0167	-0.0282	0.0049	-0.0013	-0.008
Khs-424.HO	Khs-424	Khakass_Kachin	Altai region	0.025	0.0144	-0.0054	0.0003	0.011	-0.018	0.0243	-0.0034	-0.0022	-0.0011	-0.0036	0.004	-0.0031	0.0213	-0.0039	0.0047	0.0009	-0.012	0.0102	-0.0015	0.0158	0.022	0.0034	-0.004	0.0032	-0.0179	0.0003	-0.0167	-0.0071	-0.0008	0.0052	0.001	-0.0093	-0.0048	0.0018	0.0111	-0.0306	-0.0029	-0.0011	-0.0153	0.001	0.0074	0.0006	0.007	-0.0142	-0.0091
Khs-425.HO	Khs-425	Khakass_Kachin	Altai region	0.0091	0.0156	-0.0003	0.0004	0.0121	-0.0093	0.0201	-0.0045	-0.012	-0.0007	-0.0021	0.0159	-0.0062	0.0207	0.0031	0.0038	0.0029	-0.0105	0.0152	-0.0055	0.0144	0.0228	0.0075	0	0.0254	-0.0112	-0.0286	0.0009	0.0309	-0.0068	-0.0156	-0.0263	0.0016	-0.009	0.0144	-0.0279	0.001	0.0197	-0.0007	-0.0185	-0.0022	-0.0043	0.0128	0.0191	0.0278	-0.0079
KHS-001.HO	KHS-001	Shor_Khakassia	Altai region	0.0178	0.0221	-0.0055	-0.0028	0.0481	-0.0078	0.0811	-0.066	0.0259	0.0206	-0.0173	-0.037	0.0399	-0.0336	0.0121	-0.0434	-0.0098	-0.0093	-0.0044	0.0172	-0.0338	-0.0186	-0.0043	0.0114	0.0515	-0.0628	0.0556	0.0183	0.0023	-0.0006	0.0232	0.0019	-0.0032	0.0037	0.0123	0.0147	0.0012	0	0.0088	-0.0065	-0.0124	0.002	-0.0055	-0.0034	0.0145	0.0155
KHS-012.HO	KHS-012	Shor_Khakassia	Altai region	0.0185	0.0222	-0.0018	-0.0027	0.0514	-0.0096	0.1001	-0.0889	0.0251	0.0136	-0.0214	-0.0224	0.0316	-0.0404	0.0107	-0.0417	-0.0024	-0.003	0.0021	0.0002	-0.0194	-0.0122	0.0016	0.0187	0.0637	-0.0795	0.0739	0.0179	0.0029	0.0184	0.0281	-0.0072	0.0101	0.0093	0.0071	0.0184	-0.0057	0.0002	0.0033	-0.0153	-0.0048	0.0083	-0.0008	0.0133	0.0132	0.0072
KHS-034.HO	KHS-034	Shor_Khakassia	Altai region	0.015	0.0252	-0.0069	-0.0024	0.0442	-0.004	0.087	-0.0745	0.0255	0.0208	-0.0186	-0.0253	0.0325	-0.0348	0.0214	-0.0427	-0.0095	0.0007	-0.0059	-0.0015	-0.0291	-0.0183	-0.0015	0.0072	0.04	-0.047	0.0609	0.0168	0.0044	0.0095	0.0194	0.0058	0.0161	0.0058	0.0065	0.0165	0.0009	0.0038	0.0086	0.0027	-0.003	-0.0174	0.0026	0.0016	-0.0058	-0.008
KHS-035.HO	KHS-035	Shor_Khakassia	Altai region	0.018	0.0236	-0.009	-0.0039	0.0526	-0.0146	0.1024	-0.0951	0.0347	0.02	-0.0297	-0.0404	0.042	-0.0586	0.023	-0.0703	-0.0079	-0.0089	0.0001	0.0083	-0.038	-0.016	-0.0022	0.023	0.1025	-0.1088	0.134	0.0265	-0.0113	0.0335	0.0352	0.0146	0.0132	0.0217	0.0228	0.0318	0.0075	-0.0022	-0.0003	-0.0096	-0.0177	-0.0116	-0.0189	0.0119	0.006	-0.0138
KHS-036.HO	KHS-036	Shor_Khakassia	Altai region	0.0177	0.0258	-0.0077	-0.0018	0.054	-0.0121	0.1061	-0.0935	0.0383	0.0221	-0.03	-0.0457	0.0376	-0.0585	0.0225	-0.0643	-0.0058	-0.0078	-0.0033	0.0031	-0.0418	-0.0197	0.0005	0.0212	0.0945	-0.1067	0.1366	0.0292	-0.0114	0.0338	0.0373	0.0146	0.0125	0.0213	0.0172	0.029	0.0077	-0.0027	-0.0029	-0.0066	-0.0234	-0.0171	-0.025	0.0183	0.0124	-0.0063
KHS-049.HO	KHS-049	Shor_Khakassia	Altai region	0.019	0.0245	-0.0061	-0.0019	0.0439	0.0001	0.0753	-0.068	0.0226	0.0121	-0.0154	-0.0208	0.031	-0.0263	0.0156	-0.038	-0.004	-0.0078	-0.0053	-0.0007	-0.0245	-0.0081	-0.0077	0.0121	0.0463	-0.0565	0.0512	0.0141	0.0174	0.0019	0.0205	-0.0113	-0.0087	0.0198	-0.0016	0.0281	-0.0002	0.0011	0.0092	-0.0004	0.0048	-0.0043	-0.0005	0.0117	0.023	0.0179
Shor-202.HO	Shor-202	Shor_Mountain	Altai region	0.0179	0.0176	-0.0036	-0.0043	0.0462	-0.0033	0.0898	-0.0695	0.0217	0.0126	-0.0124	-0.0135	0.017	-0.0228	0.0092	-0.0035	-0.0062	0.0256	-0.0143	0.0035	-0.0172	-0.007	0.0011	0.01	0.0154	0.0048	0.0242	0.0109	-0.0067	-0.0005	0.0122	0.0108	0.003	0.0022	0.0139	0.0132	-0.0036	-0.0076	-0.0151	-0.0192	0.0009	-0.0007	-0.0113	0.0069	0.0048	0.0127
Shor-204.HO	Shor-204	Shor_Mountain	Altai region	0.0159	0.0188	-0.0096	-0.0031	0.0334	-0.0036	0.0698	-0.0488	0.0153	0.0126	-0.0037	-0.0058	0.0183	-0.0163	0.0023	0.0203	-0.0095	0.0257	-0.0183	0.001	-0.0272	-0.0068	0.0107	0.0077	0.0082	0.0161	0.0095	-0.0019	-0.0115	-0.0007	0.0035	0.0094	0.0118	0.0007	0.0037	-0.0038	-0.0013	-0.0097	0.0011	0.0015	-0.0061	-0.0074	-0.0034	0.008	0.0037	0.0064
Shor-209.HO	Shor-209	Shor_Mountain	Altai region	0.0167	0.0223	-0.0051	0.0005	0.036	-0.0074	0.0822	-0.0642	0.0242	0.023	-0.0106	-0.0254	0.0261	-0.0299	0.0128	-0.0213	-0.0056	0.0102	-0.0083	0.0117	-0.0249	-0.0189	0.0013	0.0132	0.0287	-0.015	0.0407	0.0169	0.0025	0.0101	0.0162	0.0112	0.0216	0.0121	-0.0007	0.0149	0.0004	-0.0078	0.0013	-0.0036	-0.0047	0.0079	-0.0018	-0.0027	-0.0057	0.0224
Shor-262.HO	Shor-262	Shor_Mountain	Altai region	0.0173	0.0229	-0.0072	0.0004	0.0713	-0.0111	0.1569	-0.1675	0.0596	0.0634	-0.02	-0.115	0.1727	-0.1784	0.1385	-0.462	0.0264	-0.2079	0.1404	0.0199	0.0487	0.032	0.0425	0.0456	-0.0238	-0.0479	0.076	0.0175	0.0214	-0.044	-0.0522	-0.0034	-0.0379	0.0091	-0.0672	-0.064	0.0429	0.017	-0.0274	0.0441	0.022	0.0754	0.1072	-0.0332	-0.197	-0.15
Shor-263.HO	Shor-263	Shor_Mountain	Altai region	0.0176	0.0234	-0.0095	-0.0017	0.0427	-0.012	0.0824	-0.0764	0.0254	0.0164	-0.0204	-0.0207	0.0351	-0.0392	0.0153	-0.0383	-0.0009	-0.0086	-0.0142	0.0041	-0.0283	-0.0103	-0.002	0.0105	0.0476	-0.0518	0.0631	0.0142	-0.0044	0.0067	0.0152	0.0028	-0.0037	0.0138	0.0049	0.0131	0.0072	-0.0039	-0.0014	-0.0003	-0.0004	0.0098	-0.0063	0.0017	0.0025	0.002
Shor-292.HO	Shor-292	Shor_Mountain	Altai region	0.0183	0.0196	-0.0048	-0.0038	0.0438	-0.005	0.085	-0.0732	0.0249	0.0221	-0.018	-0.024	0.027	-0.0365	0.0147	-0.0269	-0.0104	-0.0047	-0.0073	-0.0026	-0.0229	-0.0155	-0.0024	0.0209	0.058	-0.0617	0.0623	0.0065	0.0062	0.0166	0.0262	0.0038	-0.0003	0.0029	0.0126	0.0359	-0.0159	-0.0071	-0.0012	-0.0075	-0.0038	-0.0018	-0.0146	0.0107	0.0208	0.014
Shor-293.HO	Shor-293	Shor_Mountain	Altai region	0.0168	0.0259	-0.0081	-0.0017	0.0463	-0.0051	0.0904	-0.069	0.0231	0.0225	-0.0117	-0.0328	0.0335	-0.0439	0.0232	-0.0345	-0.0057	-0.0014	-0.0065	0.0081	-0.0241	-0.0265	-0.0056	0.0114	0.0368	-0.043	0.0632	0.0167	-0.0048	0.0117	0.014	0.0117	0.012	0.0027	-0.0026	0.0056	0.0044	-0.0029	0.0121	-0.0007	0.0023	0.01	-0.008	0.0094	-0.0039	0.0073
TUV-121.HO	TUV-121	Todzin	Altai region	0.034	0.0287	-0.018	0.0005	0.0069	-0.0405	0.0026	-0.007	0.0169	-0.022	-0.024	0.0089	-0.0076	-0.0218	0.0155	0.0164	0.0292	-0.0105	0.002	-0.0182	-0.0215	-0.0068	-0.0412	-0.0172	0.0371	-0.0273	-0.0581	-0.0225	-0.0121	0.0068	-0.0118	-0.0158	-0.0135	-0.0049	0.0057	0.0041	0.0117	0.0058	-0.0035	0.0021	-0.0081	-0.0033	-0.0064	-0.003	0.0019	0.0022
TUV-195.HO	TUV-195	Todzin	Altai region	0.0353	0.0366	-0.0258	0.0031	0.0065	-0.0429	-0.0079	-0.0036	0.0207	-0.0321	-0.0453	0.0186	-0.0109	-0.0267	0.0151	0.0271	0.0382	-0.0117	0.0032	-0.0233	-0.0423	-0.0015	-0.0481	-0.0155	0.0409	-0.0335	-0.0778	-0.0351	-0.0168	-0.0086	-0.0109	-0.0079	-0.0179	0.0098	-0.0026	0.0119	0.0026	0.0171	0.0097	0.0014	-0.004	-0.0035	-0.014	-0.0057	0.0015	-0.0012
TUV-199.HO	TUV-199	Todzin	Altai region	0.0363	0.0316	-0.0225	0.003	0.0037	-0.0443	-0.0072	-0.0067	0.0182	-0.0361	-0.0338	0.018	-0.0088	-0.0292	0.0169	0.024	0.0382	-0.0096	0.0025	-0.0173	-0.0395	-0.0091	-0.045	-0.0147	0.041	-0.0308	-0.0714	-0.0303	-0.0186	0.0031	-0.0164	-0.0047	-0.016	-0.0013	0.0071	-0.0015	-0.0018	0.0127	0.003	0.0049	-0.0158	-0.0005	-0.0065	-0.0041	0.0032	-0.0058
ALT-116.HO	ALT-116	Tubalar_Altai	Altai region	0.0129	0.0165	-0.0005	-0.0029	0.05	-0.0055	0.0975	-0.0618	0.0115	-0.0016	-0.0103	0.0043	-0.0153	0.0092	-0.018	0.0589	-0.0062	0.057	-0.0139	0.012	-0.0004	0.0102	0.018	-0.0118	-0.0443	0.0779	-0.0182	0.005	-0.0111	-0.001	0.004	0.0179	0.0095	0.0111	0.0114	-0.0253	0.016	0.0019	-0.0212	-0.0219	0.0192	-0.0489	0.0103	-0.0175	0.0434	0.06
ALT-117.HO	ALT-117	Tubalar_Altai	Altai region	0.0132	0.015	-0.0008	-0.0034	0.0348	-0.0096	0.0868	-0.0555	0.016	0.0078	-0.0061	0.004	-0.0001	-0.0003	-0.0115	0.0563	-0.0106	0.0531	-0.0185	0.0235	-0.0073	0.0005	0.0151	-0.0034	-0.0315	0.0783	-0.0192	-0.0026	-0.0106	-0.0018	-0.0063	0.007	0.0161	0	0.0105	-0.0111	-0.0129	-0.003	-0.012	-0.0069	-0.0007	-0.0463	-0.0181	-0.0154	0.016	0.0335
ALT-165.HO	ALT-165	Tubalar_Altai	Altai region	0.0163	0.017	-0.0087	-0.0033	0.0435	-0.0143	0.0983	-0.0703	0.0085	0.0139	-0.0082	0.0035	-0.0102	0.0017	-0.0068	0.0643	-0.0053	0.06	-0.0246	0.0253	-0.0022	0.0048	0.0141	0.0017	-0.0374	0.1004	-0.0289	-0.0044	-0.0326	-0.0067	-0.0009	0.0052	0.0227	0.0077	-0.003	-0.0162	0.0014	-0.0067	-0.0095	-0.0115	0.0143	-0.0447	-0.009	-0.0496	0.0294	0.0436
ALT-845.HO	ALT-845	Tubalar_Altai	Altai region	0.0171	0.0148	-0.0079	-0.0018	0.0414	-0.0064	0.096	-0.0634	0.004	0.011	0.0038	0.0041	-0.0047	0.0211	-0.0219	0.0604	-0.0122	0.0442	-0.0247	0.0108	0.0002	0.0068	0.0151	0.0033	-0.0372	0.0637	-0.0429	0.0005	0.0018	0.0003	-0.0076	0.0139	0.0268	0.0134	0.0039	-0.0123	-0.0109	-0.0042	-0.017	-0.0066	0.0021	-0.0321	0.0087	-0.0347	0.0133	0.0321
ALT-846.HO	ALT-846	Tubalar_Altai	Altai region	0.0159	0.0155	-0.0063	0.0001	0.0313	-0.0105	0.0895	-0.0588	0.0134	0.0188	0.0049	-0.0043	-0.0018	0.0271	-0.0227	0.0512	-0.0115	0.0365	-0.013	0.0112	0.0052	0.0055	0.0151	0.0111	-0.017	0.0547	-0.0355	0.0044	-0.0089	0.0039	-0.0175	0.0166	0.0267	0.0092	0.004	-0.0007	0.0064	-0.0299	-0.0142	0.002	-0.0087	-0.033	-0.0093	-0.0088	0.0136	0.0242
Tuba12.HO	Tuba12	Tubalar_Artybash	Altai region	0.0174	0.0156	-0.0041	-0.0006	0.0376	-0.0067	0.0737	-0.057	0.0116	0.0101	-0.0049	-0.0164	0.0029	0.0011	-0.0047	0.0433	-0.0057	0.0438	-0.0277	0.0077	-0.0116	-0.0143	0.0005	-0.0061	-0.0273	0.071	-0.0015	-0.0065	-0.0109	0.0129	0.0002	0.0201	0.0151	0.0014	0.0042	-0.0088	0.0027	-0.0058	-0.0006	-0.01	0.0048	-0.0311	0.0028	-0.0222	0.0062	0.0305
Tuba13.HO	Tuba13	Tubalar_Artybash	Altai region	0.0155	0.0165	-0.006	-0.0032	0.0331	-0.005	0.0805	-0.0575	0.0147	0.0214	-0.0043	-0.0138	0.0166	-0.0139	0.0081	0.0419	-0.0136	0.0521	-0.0279	0.0115	-0.0162	-0.0092	0.0025	-0.0009	-0.0184	0.0732	-0.0158	-0.0089	-0.0128	0.002	-0.0186	0.0167	0.0228	-0.0066	0.0096	-0.0217	-0.0042	0.001	-0.0097	-0.0072	0.0006	-0.0248	0.0051	-0.0223	0.0142	0.0201
Tuba15.HO	Tuba15	Tubalar_Artybash	Altai region	0.0167	0.0139	-0.0056	-0.0043	0.042	-0.0069	0.0798	-0.0539	0.008	0.016	-0.0006	-0.0098	-0.0008	-0.0098	-0.0034	0.049	-0.0144	0.0527	-0.0278	0.0155	-0.002	-0.0077	0.0072	-0.0019	-0.0273	0.0737	-0.0106	-0.0055	-0.0303	0.0013	-0.0057	0.0066	0.0251	0.0051	0.0111	-0.0063	0.0034	-0.0066	-0.0088	-0.0028	0.0132	-0.0441	-0.0084	-0.02	0.0003	0.0318
Tuba20.HO	Tuba20	Tubalar_Artybash	Altai region	0.0156	0.0142	-0.0072	-0.0046	0.039	0.0018	0.0901	-0.0649	0.0172	0.0168	-0.0023	-0.0091	0.0037	-0.0088	-0.0018	0.0429	-0.0094	0.0507	-0.0279	0.0222	-0.0088	-0.0115	0.0004	0.0042	-0.0307	0.0708	-0.0219	-0.0109	-0.0177	0.0028	-0.0245	0.0085	0.0189	-0.007	-0.022	-0.0171	0.0078	-0.0013	0.0031	0.0068	-0.0017	-0.0194	-0.0032	-0.0099	-0.0137	-0.0038
Tuba21.HO	Tuba21	Tubalar_Artybash	Altai region	0.0177	0.0147	-0.0048	-0.0048	0.0305	0.0045	0.0751	-0.058	0.0111	0.0077	-0.0041	-0.0065	-0.0111	-0.0065	0.0011	0.0447	-0.0087	0.037	-0.027	0.0038	-0.0015	-0.0175	-0.0111	-0.0155	-0.0204	0.0647	-0.0028	0.0012	-0.0193	0.0006	0.0016	0.0013	0.0135	0.0082	0.0077	-0.0115	-0.004	-0.0176	-0.0095	-0.0002	0.0095	-0.0369	-0.0032	-0.0349	0.0064	0.0251
Tuba22.HO	Tuba22	Tubalar_Artybash	Altai region	0.0171	0.0236	-0.0074	-0.0009	0.0462	-0.0075	0.0946	-0.0778	0.017	0.0072	-0.0198	-0.0031	0.0023	-0.0115	-0.0036	0.047	-0.0032	0.062	-0.0209	0.0263	-0.0196	-0.0032	0.0173	0.0124	-0.0214	0.0707	-0.0072	-0.0099	-0.0142	-0.0063	-0.0167	0.0077	0.0201	-0.0055	-0.0036	-0.0066	0.008	-0.008	0.0088	-0.0014	-0.0065	-0.001	-0.0024	0.0022	-0.0054	0.0092
Tuba23.HO	Tuba23	Tubalar_Artybash	Altai region	0.017	0.0139	-0.0044	-0.001	0.032	-0.0031	0.0897	-0.0628	0.0127	0.0141	-0.0021	-0.0072	0.0006	-0.0071	0.0003	0.044	-0.0064	0.0584	-0.0304	0.008	-0.0042	0.0062	0.0051	-0.0115	-0.0321	0.0888	-0.0053	-0.0019	-0.0109	-0.0008	-0.006	0.017	0.0196	0.0024	0.0148	-0.0102	0.0112	-0.0303	-0.0069	-0.0129	0.0036	-0.0283	-0.0087	-0.0234	0.0012	0.0345
Tuba29.HO	Tuba29	Tubalar_Artybash	Altai region	0.0175	0.0128	-0.0067	-0.0033	0.0313	-0.0009	0.0812	-0.0519	0.0101	0.016	-0.0083	-0.014	0.0009	-0.0121	-0.0052	0.0494	-0.0075	0.0439	-0.0081	0.0204	-0.0077	-0.0078	0.0139	0.0031	-0.03	0.0691	-0.0146	-0.002	-0.0195	-0.0061	-0.0072	0.0146	0.0147	0.0094	0.0101	-0.0107	0.0023	-0.0016	0.0011	-0.0202	0.0019	-0.0237	-0.0118	-0.034	0.0124	0.0255
Tuba30.HO	Tuba30	Tubalar_Artybash	Altai region	0.0184	0.0145	-0.0049	-0.0021	0.0254	-0.0033	0.0609	-0.0498	0.0181	0.01	-0.0058	-0.0113	0.0078	-0.0088	0.0036	0.027	0.0008	0.0255	-0.0206	0.0072	-0.0173	0.0049	0.002	0.0032	-0.0032	0.0331	-0.0062	-0.0049	-0.006	-0.0041	0.003	0.0101	0.0162	0.012	0.0015	-0.0122	0.0212	-0.0142	-0.0137	-0.0191	0.0053	-0.0248	0.004	-0.0154	-0.0013	0.0183
Tuba6.HO	Tuba6	Tubalar_Artybash	Altai region	0.0167	0.0171	-0.0052	-0.0034	0.0391	-0.0066	0.095	-0.0606	0.0106	0.0062	-0.0115	-0.0023	0.0042	-0.0067	-0.0068	0.0544	-0.0028	0.0556	-0.0191	0.0146	-0.0127	-0.0054	-0.0009	-0.0012	-0.0284	0.078	-0.0194	-0.0125	-0.0244	-0.0053	-0.0054	0.0124	0.0166	0.0024	-0.0036	-0.0114	0.0141	-0.0024	-0.0093	-0.0142	0.0065	-0.03	-0.001	-0.0221	0.0124	0.0239
TUV-004.HO	TUV-004	Tuvinian	Altai region	0.0341	0.0255	-0.017	0.0026	0.0014	-0.0304	0.0025	-0.004	0.0114	-0.0157	-0.0225	0.0099	-0.0106	-0.0211	0.0117	0.0214	0.0167	0.0015	-0.0043	-0.0163	-0.0159	-0.0086	-0.034	-0.0161	0.024	-0.0177	-0.0514	-0.0154	-0.0031	0.0006	-0.0098	-0.003	-0.0164	-0.0033	0.0052	-0.0064	0.0021	0.009	-0.0083	-0.0007	-0.0063	0.0012	-0.0019	-0.0113	-0.0085	0.0066
TUV-008.HO	TUV-008	Tuvinian	Altai region	0.0307	0.0177	-0.0094	0.0014	0.004	-0.0287	0.0072	-0.0029	0.0131	-0.0129	-0.0211	0.0111	-0.0005	-0.0146	0.0178	0.014	0.0182	-0.0114	0.0001	-0.0214	-0.0217	-0.0117	-0.0324	-0.0157	0.0202	-0.0187	-0.0381	-0.0179	-0.0116	0.0098	-0.0046	-0.0027	0.0004	0.0004	-0.0048	-0.0066	-0.0063	0.0072	-0.0007	-0.0162	-0.0086	0.0026	-0.0044	-0.0099	0.0064	-0.009
TUV-024.HO	TUV-024	Tuvinian	Altai region	0.0306	0.02	-0.0101	0.0004	0.0065	-0.0344	0.0069	-0.0002	0.0118	-0.0122	-0.0176	0.0125	-0.0071	-0.0185	0.0124	0.0085	0.0202	-0.0109	-0.0009	-0.0181	-0.0236	-0.0075	-0.0288	-0.0196	0.0296	-0.0235	-0.0412	-0.0243	-0.0087	0.0166	-0.0104	-0.005	-0.0103	0.0055	-0.0075	-0.0005	-0.0014	0.0053	0.0125	-0.0021	-0.0097	-0.0019	-0.0038	-0.0027	-0.0062	-0.0019
TUV-044.HO	TUV-044	Tuvinian	Altai region	0.0323	0.0213	-0.0129	0.0006	0.0051	-0.0263	0.0044	0.0002	0.0095	-0.0158	-0.0118	0.0053	-0.0058	-0.0172	0.0055	0.0115	0.0178	-0.0089	0.0009	-0.0132	-0.0136	-0.009	-0.0234	-0.0172	0.0263	-0.0062	-0.0198	-0.0134	-0.0024	0.0099	0.0003	0.0007	-0.0042	0.004	-0.0034	0.0053	0.005	0.0067	0.004	-0.0111	0.0033	0.0122	0.001	-0.0057	-0.0054	0.0016
TUV-059.HO	TUV-059	Tuvinian	Altai region	0.032	0.0154	-0.011	0.0001	0.0025	-0.0273	0.0035	0.0108	0.0105	-0.0131	-0.0125	0.0075	-0.008	-0.0135	0.0078	0.0081	0.0116	-0.005	0.0078	-0.0201	-0.0126	0.0032	-0.0288	-0.0165	0.0205	-0.0113	-0.0266	-0.0101	-0.0056	0.0006	0.0011	0.0026	-0.0195	-0.003	-0.0047	-0.0019	0.0023	0.018	-0.0128	-0.0031	-0.0058	0.0077	-0.0252	-0.0006	-0.0056	0.0048
TUV-062.HO	TUV-062	Tuvinian	Altai region	0.0324	0.0133	-0.0114	0.0032	-0.0018	-0.0324	0.0079	-0.0011	0.0099	-0.0154	-0.0204	0.0133	-0.0108	-0.0158	0.0084	0.0168	0.0264	-0.0025	-0.0086	-0.0182	-0.0079	-0.0175	-0.0267	-0.0185	0.0252	-0.0129	-0.0269	-0.0174	-0.0084	0.0082	0.001	-0.0017	-0.0151	0.0166	-0.0019	-0.0044	0.0123	-0.0011	-0.0018	-0.0034	-0.0059	0.0052	0.0047	0.001	-0.0153	-0.0054
TUV-071.HO	TUV-071	Tuvinian	Altai region	0.033	0.0154	-0.0187	0.0012	0.0055	-0.0356	0.0053	0.0049	0.0082	-0.0095	-0.0072	0.0078	-0.0096	-0.0079	0.0104	0.0127	0.0195	0.0017	-0.0042	-0.0176	-0.0119	-0.0043	-0.0229	-0.0115	0.0134	-0.0117	-0.0364	-0.0118	-0.0102	0.0002	-0.003	0.0108	-0.0093	-0.0023	0.0016	-0.0078	0.0091	0.0006	0.0088	0.0042	0.0016	0.0139	-0.0065	-0.0009	-0.0283	-0.0016
TUV-096.HO	TUV-096	Tuvinian	Altai region	0.0315	0.0168	-0.0111	0.0014	0.0069	-0.028	-0.003	0.0007	0.0126	-0.0135	-0.0137	0.0106	-0.0102	-0.0135	0.0105	0.0152	0.0195	-0.011	0.0018	-0.0232	-0.0113	-0.0082	-0.0257	-0.012	0.0232	-0.0126	-0.0255	-0.0092	-0.0083	0.0091	-0.0009	0.0014	-0.0054	0.0101	0.0022	-0.0124	0.0067	0.0075	-0.0083	0.0063	0.0088	0.0022	-0.0006	-0.0139	-0.005	-0.0024
TUV-349.HO	TUV-349	Tuvinian	Altai region	0.0301	0.0171	-0.0128	-0.0018	0.0061	-0.0276	0.0068	-0.0002	0.0091	-0.0103	-0.0187	0.0074	-0.0089	-0.0193	0.0128	0.0209	0.0174	-0.0073	0.0023	-0.0221	-0.0134	-0.0093	-0.0344	-0.0188	0.0346	-0.0225	-0.0247	-0.0137	-0.0096	0.0163	-0.0062	0.0008	-0.0039	0.0046	0.008	-0.0072	0.0141	0.0134	-0.0057	0.0009	-0.0052	0.0056	-0.0123	-0.006	-0.0017	0.0052
TUV-392.HO	TUV-392	Tuvinian	Altai region	0.0294	0.0195	-0.014	0.0018	0.0014	-0.0295	0.01	0	0.0165	-0.0083	-0.0205	0.0138	-0.0057	-0.019	0.0119	0.0198	0.0164	-0.0062	0.0029	-0.0184	-0.0153	-0.0044	-0.0305	-0.0141	0.0343	-0.0219	-0.0539	-0.0336	-0.0169	-0.0012	-0.0105	-0.0028	-0.0095	0.0091	-0.003	0.0084	0.0069	0.0022	0.0201	-0.0054	-0.0053	-0.0013	-0.0038	-0.0164	-0.014	0.0023
Tuvinians111.HO	Tuvinians111	Tuvinian_Erzin	Altai region	0.0312	0.0124	-0.0141	0.002	0.0007	-0.0204	0.0022	-0.0016	0.0109	-0.013	-0.0214	0.0122	-0.0044	-0.0225	0.014	0.0183	0.0185	-0.0121	-0.0073	-0.0249	-0.0119	-0.0092	-0.0489	-0.0278	0.0263	-0.0135	-0.0504	-0.0296	-0.0004	0.0009	0.0006	-0.0032	0.0011	0.0014	-0.0023	-0.0063	0.0106	0.0114	-0.0032	-0.0051	-0.0174	-0.0036	-0.0133	-0.002	-0.012	-0.0053
Tuvinians51.HO	Tuvinians51	Tuvinian_Erzin	Altai region	0.034	0.0136	-0.0101	0.0002	-0.0002	-0.0281	0.003	0.0055	0.013	-0.0106	-0.0147	0.0123	-0.0132	-0.027	0.009	0.0073	0.0129	0.0024	-0.0067	-0.0311	-0.0144	0.0082	-0.0272	-0.0076	0.0057	-0.0038	-0.0148	-0.0285	-0.0006	0.0011	0.0055	0.0092	-0.0009	0.0096	-0.0111	-0.0009	0.0007	0.0055	-0.0068	-0.0064	-0.0042	-0.0107	0.0057	-0.0064	0.0007	0.0074
Tuvinians54.HO	Tuvinians54	Tuvinian_Erzin	Altai region	0.0324	0.0061	-0.0035	0.0005	0.002	-0.027	0.0024	0.0062	0.0107	-0.0093	-0.0097	0.0075	-0.0131	-0.0169	0.008	0.0142	0.0159	-0.0124	0.0061	-0.0061	0.0015	-0.0146	-0.0202	-0.0143	0.0098	-0.0015	-0.0171	-0.0035	-0.0133	0.0056	0.0088	0.0009	-0.0043	-0.0058	0.0102	-0.0045	-0.0031	0	-0.0047	-0.0132	-0.0122	0.0101	-0.0119	0.0088	0.0037	-0.0043
Tuvinians56.HO	Tuvinians56	Tuvinian_Erzin	Altai region	0.0345	0.0058	-0.0087	0.0025	-0.0081	-0.0274	0.004	0.0053	0.0088	0.0005	-0.0032	0.0015	0.0014	-0.0093	0.0084	0.0094	0.0037	-0.0041	0.0025	-0.0069	0.0028	-0.0109	-0.015	0.0048	0.0194	-0.0061	-0.0149	-0.0008	0.0067	0.0032	-0.0005	-0.002	0.0011	-0.0059	-0.0026	0.003	-0.0017	0.0026	-0.0057	0.0063	-0.0039	0.0013	-0.0042	0.0074	-0.0035	0.0015
Tuvinians61.HO	Tuvinians61	Tuvinian_Erzin	Altai region	0.0333	0.0034	-0.0101	0.0028	-0.0036	-0.0337	-0.0022	0.0097	0.009	-0.0117	-0.0061	0.0196	-0.0168	-0.0216	0.0085	0.0261	0.0299	-0.0176	0.0008	-0.0447	-0.0278	0.0781	-0.1432	0.0337	-0.0374	-0.0119	-0.0235	-0.0342	-0.0074	0.0094	0.0442	0.033	-0.0032	-0.0346	-0.0053	0.0182	0.0216	0.0242	0.031	-0.0029	-0.0234	-0.0352	0.0728	-0.0512	-0.0366	-0.0068
Tuvinians64.HO	Tuvinians64	Tuvinian_Erzin	Altai region	0.0311	0.0215	-0.0179	0.0013	0.005	-0.024	0.0049	-0.0113	0.0132	-0.0088	-0.0239	0.006	-0.0067	-0.0179	0.0129	0.0105	0.0079	-0.011	-0.0067	-0.0212	-0.0266	-0.0012	-0.0291	-0.0075	0.0274	-0.0194	-0.0311	-0.0139	-0.003	0.0075	-0.0111	0.0031	-0.0016	0.0053	-0.0002	0.0069	-0.0056	0.0101	-0.002	-0.0088	-0.0081	0.007	-0.0013	-0.0101	-0.0019	0.0019
Tuvinians66.HO	Tuvinians66	Tuvinian_Erzin	Altai region	0.0346	0.0027	-0.008	0.0001	-0.0104	-0.0217	0.0108	-0.0001	0.0083	-0.0016	-0.0038	0.0113	-0.0052	-0.0157	0.0113	0.0052	0.0105	-0.0088	-0.0008	-0.0195	0.0039	-0.0069	-0.0255	-0.0096	0.0094	-0.0015	-0.0128	-0.0157	0.0052	0.0039	0.0021	0.0084	-0.0074	0.001	-0.0041	-0.0032	0.0042	0.0099	-0.002	-0.0074	-0.0094	0.0175	0.0023	-0.0006	-0.0062	0.001
Tuvinians67.HO	Tuvinians67	Tuvinian_Erzin	Altai region	0.0319	0.0196	-0.0129	0.0021	0.0011	-0.0369	0.0102	0.0049	0.0052	-0.0132	-0.0076	0.0078	-0.0079	-0.0232	0.013	0.0212	0.0168	-0.0183	0.0099	-0.0296	-0.014	0.0315	-0.0799	0.0085	0.0019	-0.0114	-0.036	-0.0266	-0.0078	0.0092	0.0113	0.0089	-0.0172	-0.0052	-0.0106	-0.0035	0.0198	0.0154	0.0013	0.0046	-0.0095	-0.0082	0.0212	-0.022	-0.011	-0.0036
Tuvinians85.HO	Tuvinians85	Tuvinian_Erzin	Altai region	0.0313	0.0157	-0.0139	0.0018	0.0087	-0.0224	0.0089	0.0021	0.0117	-0.0128	-0.0114	0.0136	-0.0064	-0.0197	0.0106	0.0293	0.0173	-0.0161	-0.0017	-0.0162	-0.0161	0.0302	-0.0759	0.0104	0.0073	-0.0126	-0.0278	-0.0226	-0.0072	-0.0083	-0.0011	0.0216	0.0017	-0.006	-0.0114	0.0088	0.0087	0.0159	0.0037	-0.0227	-0.0112	-0.0248	0.0296	-0.0345	-0.0131	-0.0079
Tuvinians86.HO	Tuvinians86	Tuvinian_Erzin	Altai region	0.0323	0.012	-0.0126	0.001	0.0006	-0.0321	0.0012	0.0039	0.014	-0.0156	-0.0134	0.0116	-0.0059	-0.0201	0.0092	0.0243	0.0171	-0.0078	-0.0029	-0.013	-0.0117	-0.0058	-0.0388	-0.0131	0.0321	-0.0145	-0.047	-0.028	-0.0146	0.0012	0.0035	-0.0018	-0.0105	-0.0127	-0.0032	-0.0059	0.0102	0.0078	-0.0039	-0.0125	-0.0133	0.0033	-0.0098	-0.0143	-0.0268	-0.0121
KCHE-1032.HO	KCHE-1032	Abazin	Caucasus	-0.0195	-0.0197	-0.0308	-0.004	0.0038	0.0047	0.0055	0.0083	0.0053	0.0016	0.0017	-0.0007	-0.0023	0.0016	-0.0067	-0.0011	-0.0018	-0.0024	0.013	0.0053	0.0018	0.0103	-0.0043	0.0128	0.0151	0.0409	0.0096	-0.0084	0.0414	0.0144	0.0107	0.0167	-0.0131	0.0004	-0.0054	0.0081	-0.0306	0.0061	0.0016	0.0083	0.0065	0.0007	0.0022	0.0233	0.0148	-0.006
KCHE-1283.HO	KCHE-1283	Abazin	Caucasus	-0.0198	-0.0162	-0.032	-0.0036	0.003	0.0053	-0.0003	0.0126	0.0058	-0.0036	0.0054	-0.0048	0.0026	-0.0059	-0.0016	0.0019	0.0019	-0.0132	-0.0005	-0.0166	-0.0082	0.0086	0.0128	0.0216	0.0213	0.0161	-0.0054	-0.0036	0.027	0.007	0.0159	-0.0086	-0.0093	-0.0013	-0.0006	0.0182	-0.0023	-0.0119	0.0119	0.0308	-0.0113	0.004	0.0069	0.0048	-0.0021	0.0106
KCHE-1294.HO	KCHE-1294	Abazin	Caucasus	-0.0197	-0.0178	-0.0275	-0.0027	0.0048	0.0049	-0.003	0.0048	0.0075	-0.0002	0.0064	0.0018	0.0005	-0.0055	0.0087	-0.002	-0.0061	-0.01	-0.0013	-0.0131	-0.002	0.0059	0.0077	0.0234	0.0177	0.0184	-0.0213	-0.0098	0.0534	0.0133	-0.0113	-0.0094	-0.0105	0.0041	-0.0135	-0.007	-0.0093	-0.0169	-0.0002	0.0021	-0.0105	0.0187	-0.019	0.0052	-0.0014	-0.0091
KCHE-1330.HO	KCHE-1330	Abazin	Caucasus	-0.0213	-0.019	-0.0319	-0.0034	0.0068	0.0031	-0.0025	0.0134	0.0096	0.0004	0.0048	-0.0033	0.0098	-0.0008	-0.006	0.0054	-0.0003	0.0036	0.0125	-0.0038	-0.0085	0.0018	0.0059	0.0218	0.0313	0.0286	-0.0024	0.0029	0.0333	0.0173	0.0073	0.0088	-0.0036	0.0103	-0.0075	0.0058	-0.0123	0.0013	0.0172	0.0159	-0.0012	0.015	-0.0017	0.0137	0.0047	-0.0176
KCHE-1333.HO	KCHE-1333	Abazin	Caucasus	-0.0195	-0.0181	-0.0303	-0.0032	-0.0008	0.0001	-0.0015	0.0066	0.0085	-0.0018	-0.0055	0.0054	-0.0023	-0.0109	-0.0024	0.0009	-0.0007	-0.0038	0.0097	-0.0062	0.0153	-0.0101	0.0041	0.013	0.0301	0.0292	0.0127	-0.0046	0.0133	0.0167	0.0026	-0.0008	-0.0013	-0.0109	0.0142	0.0009	-0.0212	0.0047	0.0028	0.003	-0.0059	-0.0058	-0.0113	0.0098	0.018	0.0065
KCHE-1552.HO	KCHE-1552	Abazin	Caucasus	-0.0211	-0.0192	-0.0336	-0.0018	0.002	0.0043	-0.0041	0.0036	0.0051	-0.0016	-0.0001	0.0102	0.0024	-0.0069	0.007	-0.0023	0.0039	-0.0009	0.0033	-0.0028	0.0073	-0.0039	-0.0011	0.0237	0.024	0.0075	0.0067	0.0027	0.0206	0.0083	-0.005	0.0007	0.0028	-0.0063	-0.0115	-0.0187	-0.0139	-0.003	0.0139	0.0078	-0.008	-0.0069	0.0081	0.0291	-0.0006	-0.0011
KCHE-1559.HO	KCHE-1559	Abazin	Caucasus	-0.0188	-0.0174	-0.0294	-0.0028	0.0038	0.0047	-0.0028	0.013	0.0088	-0.0003	0.0051	-0.0015	0.0001	-0.0036	-0.0032	-0.0025	-0.0063	0.001	0.005	-0.0038	0.0104	0.0113	-0.0074	0.0149	0.0233	0.0305	0.0134	-0.0015	0.0269	0.0177	0.0051	-0.004	0.0081	-0.0006	0.0029	-0.003	-0.0074	-0.0038	0.0071	0.0265	-0.0119	-0.0158	0.0053	-0.0004	0.0217	0.0031
KCHE-1560.HO	KCHE-1560	Abazin	Caucasus	-0.0203	-0.0155	-0.0287	-0.0053	0.0056	0.0093	0.0089	0.0095	0.0038	0.0024	0.0044	0.0031	0.0019	0.0031	0.0002	0.0085	-0.0089	-0.0077	0.0141	-0.0096	-0.0063	0.0089	0.0066	0.0272	0.0354	0.0277	0.0122	-0.0154	0.0229	0.0098	0.001	0.0118	-0.0089	-0.0008	-0.005	0.0123	-0.0123	0.0006	0.0077	0.0023	0.0015	0.0112	-0.002	0.005	-0.0012	-0.0034
abh119.HO	abh119	Abkhasian	Caucasus	-0.0253	-0.028	-0.0463	-0.004	-0.0025	0.0022	-0.009	0.0045	0.0083	-0.0031	-0.0008	0.0089	0.0052	-0.0004	-0.0069	0.008	0.0026	-0.0035	0.0004	-0.0023	-0.0056	0.0067	-0.0145	0.0218	0.0315	0.0246	-0.0057	0.0146	0.04	0.0033	-0.0003	-0.0009	0.0056	0.0014	-0.0157	-0.0023	-0.021	0.0032	0.0205	0.0169	-0.0092	0.0087	-0.0136	0.0032	0.0108	0.0057
abh122.HO	abh122	Abkhasian	Caucasus	-0.0249	-0.0269	-0.0409	-0.0072	-0.0022	-0.0003	-0.006	0.0087	0.0128	-0.0018	-0.0076	-0.0031	0.0001	-0.0113	-0.0049	-0.0047	0.0065	0.001	0.0074	0.0023	-0.0039	0.0127	0.0083	0.025	0.0359	0.0193	0.0015	0.0043	0.0496	0.0173	0.0163	-0.0005	-0.0119	0.0055	-0.0148	0.0075	-0.0267	0.0058	0.0109	0.0036	-0.0155	0.0085	0.008	0.0175	-0.0122	0.0076
abh133.HO	abh133	Abkhasian	Caucasus	-0.0257	-0.0304	-0.049	-0.0047	-0.0033	0.0079	0	0.0144	0.0111	0.0066	0.0009	-0.0045	0.0016	-0.008	0.0023	0.0005	-0.0017	-0.0042	0.0132	-0.0048	-0.0027	0.0265	-0.0309	0.0387	0.0272	0.0333	0.0001	-0.0092	0.0419	0.0203	0.01	0.0014	0.0118	-0.009	0.0029	0.0025	-0.0067	-0.0029	0.0202	0.0276	0.0074	-0.0158	0.0208	0.0163	0.0001	-0.0062
abh147.HO	abh147	Abkhasian	Caucasus	-0.0262	-0.0255	-0.0496	-0.0045	0.0048	0.0073	-0.004	0.0098	0.0122	-0.0056	-0.0036	-0.0004	0.0024	0.0045	-0.0074	0.0104	-0.0085	-0.0051	0.0165	-0.0141	-0.0049	0.0014	0.0007	0.0252	0.0297	0.026	-0.0099	0.0056	0.0366	0.0125	-0.0029	-0.0089	0.0007	-0.0079	-0.0023	0.0097	-0.0126	-0.0021	0.0077	0.0193	0.0081	0.0134	0.0053	0.0217	0.0137	-0.004
abh154.HO	abh154	Abkhasian	Caucasus	-0.0258	-0.0285	-0.0481	-0.0048	0.0048	0.0022	-0.0072	-0.0002	0.0101	0.001	-0.01	-0.0006	0.011	-0.0019	0.0028	-0.003	0.0028	-0.0009	0.0051	0.0029	-0.0025	0.0037	-0.0074	0.0209	0.0198	0.015	-0.0101	-0.0103	0.0244	0.015	-0.0046	-0.0134	0.0024	-0.001	-0.0188	0.0062	-0.0169	0.0097	0.0233	0.0209	-0.0026	0.025	0.0037	0.0201	0.0122	0.0064
abh24.HO	abh24	Abkhasian	Caucasus	-0.0258	-0.0303	-0.0538	-0.006	-0.0011	0.0022	-0.0104	0.0013	0.0196	-0.0026	0.0024	-0.0088	0.0135	0.004	-0.0009	0.023	0.0019	-0.0302	0.0422	-0.0198	-0.0012	0.0541	0.0496	0.1367	0.088	0.1638	-0.0479	-0.0075	0.1413	-0.0058	0.1747	-0.149	-0.3109	0.5357	0.043	-0.2519	0.2558	-0.1226	0.0852	-0.3575	0	-0.0566	-0.0451	-0.1545	-0.0262	-0.0264
abh27.HO	abh27	Abkhasian	Caucasus	-0.0256	-0.0245	-0.0474	-0.003	0.005	0.0064	-0.0055	0.0125	0.0103	0.0043	-0.0001	-0.0021	-0.0056	-0.0081	-0.0017	0.008	-0.0048	0.002	0.0073	-0.0021	-0.0043	0.0036	0.0019	0.0293	0.0134	0.029	-0.0058	-0.0162	0.039	0.0198	-0.006	0.0007	-0.0053	0.0033	-0.0076	0.0001	-0.0038	0.002	0.0056	0.0278	-0.0159	0.0099	-0.0059	0.0256	0.0112	-0.0046
abh41.HO	abh41	Abkhasian	Caucasus	-0.0251	-0.0286	-0.0513	-0.0052	-0.0001	0.0011	-0.0008	0.0153	0.0081	-0.0052	0.0127	0.0138	-0.0001	-0.0407	0.0116	0.0248	0.0202	-0.0261	0.0386	-0.0267	-0.0185	0.1473	-0.1638	0.1668	-0.0378	0.0615	0.0222	0.0039	0.0661	0.0515	0.0474	0.0598	-0.0781	-0.1044	-0.0437	0.0189	-0.0036	0.0543	0.0284	0.0465	-0.0844	-0.1481	0.2573	-0.0702	0.0101	-0.0503
HGDP01381.HO	HGDP01381	Adygei_Krasnodar	Caucasus	-0.0206	-0.0157	-0.0328	-0.0047	0.0057	0.0067	-0.0025	0.0133	0.0061	0.0042	0.0046	0.0001	0.0028	-0.0001	-0.001	-0.001	-0.0016	-0.0009	-0.0033	-0.018	-0.0135	0.0126	0.0017	0.0066	0.0145	0.0225	0.011	0.0017	0.0308	0.0077	-0.003	0.0069	0.0219	-0.0049	-0.0122	-0.0042	-0.0188	-0.0066	0.0184	0.0113	-0.0027	-0.003	0.0114	0.0113	0.0085	-0.0035
HGDP01382.DG	HGDP01382	Adygei_Krasnodar	Caucasus	-0.0252	-0.0192	-0.0331	-0.0045	0.0086	0.0031	0.0069	0.0176	0.0091	-0.0042	0.0029	0.0033	-0.0029	-0.0037	0.0006	-0.0056	-0.0049	0.0024	0.0145	-0.0128	0	0.0036	0.0042	0.0161	0.0137	0.0098	-0.0017	-0.0029	0.0161	0.0028	-0.0143	-0.0013	-0.0033	-0.0055	-0.0054	0.0024	-0.012	-0.0102	-0.0083	0.0226	-0.0155	-0.0077	-0.0019	0.0301	0.029	-0.018
HGDP01383.DG	HGDP01383	Adygei_Krasnodar	Caucasus	-0.0242	-0.0201	-0.0328	-0.0052	0.0052	0.0047	-0.0003	0.0097	0.0065	-0.0007	-0.0076	-0.0045	0.0033	-0.0085	0.0064	-0.002	0.0013	0.002	0.0057	-0.0041	-0.0149	0.0087	0.0043	0.0169	0.0266	0.0181	-0.0009	0.0015	0.0417	0.0171	-0.0015	-0.0116	-0.0072	-0.0067	0.0008	0.0104	-0.0199	-0.0073	-0.0049	0.0218	-0.0193	-0.0093	0.0007	0.0204	0.0035	0.0025
HGDP01385.DG	HGDP01385	Adygei_Krasnodar	Caucasus	-0.0226	-0.0182	-0.0299	-0.0045	0.0031	0.005	0.0047	0.0095	0.0078	0.0055	0.0032	0.0009	-0.0013	-0.0127	-0.0005	-0.0005	-0.0006	0.0139	0.0055	0.0009	-0.0064	0.0065	0.0144	0.0188	0.0144	0.0167	0.0105	0.0047	0.0161	0.0173	0.0068	-0.0119	-0.0087	-0.0043	0.0049	0.0018	-0.0266	-0.0049	-0.0064	0.0128	-0.0033	-0.0111	0.0005	0.0129	-0.003	-0.0092
HGDP01386.DG	HGDP01386	Adygei_Krasnodar	Caucasus	-0.0234	-0.0221	-0.0349	-0.0076	0.0002	0.0088	0.0016	0.006	0.0083	0.0022	0.0009	-0.0002	-0.0052	-0.0061	0.0008	0.0041	-0.0075	-0.0082	0.0075	-0.0121	0.0028	-0.0033	-0.0027	0.0239	0.0165	0.0248	-0.0103	-0.0013	0.0281	0.0031	0.0045	-0.0068	0.0056	-0.0051	-0.0126	0.0032	-0.0221	-0.0142	-0.0146	0.0197	-0.0087	-0.002	-0.0056	-0.0062	0.0152	-0.0084
HGDP01387.DG	HGDP01387	Adygei_Krasnodar	Caucasus	-0.0243	-0.0185	-0.0375	-0.0058	0.0043	0.0067	0.0023	0.0205	0.0083	-0.0006	0.0005	0.0044	0.0057	-0.0155	0.0069	-0.0021	0.0017	0.0055	0.0098	-0.0123	-0.0002	0.0029	-0.0002	0.0086	0.0282	0.0155	-0.0089	-0.0008	0.018	0.0124	0.0049	0.0097	-0.0163	-0.0025	-0.0113	0.0112	-0.0256	-0.0037	0	0.0264	-0.0144	0	0.0121	0.0097	0.0087	-0.0069
HGDP01396.HO	HGDP01396	Adygei_Krasnodar	Caucasus	-0.0205	-0.0122	-0.0182	-0.0065	-0.0032	0.0078	0	0.0078	0.0048	0.0046	0.0017	0.003	0	-0.0074	0.0084	-0.0009	-0.0036	-0.0016	0.0054	-0.0072	-0.0024	-0.0033	0.0088	0.0114	0.0189	0.0031	-0.0123	-0.0093	0.0247	0.008	0.0128	-0.0063	0.0023	0.0056	-0.0024	0.0073	-0.0189	0.0145	0.0066	0.0335	0.0019	-0.0197	-0.0112	0.0051	0.0064	-0.0076
HGDP01397.DG	HGDP01397	Adygei_Krasnodar	Caucasus	-0.0212	-0.0136	-0.0311	-0.006	0.0049	0.0011	0.0009	0.0119	0.0045	0.0033	-0.0044	0.0056	0.0102	-0.0023	-0.0014	0.0049	0.0045	-0.0042	0.0101	-0.0066	0.0011	0.0082	0.0081	0.0147	0.0245	0.0103	0.0203	-0.0012	0.0137	0.002	0.008	-0.0091	-0.0002	-0.0024	-0.0058	-0.0027	-0.0216	0.0067	0.0025	-0.0008	-0.0042	0.0054	-0.0045	-0.004	-0.0078	-0.0104
HGDP01398.DG	HGDP01398	Adygei_Krasnodar	Caucasus	-0.0241	-0.0238	-0.0381	-0.0041	0.0052	0.0068	0.0041	0.0154	0.0104	-0.0015	0.001	0.0055	0.0018	-0.0241	-0.0029	0.0053	-0.0034	-0.0019	-0.0032	0.002	0.0104	-0.0007	-0.0072	0.023	0.0259	0.0226	-0.0014	0.0022	0.0198	0.0068	-0.0046	0.0087	0.0023	-0.0052	-0.0063	0.0073	-0.0057	-0.0099	0.0055	0.0268	-0.0074	0.0092	0.0023	-0.0022	0.0042	-0.0094
HGDP01399.DG	HGDP01399	Adygei_Krasnodar	Caucasus	-0.0243	-0.0206	-0.0357	-0.0025	0.0034	0.0076	-0.0006	0.0136	0.0103	0.004	-0.001	0.0013	0.0004	-0.0111	0.0071	0.0047	-0.0023	0.0056	-0.0088	-0.008	0.0007	-0.0023	0.0008	0.021	0.0121	0.0235	0.0064	0.0075	0.0287	0.0102	-0.0011	-0.0099	-0.0019	0.0092	-0.0188	0.0092	-0.026	-0.02	-0.0083	0.0295	0.0025	-0.0101	-0.0232	0.006	0.0123	-0.0142
Adg-185.HO	Adg-185	Adygei_Shovgenovsky	Caucasus	-0.0222	-0.0196	-0.0385	-0.0047	-0.0004	0.0053	0.0015	0.005	0.0095	0.0073	0	-0.0001	-0.0012	-0.0075	-0.007	-0.0061	0.0083	0.0032	0.0126	-0.0091	-0.0031	-0.0002	0.0096	0.0204	0.0231	0.0234	-0.0077	-0.0078	0.0292	0.0068	0.0055	0.0019	-0.0011	-0.0197	-0.0042	0.0071	-0.0122	-0.0059	-0.001	0.0157	-0.0193	0.0085	-0.0007	0.0053	0.0073	0.0086
Adg-192.HO	Adg-192	Adygei_Shovgenovsky	Caucasus	-0.0224	-0.0171	-0.0303	-0.0049	0.0083	0.0042	0.0046	0.0209	0.0051	-0.0006	0.0043	0.0055	0.0029	-0.0035	0.0038	-0.003	-0.0013	-0.0032	0.0086	-0.0102	-0.0046	0.0131	0.0172	0.0123	0.0287	0.0199	-0.0049	-0.0138	0.0351	0.0055	0.0115	-0.0117	0.0088	0.0006	0.0046	-0.0028	-0.0106	0.0053	-0.0034	0.032	-0.0134	0.0173	-0.0208	0.0171	0.0029	-0.0135
Adg-194.HO	Adg-194	Adygei_Shovgenovsky	Caucasus	-0.0227	-0.0178	-0.0279	-0.0055	0.0041	0.0085	0.0097	0.0165	0.0045	-0.0022	0.008	-0.0075	0.0116	-0.0053	0.0065	0.0029	0.0011	0.0059	0.0074	0.0046	0.0008	-0.0018	0.0052	0.0141	0.0265	0.0144	-0.0073	-0.0034	0.018	0.0026	-0.0087	-0.0067	0.0026	0.0006	-0.0054	0.0002	-0.0045	0	0.0051	-0.0001	-0.0189	0.0212	-0.0015	0.0142	0.0098	-0.0078
Adg-222.HO	Adg-222	Adygei_Shovgenovsky	Caucasus	-0.0232	-0.0134	-0.0208	-0.001	-0.0031	-0.0015	-0.0052	0.0042	0.0044	0.0021	0.0024	0.0041	0.0095	-0.0074	0.0009	0.0023	0.0078	-0.0098	0.0012	-0.0101	0.0001	0.0093	0.0021	0.0043	0.0176	0.0134	0.0017	-0.006	0.0275	0.0164	0.0146	-0.013	-0.0075	-0.0129	0.0072	0.0214	-0.0175	0.0022	0.0032	0.0201	-0.006	0.0036	-0.0023	-0.0048	0.0065	-0.0068
Adg-224.HO	Adg-224	Adygei_Shovgenovsky	Caucasus	-0.0218	-0.0187	-0.0312	-0.0044	0.0061	0.0037	0.0022	0.0117	0.0083	0.0057	-0.0027	-0.0012	0.0052	-0.0016	-0.0053	0.0003	0.0096	0.002	-0.0009	-0.0094	0.0066	0.0137	0.0025	0.0155	0.0202	0.0275	-0.0006	0.0011	0.0232	0.0116	0.0071	-0.0053	-0.0001	-0.0039	0.003	0.0022	-0.0126	-0.0043	0.0039	0.0223	-0.0062	0.0103	0.0052	0.0018	0.005	-0.0096
Adg-226.HO	Adg-226	Adygei_Shovgenovsky	Caucasus	-0.0236	-0.0199	-0.046	-0.0082	0.0043	0.0092	0.0017	0.0101	0.0099	-0.0023	0.0031	0.0037	0.0061	-0.0088	-0.0033	0.0029	-0.0002	0.0018	-0.0008	-0.0012	-0.0068	0.0068	0.0003	0.0264	0.0336	0.0161	-0.0105	0.0032	0.0473	0.0173	0.0117	0.0027	-0.0018	0.005	-0.0096	0.0015	-0.0146	-0.0016	0.005	0.0221	0.0043	0.0005	-0.0293	0.0107	0.0203	-0.0061
Adg-227.HO	Adg-227	Adygei_Shovgenovsky	Caucasus	-0.0228	-0.0229	-0.0377	-0.0055	0.0048	0.0074	0.0003	0.0088	0.0029	-0.0006	0.0003	-0.0068	0.0066	-0.0057	-0.001	-0.004	-0.0009	-0.0001	0.0061	-0.0058	-0.001	-0.0027	0.0078	0.0198	0.0177	0.0122	0.0013	-0.0026	0.025	0.0143	0.0023	0.0018	-0.0007	0.0103	-0.009	0.0115	-0.0179	-0.0034	-0.0077	0.025	0.0037	0.0051	0.0072	0.0215	0.0001	-0.0041
Adg-238.HO	Adg-238	Adygei_Shovgenovsky	Caucasus	-0.0212	-0.0171	-0.0297	-0.0049	-0.0008	0.0077	-0.0046	0.0094	0.0006	0.0036	0.0033	-0.0043	0.0099	-0.0006	0.0017	0.0015	0.0059	0.0075	0.0079	-0.0018	-0.0056	-0.0015	-0.0064	0.022	0.0172	0.0154	-0.0016	0.0076	0.0233	0.01	0.0035	-0.0115	0.0091	0.0097	-0.0069	0.0125	-0.0193	-0.0136	-0.0081	0.0158	-0.0096	0.0059	0.0031	0.0043	-0.0044	-0.0025
lpgh-303.HO	lpgh-303	Adygei_Shovgenovsky	Caucasus	-0.022	-0.0184	-0.0311	-0.005	-0.0016	0.0021	-0.0011	0.009	0.0079	-0.0046	0.0029	0.0022	0.0006	-0.0024	0.005	-0.0012	-0.0013	0.0006	-0.0027	-0.015	0.0003	0.0101	-0.0018	0.0173	0.0285	0.0135	0.0122	0.0043	0.0217	0.0085	0.0031	-0.0057	0.0027	-0.0077	-0.0111	0.0102	-0.0216	-0.0159	-0.0001	0.0203	-0.0247	0.0138	-0.0108	0.0078	-0.0108	-0.011
Shap-55.HO	Shap-55	Adygei_Shovgenovsky	Caucasus	-0.0237	-0.0228	-0.0328	-0.0002	0.006	0.0025	0.0065	0.0164	0.0105	0.0015	0.0055	-0.0069	0.0044	-0.0051	0.0011	0.0004	-0.0116	-0.005	0.0019	-0.0126	-0.0004	0.0144	0.0131	0.0151	0.0192	0.01	0.0012	0.0026	0.0216	0.022	-0.0121	-0.0018	-0.0037	0.0132	-0.0018	0.0196	-0.0024	0.0125	0.0008	0.0107	-0.0047	-0.0012	-0.0138	0.005	0.008	-0.0091
armenia102.HO	armenia102	Armenian	Caucasus	-0.0258	-0.0258	-0.0378	-0.0017	-0.0042	-0.0001	-0.0125	-0.0083	0.0007	0.0022	-0.0093	-0.0032	0.0021	0.0067	-0.0065	-0.0024	-0.0054	-0.0093	-0.0127	0.0127	0.0145	-0.0022	0.0019	0.0046	-0.0013	-0.0082	0.0154	0.0085	-0.0185	-0.0006	-0.0205	0.0067	0.0079	-0.005	-0.0107	0.0016	0.0042	0.0046	-0.0054	-0.0009	0.021	0.0017	-0.0213	0.0004	-0.0125	0.0287
armenia106.HO	armenia106	Armenian	Caucasus	-0.0259	-0.0288	-0.0378	-0.0022	-0.0006	-0.0006	-0.0108	-0.0118	0.0029	0.0018	-0.0098	-0.002	-0.0068	0.0041	-0.008	-0.0026	-0.0048	-0.0023	0.0032	0.0159	0.0133	0.0085	0.0026	-0.0048	0.0116	0.0107	0.0027	0.0009	-0.0187	0.0081	-0.0067	0.0155	0.0061	-0.003	0.001	0.0002	-0.0004	0.0014	-0.0034	0.004	0.0112	0.018	-0.0098	-0.0285	-0.0062	0.0084
armenia139.HO	armenia139	Armenian	Caucasus	-0.0271	-0.0323	-0.0413	-0.0009	-0.0097	-0.0106	-0.0121	-0.0225	0.0066	-0.0027	-0.0132	0.0061	0.0106	0.0107	-0.0005	-0.0026	-0.0065	0.0011	0.0037	0.0129	0.006	0.0106	0.0187	-0.0062	0.0168	-0.0009	-0.0072	-0.0048	-0.0218	-0.0059	-0.0137	-0.0016	0.0088	-0.0183	0.0112	0.0058	-0.011	-0.0114	0.006	-0.0038	-0.0013	0.0173	0.0014	0.0151	-0.0051	0.0023
armenia162.HO	armenia162	Armenian	Caucasus	-0.0271	-0.0311	-0.0464	-0.0019	-0.0132	-0.0032	-0.0131	-0.0181	0.0128	0.006	-0.0107	-0.0015	-0.0078	0.0025	-0.0041	0.0058	0.0143	-0.0104	0.0108	0.0116	0.0051	0.058	-0.0437	0.0368	-0.0151	-0.0072	0.0416	-0.0049	-0.0086	0.0014	0.0107	-0.0056	0.0027	-0.058	-0.0099	0.006	0.0248	-0.0026	-0.0229	-0.0189	-0.0234	-0.0062	0.0345	-0.0083	-0.0105	0.016
armenia176.HO	armenia176	Armenian	Caucasus	-0.0266	-0.0303	-0.0421	-0.0015	-0.0093	-0.008	-0.0106	-0.0185	0.005	-0.0001	-0.0034	0.0006	0.0049	0.0001	-0.0002	-0.009	-0.0026	-0.0045	-0.0162	0.0146	0.0009	0.0039	-0.0006	-0.0036	0.0116	-0.0009	0.0035	0.0115	-0.0307	-0.0062	-0.0325	0.0226	0.0001	-0.0159	-0.0007	-0.0184	0.0319	-0.0144	0.01	-0.0193	-0.0004	0.0013	-0.0081	0.0001	-0.021	0.0078
armenia191.HO	armenia191	Armenian	Caucasus	-0.0264	-0.0276	-0.0431	-0.0009	-0.001	-0.0142	-0.0125	-0.0119	0.0063	0.003	-0.0072	-0.0098	0.0115	0.0116	-0.0045	-0.0036	-0.0013	0	-0.0041	0.0111	0.0027	-0.0089	0.0022	0.0106	-0.0001	-0.006	0.0105	0.0042	0.0027	-0.0092	-0.0044	-0.007	0.0145	-0.0102	0.0086	0.0035	0.0015	0.0086	-0.0183	0.0103	0.0068	0.0047	-0.0161	0.0069	-0.0079	0.0207
armenia279.HO	armenia279	Armenian	Caucasus	-0.0271	-0.0324	-0.0446	0.0042	-0.0088	-0.0106	-0.0212	-0.0128	0.0095	-0.0002	-0.0055	-0.0065	-0.0038	0.0121	-0.0158	0.0004	-0.0044	-0.0018	-0.0042	-0.0056	0.0276	0.0168	0.0009	0.0202	0.0134	-0.0156	-0.0003	-0.0065	-0.015	0.0086	-0.0204	0.0266	0.0085	-0.026	0.0129	-0.0155	0.0061	0.003	-0.0087	-0.013	0.016	-0.0076	-0.0048	0.0358	-0.0179	-0.004
S_Armenian-1.DG	armenia293	Armenian	Caucasus	-0.0263	-0.0297	-0.0451	-0.0015	-0.007	-0.0102	-0.0148	-0.021	0.0004	0.0052	-0.0109	0.008	-0.0077	-0.0071	0.0001	0.0033	0.0102	0.0013	-0.012	-0.0075	-0.0281	0.067	-0.0892	0.064	-0.0453	0.0065	-0.0019	0.0066	-0.0102	-0.0144	0.0314	0.0344	0.002	-0.0501	-0.01	0.012	0.0329	0.0069	0.0311	-0.0291	0.0234	-0.0338	0.064	-0.0386	-0.0115	-0.0136
armenia86.HO	armenia86	Armenian	Caucasus	-0.027	-0.0269	-0.038	-0.0025	-0.0065	0.0016	-0.0125	-0.0131	0.0095	-0.0009	-0.0162	-0.0016	0.0002	0.0017	-0.0088	-0.0014	0.0063	0.0005	0.0017	-0.0008	0.0081	0.0058	0.0024	0.0174	0.0159	-0.0074	-0.007	-0.0142	0.0095	0.0014	-0.0041	-0.0124	-0.0056	-0.0058	-0.0071	-0.001	0.0082	0.0036	-0.0048	-0.0208	-0.0021	-0.0022	-0.0094	-0.0023	-0.0138	0.0133
armenia91.HO	armenia91	Armenian	Caucasus	-0.0261	-0.0302	-0.0429	0.0014	-0.0115	-0.0087	-0.017	-0.0148	0.0095	-0.0034	-0.0141	-0.0025	-0.0096	-0.003	-0.0077	-0.0043	0.017	-0.0015	-0.0046	0.0115	0.0072	0.0042	-0.0047	0.0065	-0.0006	0.0206	0.0009	0.0051	-0.0305	-0.0047	-0.0044	0.0045	0.0161	-0.0137	0.0271	0.001	-0.0018	0.0012	-0.0061	-0.0034	-0.0027	0.0223	0.0059	0.0113	-0.0157	-0.0072
ARK-59.HO	ARK-59	Armenian_Hemsheni	Caucasus	-0.0272	-0.0293	-0.0484	-0.0021	-0.0039	0.0011	-0.0152	-0.0141	0.0113	-0.0028	-0.0129	0.0096	0.0225	-0.0032	-0.0191	-0.0128	-0.0103	0.017	0.0089	0.0147	-0.0011	0.0023	-0.0068	0.0139	0.0142	-0.0019	-0.0124	0.0043	-0.0113	-0.0111	-0.0129	-0.0045	0.0175	-0.0078	0.0213	-0.0021	-0.0139	-0.007	-0.0265	-0.0142	0.0179	0.0029	0.0279	0.0199	-0.0107	-0.0129
ARK-72.HO	ARK-72	Armenian_Hemsheni	Caucasus	-0.026	-0.0052	-0.0029	0	-0.0008	-0.0008	-0.0033	0.0067	0.0011	0.0074	-0.0051	0.0001	0.0103	-0.005	-0.0032	-0.0034	-0.0018	0.003	0.0088	0.0093	-0.0198	0.0017	0.0077	0.0081	0.0311	-0.0094	-0.0003	-0.0077	-0.0093	0.005	-0.0241	-0.0033	-0.0022	-0.0136	-0.0007	0.0062	0.006	-0.0023	-0.0015	-0.0023	0.0014	0.0111	0.0089	0.0033	-0.0035	-0.0213
ARK-76.HO	ARK-76	Armenian_Hemsheni	Caucasus	-0.026	-0.0256	-0.0446	-0.0024	-0.0034	-0.0012	-0.008	-0.011	0.0064	-0.002	-0.0123	-0.0091	0.0052	0.0013	-0.0057	0.0021	-0.0074	-0.0062	0.0172	0.0062	0.0082	0.0105	-0.0006	0.0192	0.0171	0.0183	-0.0073	0.011	-0.0025	-0.0038	-0.0104	-0.003	0.0052	-0.0066	-0.0135	-0.0039	0.0045	0.0006	-0.0031	-0.0149	-0.0005	-0.0009	0.013	0.018	0.0012	0.0071
ARK-78.HO	ARK-78	Armenian_Hemsheni	Caucasus	-0.0269	-0.0309	-0.0475	-0.0009	-0.0129	-0.0019	-0.0127	-0.0119	0.0126	-0.0006	-0.0092	-0.0002	0.0088	0.0015	-0.0059	0.0062	-0.0039	-0.0042	0.0052	0.0001	-0.001	0.0075	0.0038	0.0204	0.0104	-0.0021	-0.0061	0.0075	-0.0097	-0.0045	-0.0199	-0.01	0.0155	-0.0095	0.0002	-0.0015	-0.0035	-0.0029	-0.0239	0.0018	-0.0009	0.007	-0.0108	0.023	-0.0045	0.0014
ARK-82.HO	ARK-82	Armenian_Hemsheni	Caucasus	-0.0272	-0.0294	-0.0529	-0.002	-0.0086	-0.0103	-0.0163	-0.0074	0.0072	-0.0031	-0.0208	0.001	0.0106	0.004	-0.0049	0	-0.0113	-0.0058	0.0144	0.007	0.0103	0.0165	0.0044	0.0245	0.0253	0.0138	0.0065	-0.003	0.0072	-0.0003	-0.0274	-0.0203	0.0027	-0.012	-0.0134	-0.0028	-0.0001	-0.0065	-0.0033	-0.0091	0.0008	0.0037	-0.0037	0.0217	0.0062	-0.0062
ARK-84.HO	ARK-84	Armenian_Hemsheni	Caucasus	-0.0267	-0.0283	-0.0395	-0.0019	-0.0033	-0.0041	-0.0137	-0.0085	0.0118	0.005	-0.0114	-0.0097	0.0105	0.0051	-0.0071	0.0023	0.0021	-0.0011	0.0059	0.0169	0.0127	-0.0001	0.0062	0.0105	0.0257	0.002	-0.0025	-0.0025	-0.0126	0.0001	-0.0154	-0.0068	0.0259	-0.0006	0.0077	-0.0048	-0.0218	-0.0012	-0.0246	0.0011	0.009	0.0097	0.0005	0.0116	-0.0076	-0.0113
ARK-88.HO	ARK-88	Armenian_Hemsheni	Caucasus	-0.0272	-0.0295	-0.0443	-0.0008	-0.0037	-0.0063	-0.0212	-0.0069	0.0154	-0.0064	-0.0067	0.0075	0.0045	0.0008	-0.0097	0.0008	-0.013	0.0041	0.024	0.005	0.0016	0.0159	0.0036	0.0184	0.0231	0.0188	-0.0202	-0.0116	0.0091	0.0081	-0.0134	-0.0084	0.0033	0.0033	-0.0077	0.0096	-0.0193	-0.0038	-0.0152	-0.0093	0.0306	0.0087	-0.0025	-0.0039	-0.004	-0.0018
ARK-89.HO	ARK-89	Armenian_Hemsheni	Caucasus	-0.0276	-0.0313	-0.0458	-0.002	-0.0016	-0.0043	-0.0096	-0.0041	0.0128	0.0046	-0.0128	-0.0035	0.0125	-0.0037	-0.0035	0.0059	-0.0044	0.0022	0.0132	0.0115	-0.0046	0.0096	-0.0024	0.0186	0.0133	0.0042	0.0023	0.0092	0.0002	0.0065	-0.0083	-0.0065	-0.0015	-0.0037	0.0012	0.0081	-0.016	-0.007	-0.0208	-0.0108	0.0101	-0.0054	-0.0002	0.016	-0.0112	-0.0026
Avar.SG	Avar	Avar	Caucasus	-0.0245	-0.0106	-0.0353	-0.0066	0.0214	0.0169	0.0124	0.0317	0.0001	-0.0014	0.0101	0.0118	-0.001	-0.0078	0.016	-0.0021	0.0127	-0.0048	-0.0047	-0.0163	-0.0141	-0.0203	0.0133	-0.0226	-0.0192	-0.024	0.0006	0.0078	0.0126	-0.0345	0.0101	0.0166	-0.003	-0.0151	-0.0115	-0.0065	-0.0042	-0.0004	0.0049	-0.0057	-0.0046	-0.0018	0.0027	-0.0247	-0.0005	0.0204
DAG-448.HO	DAG-448	Avar	Caucasus	-0.0238	-0.0134	-0.0352	-0.0082	0.0207	0.0216	0.0159	0.0316	-0.0014	0.0031	0.0145	-0.0076	-0.0057	-0.0231	0.0167	0.0044	0.005	0.0093	-0.0225	-0.0072	-0.0089	-0.0208	0.009	-0.0326	-0.0358	-0.0187	0.0081	0.014	-0.0196	-0.0231	0.0134	0.0003	-0.0192	-0.0151	0.0082	-0.0101	0.014	-0.0076	-0.004	0.0125	0.0052	-0.0083	0.0034	-0.0084	-0.0002	0.0161
DAG-461.HO	DAG-461	Avar	Caucasus	-0.0234	-0.0114	-0.0374	-0.0086	0.018	0.0243	0.0102	0.033	-0.0034	0.0012	0.0131	0.0037	-0.0015	-0.0197	0.0095	0.0033	0.0195	0.009	-0.0142	0.0057	-0.0157	-0.0171	0.004	-0.0205	-0.0399	-0.0252	0.007	0.0107	-0.0081	-0.0272	0.0047	0.0022	-0.0153	-0.0132	0.0058	-0.0048	0.0002	0.0108	-0.0046	-0.0049	0.0041	0.0036	-0.0024	-0.0182	0.0008	0.0001
DAG-474.HO	DAG-474	Avar	Caucasus	-0.0235	-0.0108	-0.0296	-0.0075	0.0216	0.0255	0.0172	0.0344	-0.0014	0.0013	0.0156	0.0078	0.0025	-0.0122	0.0184	-0.0049	0.0079	0.0019	-0.018	-0.0032	-0.0188	-0.0181	0.0015	-0.022	-0.031	-0.0231	-0.0012	0.0129	-0.0012	-0.0296	0.0131	-0.0105	-0.0116	-0.0083	-0.0033	0.0109	0.0223	0.01	-0.0026	0.0034	-0.0097	0.0104	-0.0085	-0.0052	0.0068	0.0149
DAG-477.HO	DAG-477	Avar	Caucasus	-0.0233	-0.0126	-0.0321	-0.008	0.021	0.0164	0.0217	0.0319	0.0012	0.003	0.0189	-0.0057	-0.0055	-0.0259	0.0127	0.0005	0.0204	0.0046	-0.0132	-0.0071	-0.0256	-0.0152	0.0059	-0.0279	-0.0348	-0.0345	-0.0047	0.0027	0.007	-0.0158	0.0082	-0.0039	-0.0147	-0.0114	-0.001	-0.0243	0.0176	0.0004	0.0039	-0.0179	-0.0059	0.0076	-0.0041	-0.0154	-0.0173	0.0277
DAG-485.HO	DAG-485	Avar	Caucasus	-0.023	-0.0076	-0.0326	-0.0065	0.0248	0.0231	0.0189	0.0372	0.0019	0.0007	0.0133	-0.0022	-0.0015	-0.0081	0.0136	0.0052	0.0129	0.0018	-0.0115	-0.0061	-0.0133	-0.0185	0.001	-0.0328	-0.0402	-0.0287	-0.0125	0.0092	-0.0028	-0.016	0.007	0.0018	-0.0215	0.0148	0.0074	-0.0281	0.0214	0.0035	0.0076	-0.0073	0.0038	-0.0085	0.0006	-0.019	0.0018	0.0171
DAG-492.HO	DAG-492	Avar	Caucasus	-0.0239	-0.0119	-0.0304	-0.0081	0.0219	0.0271	0.0117	0.0344	-0.0007	0.0008	0.0144	-0.009	0.0069	-0.0239	0.0154	-0.0006	0.0108	0.0063	-0.0048	-0.0025	-0.016	-0.0256	0.008	-0.0173	-0.0389	-0.0298	0.0122	0.0025	0.0047	-0.0197	0.0087	-0.0162	-0.0134	-0.001	0.0115	-0.0148	0.0094	0.0086	-0.0041	0.0128	-0.0114	0.0002	0.0035	0.0102	0.0088	0.0108
DAG-506.HO	DAG-506	Avar	Caucasus	-0.0244	-0.0129	-0.0334	-0.011	0.0203	0.0242	0.0174	0.0352	-0.0032	-0.0049	0.0109	-0.0026	0.0005	-0.0155	0.0022	-0.0066	0.0088	0.0035	-0.0106	-0.0015	-0.0133	-0.011	0.0082	-0.0239	-0.0263	-0.0222	0.0033	0.0123	0.0044	-0.0069	0.0082	-0.0001	-0.0129	-0.0003	0.0034	-0.0083	0.0028	0.0102	-0.0123	0.0007	0.0038	0.0025	-0.0031	-0.0035	-0.0145	0.0137
DAG-515.HO	DAG-515	Avar	Caucasus	-0.0232	-0.0115	-0.0288	-0.0071	0.0223	0.0173	0.0166	0.0316	0.0038	0.0011	0.0104	-0.0072	0.0037	-0.0136	0.0109	0.008	0.0107	0.0106	-0.0106	-0.0086	-0.0167	-0.0226	0.0067	-0.0224	-0.0459	-0.0143	-0.001	0.0189	-0.0109	-0.0102	0.0104	0.0041	-0.0037	-0.0133	0.0021	-0.0039	0.0019	0.0001	-0.0069	0.0167	0.0096	0.0021	0.0099	-0.0252	0.0014	0.0155
AZR-1010.HO	AZR-1010	Azeri	Caucasus	-0.0215	-0.0267	-0.0391	-0.0035	-0.0015	0.0049	-0.0056	-0.0012	-0.0027	-0.0009	-0.0046	0.0044	0.0053	0.0071	-0.0086	-0.0107	-0.0094	0.0007	0.0045	-0.0034	0.0307	0.0155	0.0228	-0.0036	0	-0.005	-0.0024	0.016	-0.0626	0.0101	-0.004	0.0035	0.0028	-0.017	-0.0059	0.0147	-0.0132	0.0086	-0.0291	-0.0245	-0.0036	-0.0024	-0.0074	-0.0102	0.0113	-0.0113
AZR-1012.HO	AZR-1012	Azeri	Caucasus	-0.0191	-0.0267	-0.0305	-0.0012	-0.0025	-0.0019	-0.0021	-0.0133	0.0009	0.0006	-0.0055	0.0021	-0.0042	0.0136	-0.0045	0.0094	0.0078	-0.0172	-0.0024	-0.0028	0.0163	0.0084	0.0016	0.0004	0.0258	0.0028	-0.011	0.0028	-0.0903	-0.0115	-0.0085	0.0555	0.1179	0.13	0.049	0.0234	0.0194	-0.0054	-0.0775	0.1035	0.1755	-0.1527	0.0198	-0.0406	0.1497	-0.178
AZR-1013.HO	AZR-1013	Azeri	Caucasus	-0.0216	-0.0298	-0.0407	-0.0002	-0.0019	-0.0051	-0.0075	-0.0136	0.0009	-0.0026	-0.0007	-0.0091	-0.0007	0.0266	0.0016	0.0063	0.012	-0.019	-0.0098	0.0062	0.0227	0.0262	-0.0084	-0.0013	0.0386	-0.0128	-0.0214	-0.0224	-0.1399	-0.0151	-0.0034	0.0829	0.1607	0.2099	0.0965	0.0218	0.0341	-0.0119	-0.1284	0.1563	0.2963	-0.2295	-0.058	-0.0476	0.2614	-0.3004
AZR-1017.HO	AZR-1017	Azeri	Caucasus	-0.0201	-0.0241	-0.0321	0.0009	0.0011	-0.0016	-0.0098	-0.0077	0.0027	-0.0024	-0.0035	-0.0052	-0.0018	0.0022	0.0007	0.0058	-0.0019	0.0044	-0.0083	0.0088	0.008	0.0135	0.0001	-0.0096	0.0238	0.007	0.0177	-0.0079	-0.0289	0.0001	-0.0168	0.0055	0.0103	0.0049	0.0005	-0.0033	-0.0092	-0.007	-0.0122	-0.0273	-0.0135	0.0145	-0.0118	-0.0093	-0.0151	-0.0259
AZR-1018.HO	AZR-1018	Azeri	Caucasus	-0.0224	-0.0265	-0.0357	-0.005	-0.0058	-0.0048	-0.0015	-0.0045	0.0003	0.0002	0.0043	-0.0078	0.0003	0.0099	-0.0115	0.0093	0.0027	0.0048	-0.0015	0.0136	0.0117	0.0147	0.0048	-0.004	0.0094	-0.0081	-0.0108	-0.0058	-0.028	-0.0075	-0.0114	-0.0409	0.007	0.0181	0.0132	-0.0115	-0.0031	0.0099	-0.0299	0.0044	-0.0041	-0.0152	-0.008	-0.0066	-0.028	-0.0067
AZR-1037.HO	AZR-1037	Azeri	Caucasus	-0.0205	-0.0242	-0.035	-0.003	-0.0005	-0.0075	-0.0077	-0.01	0.0052	-0.0007	-0.017	-0.0044	0.0113	-0.0022	-0.0109	-0.0038	-0.0002	-0.0045	0.0056	0.0109	0.013	-0.0026	-0.0184	0.0063	0.0217	0.0112	-0.0082	-0.0052	-0.0198	-0.0052	-0.0187	-0.0042	0.0256	0.0122	-0.0063	-0.0059	-0.0007	0.0031	-0.0188	-0.0116	-0.0109	-0.0074	-0.0071	0.0005	-0.0121	0.0091
AZR-1039.HO	AZR-1039	Azeri	Caucasus	-0.0222	-0.0252	-0.0364	0.0002	-0.0007	-0.0057	0.0062	-0.0097	-0.0002	0.0022	0.001	0.0011	-0.0063	0.0177	0.0035	-0.0016	0.0031	0.0053	0.008	0.0335	0.0291	0.0365	0.0036	0.0058	0.0042	-0.016	0.0065	-0.006	-0.0305	0.0032	-0.0043	-0.0119	-0.0011	0.0069	-0.0071	0.0074	0.0117	0.0176	-0.0062	0.0047	0.0224	-0.0103	-0.0176	0.0192	0.0007	-0.0153
AZR-1054.HO	AZR-1054	Azeri	Caucasus	-0.0225	-0.0232	-0.0394	0.0007	-0.0023	-0.0067	-0.0073	-0.007	0.0085	-0.0054	-0.0006	-0.0051	-0.0004	-0.0035	-0.0076	0.012	-0.0039	-0.0095	0.0036	0.0169	0.0156	0.0011	0.0106	0.0028	0.019	0.0018	0.0058	-0.0146	-0.0188	-0.0166	-0.0212	0.0152	0.0169	-0.0036	0.0112	0.0137	-0.0108	-0.0034	0.0051	-0.006	-0.0083	0.036	0.0037	-0.0133	-0.0061	-0.0026
AZR-1058.HO	AZR-1058	Azeri	Caucasus	-0.0214	-0.0261	-0.0387	-0.0022	0.0021	-0.0017	-0.0068	-0.0084	0.0023	0.0072	-0.0005	0.0018	-0.0067	0.0196	-0.0253	0.0023	0.0035	-0.0055	-0.0038	0.0055	0.0246	0.0149	0.0092	-0.0163	0.0074	-0.0294	0.0254	-0.0238	-0.0708	-0.0351	0.0106	-0.0051	0.0257	-0.009	-0.013	0.0106	-0.009	0.0151	0.0036	-0.0048	0.0185	-0.0075	-0.0145	-0.0104	-0.049	0.0049
AZR-0853.HO	AZR-0853	Azeri_Dagestan	Caucasus	-0.0231	-0.0182	-0.0301	-0.0049	0.0123	0.0145	0.0032	0.0143	-0.0066	-0.0153	0.0032	-0.0128	-0.0021	-0.007	-0.0033	-0.0014	0.0044	0.0138	-0.0117	0.0091	0.0031	-0.0164	0.0027	-0.0062	-0.0196	-0.0034	-0.0184	-0.0136	-0.0127	0.0045	-0.0025	-0.0032	0.0154	0.0087	0.0145	-0.0042	0.0078	-0.0065	-0.0147	-0.0248	-0.0047	0.0045	-0.0179	-0.0142	-0.0032	0.0086
AZR-0860.HO	AZR-0860	Azeri_Dagestan	Caucasus	-0.0228	-0.0236	-0.0263	-0.002	0.0005	0.0021	-0.0012	0.0061	0.0044	-0.0004	0.0024	-0.0035	-0.002	-0.0041	0.005	-0.0047	0.0007	0.0027	-0.0065	0.0131	0.0064	0.0044	0.0011	-0.013	-0.0001	-0.0171	-0.0099	0	-0.0121	-0.0116	-0.0098	0.0038	0.0051	-0.0118	-0.0066	0.0024	0.0085	0.0015	0.0009	0.0143	0.0152	0.0045	-0.0198	-0.0169	-0.0161	-0.0073
AZR-0864.HO	AZR-0864	Azeri_Dagestan	Caucasus	-0.0217	-0.0218	-0.0314	-0.0047	0.004	0.0061	0.0022	0.006	-0.0022	-0.0032	-0.0002	-0.0024	-0.006	-0.0066	-0.0053	-0.0071	0.0026	0.0011	-0.0063	0.0066	0.0108	-0.0017	0.0054	-0.0176	-0.0125	-0.0329	0	-0.0106	-0.0271	-0.0197	-0.0234	-0.0011	0.008	-0.006	0.0092	-0.0184	-0.0005	-0.016	-0.0314	0.0143	0.0401	0.0244	-0.0141	-0.0117	-0.0513	0.0003
AZR-0865.HO	AZR-0865	Azeri_Dagestan	Caucasus	-0.0226	-0.0262	-0.0401	0.0013	0.0031	0.0028	-0.0026	-0.008	-0.0056	-0.0019	-0.0132	0.0104	-0.0093	-0.0032	-0.0001	-0.0024	0.0033	0.0018	-0.011	0.0178	0.0124	-0.0013	-0.0072	-0.0139	-0.0145	-0.0216	-0.0099	-0.0107	-0.0164	-0.0126	-0.0044	-0.0229	0.0392	-0.0294	-0.0139	0.0253	-0.0062	0.0022	-0.0007	-0.0066	0.0309	0.0016	-0.0205	-0.0218	-0.0172	0.0013
AZR-0866.HO	AZR-0866	Azeri_Dagestan	Caucasus	-0.0223	-0.0226	-0.0339	-0.0037	0.0046	0.0014	-0.0084	-0.0055	0.0058	0.0042	-0.0052	0	-0.0032	0.0153	0.0032	0.0036	0.0087	-0.0012	-0.0012	0.0133	-0.0023	-0.0032	-0.0021	-0.0101	0.0145	-0.0214	-0.004	-0.0103	-0.0266	-0.0121	-0.0055	-0.0109	0.0042	-0.0176	0.0023	0.0069	-0.0039	-0.0013	0.0056	0.0022	0.031	0.0234	0.0035	0.0091	-0.0145	-0.0109
AZR-0868.HO	AZR-0868	Azeri_Dagestan	Caucasus	-0.021	-0.02	-0.0308	-0.0045	0.0012	0.0044	-0.0056	0.0041	-0.002	-0.0002	0.0037	-0.0036	-0.0021	-0.0004	-0.0017	-0.0032	0.0015	0.0019	-0.0109	0.0148	0.0189	0.0049	0.0054	-0.0185	-0.0019	-0.0243	-0.0015	-0.0213	-0.0228	-0.016	-0.0228	0.0062	0.005	-0.016	-0.001	-0.0217	0.0037	-0.0155	-0.0203	0.0145	0.0361	0.0225	-0.0173	-0.014	-0.0461	-0.0149
AZR-0869.HO	AZR-0869	Azeri_Dagestan	Caucasus	-0.0218	-0.0236	-0.0358	-0.0048	0.0017	0.0031	-0.0059	0.02	0.0059	-0.0008	-0.0051	0.008	-0.0062	-0.0079	0.0032	-0.0025	0.0057	0.0056	-0.0002	0.0091	0.0095	-0.0087	-0.0084	-0.0105	-0.0031	-0.0172	-0.012	0.005	-0.0107	-0.0214	-0.0135	-0.0012	0.011	-0.0091	0.0038	-0.0154	-0.0026	-0.0113	-0.0077	-0.0044	-0.0089	0.0184	-0.0018	-0.0062	-0.0287	-0.0046
AZR-0870.HO	AZR-0870	Azeri_Dagestan	Caucasus	-0.0214	-0.0226	-0.0347	-0.0037	0.0072	-0.0033	-0.0042	-0.0001	0.0026	-0.0023	-0.0026	0.0054	0.0034	-0.0034	0.0011	0.0057	0.009	0.0003	0.0018	-0.0031	-0.005	0.0019	-0.0085	-0.0121	-0.0076	-0.0052	-0.0082	-0.002	-0.0262	-0.0205	0.0073	-0.0104	0.017	-0.0248	-0.0075	-0.0089	0.0191	-0.0074	-0.0051	-0.0054	0.0033	-0.0031	-0.019	-0.0282	-0.0279	-0.0098
bal102.HO	bal102	Balkar	Caucasus	-0.0216	-0.0172	-0.0289	-0.0052	0.0051	0.0112	0.0047	0.0071	0.0145	0.0035	0.0027	-0.0063	0.0067	-0.0018	0.0026	-0.0038	0.0002	0.0037	0.0134	0.0079	0.004	0.0026	0.0029	0.01	0.0141	0.0201	-0.0109	-0.0067	0.029	0.0073	0.0192	-0.0035	-0.0075	-0.0138	-0.0116	0.0129	-0.0276	-0.0088	-0.0006	0.0118	-0.0004	0.0022	0.0075	0.0023	0.0175	-0.006
bal124.HO	bal124	Balkar	Caucasus	-0.0223	-0.0177	-0.0313	-0.0077	0.0055	0.0026	-0.0036	0.0143	0.0074	-0.0036	0.0056	0.0012	0.0078	0.0011	-0.0026	0.0001	0.0086	-0.0073	0.0078	-0.0165	-0.0163	0.0011	-0.0148	0.0271	0.0173	0.0276	-0.0049	-0.0115	0.0283	0.0059	0.0141	0.005	-0.0165	-0.0136	-0.0198	0.0127	-0.0051	-0.0012	0.0058	0.0207	0.0013	-0.0061	0.0047	0.0141	0.0151	-0.0051
bal136.HO	bal136	Balkar	Caucasus	-0.0213	-0.0202	-0.0282	-0.0048	0.0059	0.0059	-0.0031	0.0108	0.0035	0.0051	-0.0008	0.0043	-0.0043	0.0021	0.0077	0.008	-0.0009	0.0014	0.0094	-0.001	-0.0089	0.005	0.009	0.012	0.0252	0.0139	-0.0074	-0.0162	0.0247	0.0162	0.0049	0.0105	-0.0054	0.0012	-0.0075	0.0032	-0.027	-0.0063	0.0068	0.0126	-0.0051	-0.0006	-0.0054	0.0163	0.0131	-0.0171
bal22.HO	bal22	Balkar	Caucasus	-0.0211	-0.0191	-0.035	-0.0073	0.0055	0.0033	-0.003	0.0077	0.0057	-0.0025	-0.0011	0.0055	-0.0052	-0.0062	0.0056	-0.0013	-0.0043	-0.0069	0.0077	-0.0086	0.0014	0.0018	0.0042	0.0179	0.0283	0.0116	-0.0062	0.0105	0.0276	0.0156	0.0049	0.0128	0.003	0.001	-0.0123	0.0091	-0.022	-0.0054	0.0066	0.0184	0.0034	0.009	0.0018	0.004	-0.0054	-0.002
bal41.HO	bal41	Balkar	Caucasus	-0.0207	-0.0182	-0.0324	-0.0041	0.007	0.0041	-0.0013	0.0121	0.0025	-0.0089	-0.009	-0.0143	-0.0018	-0.011	-0.0007	-0.0021	0.0106	-0.0017	0.0069	-0.005	-0.004	0.0174	0.0019	0.014	0.0272	0.0253	-0.0009	-0.0098	0.0406	0.029	-0.0068	0.0095	0.0055	-0.0031	0.0108	-0.0106	-0.0167	-0.0042	-0.0055	0.0123	-0.006	0.002	-0.0007	0.0215	0.0033	-0.0222
bal42.HO	bal42	Balkar	Caucasus	-0.0199	-0.0179	-0.0322	-0.0043	0.0062	0.0017	0.0002	0.014	0.0067	0.0037	-0.0084	-0.0003	0.0002	0.0031	0.0051	-0.0118	-0.0037	0.0004	-0.0044	-0.0098	0.0023	0.0013	0.0024	0.0191	0.0204	0.0097	0.0018	-0.0028	0.0231	0.0073	0.0165	0.0052	-0.0036	0.0017	0.0026	0.0052	-0.0173	-0.013	0.0031	0.0176	-0.0164	0.0206	-0.0109	0.0047	0.0113	0.0045
bal45.HO	bal45	Balkar	Caucasus	-0.0219	-0.02	-0.0339	-0.0066	0.0059	0.0066	-0.0049	0.0194	0.0075	0.0012	0.0012	0.0062	0.0022	-0.0054	-0.0009	-0.0008	0.0019	-0.0007	0.0061	-0.007	-0.0057	0.0158	0.0029	0.0111	0.0183	0.0187	-0.0098	-0.0064	0.029	0.0117	-0.001	-0.0061	-0.0162	0.0013	-0.0079	0.0141	-0.0134	-0.0019	-0.0024	0.0205	-0.0131	-0.0027	-0.0023	0.0309	0.0071	-0.0024
bal50.HO	bal50	Balkar	Caucasus	-0.0226	-0.0157	-0.0309	-0.0047	0.0023	0.0028	-0.0044	0.0095	0.0045	0.0032	-0.0037	-0.0039	0.0038	-0.0076	-0.0019	0.0105	0.005	0.002	0.0076	0.0012	0.0005	-0.0026	-0.0004	0.0167	0.0224	0.0238	-0.0003	0.0005	0.0333	0.0053	-0.0039	0.005	-0.0115	-0.0114	-0.002	0.0053	-0.0181	0.0022	0.0064	0.0249	-0.0135	0.0093	-0.0074	0.0059	0.014	-0.0039
bal64.HO	bal64	Balkar	Caucasus	-0.0187	-0.0205	-0.0302	-0.0014	0.0014	0.0027	0.0008	0.0064	0.0081	0.006	-0.0008	-0.0044	0.002	-0.0085	-0.0052	-0.0066	-0.0022	0.0077	0.012	-0.0011	-0.0006	0.0035	0.0129	0.0174	0.0181	0.0285	0.0069	0.0002	0.0295	0.0168	0.0107	0.0058	0.0115	-0.0063	0.0002	0.0094	-0.0078	0.0009	0.0001	0.0159	0.0092	-0.0023	0.0026	0.0185	0.0006	-0.0075
bal97.HO	bal97	Balkar	Caucasus	-0.02	-0.0206	-0.0344	-0.006	0.0047	0.008	0.0013	0.0199	0.0131	0.0021	0.0009	0.0004	-0.011	-0.0147	-0.0043	0.0002	0.0092	0.0051	-0.0033	-0.0058	-0.0136	0.0122	0.0126	0.0146	0.0424	0.0132	-0.0077	-0.015	0.0236	0.0276	0.0172	0.0048	-0.0084	-0.0144	0.0105	0.0016	-0.0124	0.0053	-0.0065	0.0206	-0.0236	0.005	-0.0143	-0.0004	-0.0101	-0.018
S_Chechen-1.DG	ch113	Chechen	Caucasus	-0.0233	-0.0189	-0.0377	-0.0072	0.0156	0.0167	-0.0017	0.0219	0.0026	0.0013	0.0011	-0.0068	-0.0077	-0.0134	0.0076	-0.0058	0.0105	-0.0032	-0.0006	0.0058	-0.0097	-0.0191	-0.0005	0.0087	-0.0008	0.0026	0.0007	0.0012	0.0145	-0.0039	0.0132	0.001	-0.0059	-0.0134	0.0012	0.0049	-0.0228	0.0074	0.0095	0.0224	-0.0034	-0.0132	-0.028	0.0005	0.0229	-0.0222
ch126.HO	ch126	Chechen	Caucasus	-0.0234	-0.0194	-0.0339	-0.0069	0.0099	0.0125	0.0044	0.0189	0.0077	-0.0111	0.0064	-0.0052	-0.0034	-0.0067	0.0085	0.0063	0.0135	-0.0029	-0.0079	0.0046	-0.0002	-0.0091	0.0045	0.0059	0.0015	0.0103	-0.0108	0.0071	0.0193	0.0027	0.0003	-0.0173	-0.0066	0.0042	-0.0019	0.0006	-0.0012	-0.0048	0.0089	0.0254	0.0018	0.0033	-0.0015	-0.0164	0.0034	0.0077
ch16.HO	ch16	Chechen	Caucasus	-0.0231	-0.0149	-0.0337	-0.0057	0.0116	0.0079	0.0038	0.0217	0.0054	0.0092	0.0033	-0.0041	0.0048	-0.0032	0.0035	0.0062	0.0042	-0.0023	0.0032	-0.0116	-0.0008	-0.008	-0.0015	0.0085	0.0125	0.0027	0.0077	-0.0008	0.0288	0.0054	-0.0092	0.0057	-0.0047	-0.0064	0.0141	0.0103	-0.001	-0.0064	-0.0034	0.0114	-0.0077	0.0184	-0.0111	-0.0079	0.0108	-0.0061
ch174.HO	ch174	Chechen	Caucasus	-0.0248	-0.0154	-0.0314	-0.0059	0.0083	0.0126	0.0086	0.0178	0.0064	0.0006	0.0041	-0.0025	0.008	-0.0108	0.0072	0.0081	0.0066	0.0102	-0.0094	0.0051	-0.0026	-0.0159	-0.0024	-0.0076	-0.0125	-0.0026	-0.0021	0.002	0.0146	-0.0203	0.0101	-0.0117	-0.0065	-0.0003	0.0083	0.007	-0.0193	-0.016	0.003	0.0109	-0.0205	0.0077	-0.0256	-0.008	0.0109	-0.0083
ch179.HO	ch179	Chechen	Caucasus	-0.0242	-0.0175	-0.0375	-0.0064	0.0157	0.0095	0.0119	0.0294	0.0032	-0.0006	0.0072	-0.0034	0.017	-0.0097	0.0028	0.0022	0.0227	0.01	-0.0083	0.0124	-0.0195	-0.0166	-0.0219	-0.004	-0.0664	-0.0156	-0.0315	0.0082	0.0374	-0.02	0.0165	-0.0267	-0.0162	-0.0695	0.0256	0.0153	0.0123	-0.0695	-0.0383	0.0337	0.0053	-0.0897	-0.004	-0.0053	0.1249	0.0434
ch193.HO	ch193	Chechen	Caucasus	-0.0243	-0.0179	-0.0376	-0.0056	0.0105	0.0086	0.0056	0.0291	0.0023	-0.0002	0.0144	0.0024	-0.006	-0.0024	-0.0043	-0.0079	0.0083	-0.0026	-0.0043	0.0051	0.0046	-0.0134	-0.0009	0.0065	0.0095	0.0035	-0.0054	-0.0094	0.0079	0.0006	0.0017	-0.0224	-0.0077	-0.0108	0.0064	0.0219	0.0064	-0.0104	-0.0075	0.0096	-0.0013	0.0062	-0.0163	-0.0024	0.0303	0.0102
ch21.HO	ch21	Chechen	Caucasus	-0.0229	-0.0138	-0.0356	-0.0049	0.0153	0.0169	0.0079	0.0274	-0.0013	-0.0038	0.005	0.0063	0.0073	-0.0074	0.0099	0.0102	0.0091	-0.0136	0.0047	-0.0175	-0.0037	-0.008	-0.0151	0.0077	-0.026	0.0084	-0.0026	0.0127	-0.0004	-0.0096	0.0111	-0.004	0.0012	-0.0056	-0.0045	0.0205	-0.001	-0.0084	0.006	0.0316	-0.0139	-0.0074	0.0097	-0.0094	0.0288	0.0009
ch3.HO	ch3	Chechen	Caucasus	-0.0236	-0.0153	-0.0343	-0.0039	0.0123	0.0119	0.0118	0.0176	-0.0066	0.0106	0.017	0.0093	-0.0176	0.0054	0.014	-0.02	-0.0055	-0.006	-0.0323	0.0034	-0.0271	-0.0519	0.0199	0.0542	0.0022	0.0062	-0.0354	-0.0276	0.0652	0.0164	0.0399	-0.0169	0.0098	-0.0306	-0.0025	0.0789	-0.0029	-0.0389	0.0651	0.1183	-0.0326	-0.0586	-0.0507	0.0442	0.1737	-0.0189
ch31.HO	ch31	Chechen	Caucasus	-0.0247	-0.0165	-0.0311	-0.0048	0.0092	0.0107	0.01	0.016	0.0066	0.0059	0.0012	-0.0089	0.0042	-0.0174	0.0003	0.0141	0.012	0.0016	-0.0056	-0.0005	-0.006	-0.0163	0.0016	-0.0046	-0.0126	-0.0044	0.0008	-0.0037	-0.0028	-0.0116	0.003	-0.0077	0.0064	-0.0022	0.003	0.0029	0.0003	-0.0045	0.005	0.0274	0.0062	-0.0043	-0.0092	-0.0052	0.0126	0.0133
CHRK-544.HO	CHRK-544	Circassian	Caucasus	-0.0207	-0.0164	-0.0307	-0.0025	-0.0028	0.0069	-0.0023	0.0037	0.0065	0.0077	-0.0026	-0.0029	0.0013	-0.0001	-0.0045	0.0054	-0.0024	-0.0021	0.0109	-0.0122	-0.0139	0.0039	0.0082	0.0078	0.0218	0.0209	0.0046	-0.005	0.0356	0.0222	0.0051	0.0013	-0.0066	-0.0067	0.0013	0.0021	-0.0328	0.0007	-0.0013	0.0009	-0.0107	0.0085	0.0023	-0.0034	-0.0106	-0.0065
KCHE-1337.HO	KCHE-1337	Circassian	Caucasus	-0.0217	-0.0209	-0.0388	-0.0033	0.0053	0.0112	0.0006	0.0103	0.0018	-0.0005	0	0.006	0.0057	-0.0162	-0.0058	-0.004	-0.0047	0.0016	0.0024	-0.0145	-0.0066	0.0102	0.007	0.0253	0.0263	0.0406	0.0108	-0.0032	0.034	0.0249	0.0105	-0.0097	-0.0036	0.0003	-0.0159	0.0089	-0.0056	-0.0035	0.0031	0.0187	0.0063	0.015	0.0049	0.0107	-0.0105	-0.0046
KCHE-1436.HO	KCHE-1436	Circassian	Caucasus	-0.0213	-0.0166	-0.0261	-0.0025	0.0042	0.0006	0.0039	0.0042	0.0074	0.0005	0.0043	0.0005	-0.0125	-0.0097	0.0015	-0.0082	-0.0071	-0.0002	0.0043	-0.0001	0.0149	0.0023	0.0055	0.02	0.0275	0.0202	0.0107	-0.0116	0.0208	0.0162	-0.013	-0.0079	-0.013	-0.0055	0.0073	-0.0033	-0.0165	-0.0014	0.0141	0.0149	-0.0214	-0.0067	-0.025	0.0069	0.0153	-0.0068
KCHE-1444.HO	KCHE-1444	Circassian	Caucasus	-0.0224	-0.0188	-0.0334	-0.0053	0.0021	0.0053	0.0019	0.0022	0.0109	-0.0028	0.0017	0.0084	0.0019	-0.0029	-0.003	-0.0004	-0.0098	-0.0025	0.0113	-0.0146	-0.0046	0.0137	0.006	0.0228	0.0348	0.0152	-0.0064	-0.0015	0.0204	0.0225	-0.0052	-0.0073	-0.0069	-0.0054	-0.0019	-0.0006	-0.0125	0.0009	0.0127	0.0019	-0.0004	0.0095	-0.0093	0.0201	0.0031	-0.002
KCHE-1491.HO	KCHE-1491	Circassian	Caucasus	-0.0201	-0.0173	-0.0314	-0.0042	0.0071	0.0063	0.0009	0.0206	0.0063	-0.0071	0.0091	-0.0014	0.0067	-0.0039	-0.0028	-0.0056	0.0097	-0.003	0.0117	0.0021	-0.0027	-0.0009	0.0039	0.0125	0.0323	0.0131	-0.0082	-0.0162	0.0278	0.0168	0.0047	-0.0002	-0.0222	-0.0075	-0.0057	-0.0114	-0.0112	0.0168	-0.0198	0.0113	0.0021	-0.0101	-0.0148	0.0187	-0.0129	0.014
KCHE-1497.HO	KCHE-1497	Circassian	Caucasus	-0.0209	-0.0189	-0.0289	-0.0055	0.0071	0.0013	-0.0017	0.0124	0.0083	-0.0055	0.0025	-0.0095	0.0028	-0.0003	-0.0022	0.0042	0.0005	-0.0019	0.0022	-0.001	0.003	-0.001	0.0026	0.0027	0.0242	0.018	0.0096	-0.0015	0.0242	-0.0043	0.0064	-0.0086	0.0079	0.0101	0.0009	0.0045	-0.0191	0.0012	0.005	0.0116	-0.0156	0.0176	0.0032	0.0114	0.0089	-0.0027
KCHE-1526.HO	KCHE-1526	Circassian	Caucasus	-0.0222	-0.0194	-0.0308	-0.0036	0.0021	0.006	-0.0003	0.0099	0.0107	0.0023	0.0017	-0.0064	-0.0034	0.0072	0.0018	-0.0083	0.0012	-0.002	-0.0024	-0.0077	-0.0017	0.0114	0.0052	0.0071	0.0097	0.0243	-0.0002	0.0047	0.0206	0.0046	0.0097	0.0097	0.0057	0.002	-0.0133	-0.004	-0.0192	-0.0048	-0.0138	0.0174	0.0218	-0.0036	0.0011	-0.0074	0.0177	-0.0183
KCHE-1527.HO	KCHE-1527	Circassian	Caucasus	-0.0209	-0.0181	-0.0338	-0.0037	0.0091	-0.0019	0.006	0.0138	0.0099	0.0073	0.0094	-0.0069	0.0084	-0.0079	0.0066	-0.0057	0.0044	0.0056	0.0018	-0.0005	-0.0178	-0.0024	-0.0094	0.0062	0.032	0.0195	0.0005	0.0037	0.0306	-0.0043	0.0009	0.004	0.0041	-0.0152	-0.0039	-0.0116	-0.0117	-0.0097	-0.002	0.0103	-0.0176	-0.0003	0.016	0.0285	0.0026	-0.0016
KCHE-1530.HO	KCHE-1530	Circassian	Caucasus	-0.0197	-0.0176	-0.028	-0.003	0.0064	0.0052	-0.0051	0.0152	0.0153	-0.003	0.0077	-0.0045	-0.0013	-0.0063	0.0007	0.0026	-0.0081	0.0083	0.0084	-0.0098	0.0073	0.0006	0.0002	0.0078	0.0234	0.0234	-0.0043	-0.009	0.0243	0.007	-0.0014	-0.0041	-0.0019	0.0004	-0.004	-0.0087	-0.0108	-0.0266	0.0066	0.0337	-0.0012	0.0153	-0.0047	0.0127	-0.0045	-0.0183
DAG-146.HO	DAG-146	Darginian	Caucasus	-0.0232	-0.0098	-0.0342	-0.0118	0.0321	0.0278	0.0195	0.0432	-0.0085	-0.0065	0.0181	-0.003	0.0127	-0.022	0.0154	-0.0004	0.027	0.0176	-0.0205	-0.0064	-0.026	-0.0399	-0.0078	-0.0303	-0.0715	-0.0355	-0.0076	0.0162	-0.0042	-0.0393	0.0094	-0.0061	-0.0373	-0.0159	0.0081	-0.0074	0.0074	0.0276	0.0032	-0.0164	-0.0051	-0.0064	-0.0023	-0.0208	0.0058	0.0297
DAG-161.HO	DAG-161	Darginian	Caucasus	-0.0244	-0.0128	-0.035	-0.0106	0.0249	0.0283	0.023	0.0419	0.0018	0.0036	0.0196	-0.0056	0.0039	-0.0212	0.0256	-0.0034	0.0204	0.012	-0.0229	-0.0075	-0.0178	-0.0441	-0.0029	-0.0358	-0.0796	-0.032	0.0081	0.0261	-0.0122	-0.0359	0.0198	-0.0007	-0.0264	-0.0052	0.0053	-0.0198	0.0066	0.0212	0.0055	-0.0159	0.0034	0.0088	0.003	-0.011	0.0089	0.0273
DAG-165.HO	DAG-165	Darginian	Caucasus	-0.0236	-0.0086	-0.0352	-0.0086	0.0314	0.0261	0.0201	0.0502	0.0001	-0.002	0.0198	-0.0089	0.0047	-0.0251	0.024	-0.0078	0.0265	0.0086	-0.0217	-0.0029	-0.0189	-0.0394	0.0067	-0.0298	-0.0708	-0.04	0.0063	0.0142	0.0036	-0.0329	0.0255	-0.0075	-0.0369	-0.028	-0.0061	-0.0195	0.0102	0.0173	0.0016	-0.014	0.0058	-0.0077	0.0059	-0.0135	-0.0065	0.0213
DAG-206.HO	DAG-206	Darginian	Caucasus	-0.0237	-0.0135	-0.0332	-0.0089	0.0223	0.0261	0.0223	0.0461	0.0014	0	0.0128	-0.0077	0.0011	-0.0223	0.0283	-0.0027	0.0168	0.0059	-0.019	-0.0077	-0.0291	-0.0322	0.0127	-0.0328	-0.0491	-0.0306	0.0053	0.015	0.0003	-0.0294	0.0196	0.0006	-0.0305	-0.0043	0.0015	-0.0133	0.0079	0.0046	0.0031	-0.0034	-0.0065	0.0127	-0.0006	-0.0171	-0.0144	0.0317
DAG-225.HO	DAG-225	Darginian	Caucasus	-0.0227	-0.0097	-0.0332	-0.0082	0.0303	0.0221	0.021	0.047	0.0019	0.0002	0.0178	-0.0152	0	-0.0139	0.0181	-0.0048	0.0185	0.0056	-0.0115	-0.0091	-0.0228	-0.0389	-0.0013	-0.0365	-0.0612	-0.0321	0.0107	0.0084	-0.001	-0.0189	0.0157	-0.0196	0.0042	-0.0041	0.0146	-0.0188	0.0114	0.0117	-0.0016	0.0029	-0.0047	0.0019	-0.0035	-0.0078	0.0013	0.0205
DAG-231.HO	DAG-231	Darginian	Caucasus	-0.0239	-0.0127	-0.0323	-0.0087	0.0203	0.0283	0.0201	0.0411	-0.0038	-0.0072	0.022	0.0147	0.0119	-0.0157	0.0184	0.0056	0.0284	0.0104	-0.0265	-0.0047	-0.0238	-0.0276	0.0076	-0.0511	-0.0602	-0.0199	-0.0125	0.0139	0.0134	-0.0319	0.029	0.0107	-0.0196	-0.0026	0.0016	0.0002	0.0166	0.0135	0.0129	0.0153	-0.0001	-0.0061	-0.0029	-0.0116	-0.0171	0.0372
DAG-232.HO	DAG-232	Darginian	Caucasus	-0.0234	-0.0117	-0.034	-0.007	0.0213	0.0224	0.0193	0.0406	0.0008	0.0041	0.0183	-0.011	0.0007	-0.0164	0.0104	0.0014	0.019	0.0105	-0.0204	-0.0008	-0.0258	-0.0253	-0.0056	-0.0372	-0.0618	-0.0213	-0.0087	0.0133	0.0034	-0.0253	0.0141	0.0046	-0.032	-0.0126	0.0078	-0.0107	0.0022	0.0201	0.0103	0.0013	0.0031	-0.0122	-0.0015	-0.0105	0.0101	0.026
DAG-350.HO	DAG-350	Darginian	Caucasus	-0.0241	-0.0099	-0.0354	-0.0084	0.0246	0.0201	0.016	0.0466	-0.0032	-0.0085	0.0159	-0.0002	0.0032	-0.0209	0.0234	0.0047	0.014	0.0138	-0.015	-0.0108	-0.0285	-0.0244	0.0153	-0.0181	-0.0509	-0.0114	0.0001	0.0122	0.0045	-0.0411	0.0034	0.0036	-0.0229	-0.0122	0.0063	-0.0004	0.0112	0.0082	0.0148	-0.0091	0.0028	-0.0027	0.0118	-0.0093	-0.0019	0.0336
EZI-001.HO	EZI-001	Ezid	Caucasus	-0.0252	-0.0262	-0.0442	-0.002	-0.0078	-0.0125	0.0021	-0.0106	-0.05	-0.0016	-0.0025	0.0276	-0.0395	0.0317	0.0125	-0.0292	-0.0477	-0.0135	-0.0301	0.0309	0.0047	-0.0026	-0.0046	0.0129	0.0024	-0.0516	0.0197	0.0066	-0.0704	-0.0482	-0.0844	-0.0374	0.0176	0.018	-0.0038	0.0498	0.04	-0.0178	0.0405	0.0155	0.012	-0.0373	-0.0058	-0.0429	-0.0442	-0.0415
EZI-010.HO	EZI-010	Ezid	Caucasus	-0.0234	-0.0289	-0.0489	0.0025	-0.0123	-0.0271	0.0058	-0.0291	-0.1292	-0.0142	-0.0111	0.1172	-0.1316	0.092	0.0242	-0.2307	-0.3726	0.0254	-0.0535	0.4363	-0.3101	0.264	-0.2109	-0.4328	0.044	0.0394	-0.0562	-0.0186	0.1572	0.1079	0.1854	0.068	-0.0195	0.0002	0.0183	-0.041	-0.0059	0.0013	-0.0336	-0.0197	0.0367	0.0228	-0.0469	0.0202	-0.0003	-0.0039
EZI-012.HO	EZI-012	Ezid	Caucasus	-0.0234	-0.0271	-0.0442	0.0026	-0.0038	-0.0255	0.0045	-0.0268	-0.1202	-0.0199	-0.0008	0.0378	-0.0589	0.0486	0.0096	-0.0458	-0.0866	-0.0109	-0.0594	0.1249	0.0089	0.0033	-0.0158	-0.0195	0.0169	-0.0218	0.0279	0.0181	-0.2322	-0.1135	-0.2303	-0.1174	0.0933	0.2257	0.0648	0.0158	0.028	-0.0594	0.1736	0.1073	-0.5622	0.1165	0.3014	0.0083	0.1858	0.0552
EZI-013.HO	EZI-013	Ezid	Caucasus	-0.0239	-0.0274	-0.0391	0.0037	-0.0037	-0.0132	-0.0094	-0.0139	-0.0375	-0.0038	-0.003	0.0247	-0.042	0.014	0.0096	-0.0204	-0.0446	-0.0101	-0.0124	0.0348	0.027	-0.0099	-0.0041	-0.001	0.0026	-0.018	0.0216	0.0195	-0.051	-0.032	-0.0605	-0.0222	0.0291	0.0345	0.0107	0.0078	0.0081	-0.0445	0.0165	0.023	0.0062	-0.0451	0.0137	-0.0093	-0.0434	-0.0262
EZI-020.HO	EZI-020	Ezid	Caucasus	-0.0236	-0.0246	-0.0401	-0.0012	-0.001	-0.0043	0.0014	-0.0092	-0.0402	-0.002	-0.007	0.0156	-0.0296	0.0073	-0.0062	-0.0159	-0.0332	-0.0012	-0.0145	0.041	0.008	-0.0033	0.0014	0.0071	0.0069	-0.0249	0.0084	-0.0183	-0.0601	-0.0336	-0.0753	-0.0417	0.0379	0.0403	-0.0153	0.0305	0.0282	-0.0191	-0.0148	0.0002	0.0121	-0.0475	0.0046	-0.0221	-0.0257	-0.0077
EZI-029.HO	EZI-029	Ezid	Caucasus	-0.0232	-0.0325	-0.0549	0.012	-0.0208	-0.0659	0.0083	-0.1512	-0.853	-0.1122	-0.0714	-0.2232	0.1306	-0.126	0.0013	0.0952	0.1685	0.0221	0.0922	-0.0852	-0.0298	0.0225	0.0048	-0.009	0.0263	0.0242	0.001	-0.0134	0.062	0.0361	0.0697	0.0516	0.0051	-0.0343	0.0094	-0.0212	-0.0264	0.0027	-0.0277	-0.0128	0.0193	0.0244	-0.0374	0.0107	0.0016	0.0088
EZI-060.HO	EZI-060	Ezid	Caucasus	-0.0239	-0.0263	-0.0472	-0.0045	-0.0023	-0.0028	-0.0033	-0.0097	-0.0397	0.0067	0.0038	0.0194	-0.0351	0.0313	0.0018	-0.0141	-0.0337	-0.0132	-0.022	0.0291	0.0434	-0.0061	-0.0089	0.0049	0.0125	-0.0239	0.0163	-0.0003	-0.0715	-0.0473	-0.0763	-0.0629	0.0313	0.0284	-0.0182	0.0029	0.0396	0.0002	0.0123	0.0252	0.0161	-0.0186	0.0024	-0.0309	-0.0076	0.0168
EZI-074.HO	EZI-074	Ezid	Caucasus	-0.0237	-0.0242	-0.0472	-0.0004	-0.0094	-0.0296	-0.0041	-0.0399	-0.1879	-0.0254	-0.0169	-0.0378	0.0104	-0.0067	0.0039	0.0089	0.0065	0.0054	-0.0086	0.0068	0.0129	0.0121	0.0015	0.0027	0.0136	0.0211	0.0133	0.0152	-0.0487	-0.0103	-0.0375	-0.0298	0.0315	0.031	0.0033	0.0177	0.0263	-0.0032	0.0102	-0.0124	-0.0437	-0.0378	0.0325	-0.0064	-0.0228	0.0096
GEO-015.HO	GEO-015	Georgian	Caucasus	-0.0256	-0.0303	-0.0425	-0.0016	-0.0046	-0.0016	-0.0085	-0.0055	0.006	0.0047	-0.0056	0.0159	0.0035	-0.0003	-0.0132	0.006	-0.0015	-0.0027	0.0169	0.0041	0.0072	0.0207	0.0025	0.0145	0.017	0.0114	-0.0063	-0.0201	0.0158	0.0095	-0.0102	-0.0018	-0.0058	-0.0109	-0.0072	-0.0008	-0.0088	0.0106	-0.0034	0.0029	0.0046	0.011	0.0112	0.0324	0.0088	0.0135
GEO-020.HO	GEO-020	Georgian	Caucasus	-0.0282	-0.0283	-0.0486	-0.0027	-0.0039	-0.0041	-0.0124	-0.0052	0.0072	-0.0019	-0.014	0.0016	0.0062	0.006	-0.0039	0.0034	-0.0166	0.0034	0.0167	-0.0062	0.0054	0.0064	0.0067	0.0132	0.0136	0.0111	0.0059	0.0081	0.014	-0.0002	0.0002	0.0013	0.0119	-0.0063	-0.017	0.0136	-0.0099	0.0119	0.0043	0.0144	0.0004	0.0068	0.0031	0.0138	-0.0064	-0.0045
GEO-028.HO	GEO-028	Georgian	Caucasus	-0.0262	-0.0286	-0.043	-0.0058	0.006	-0.0007	-0.0066	0.0098	0.0094	0.0005	-0.0083	-0.0035	0.0075	-0.0053	-0.0032	0.0025	-0.0009	-0.0018	0.0051	-0.0063	0.0057	0.0049	0.0106	0.021	0.017	0.0141	-0.0232	-0.0066	0.0317	-0.0011	0.0002	-0.0046	-0.0009	0.0035	-0.0167	-0.0072	-0.0107	-0.0013	-0.0006	-0.003	0.0049	-0.0004	0.0091	0.0353	0.002	0.0097
GEO-031.HO	GEO-031	Georgian	Caucasus	-0.0262	-0.0316	-0.0446	-0.003	-0.0037	-0.0021	-0.0088	-0.0014	0.015	-0.0024	-0.003	-0.0007	0.0046	0.009	-0.0135	-0.0039	-0.0045	0.0045	0.0165	0.0059	-0.0089	0.0245	0.0005	0.0239	0.0267	0.0177	-0.0059	0.0055	0.0179	-0.0003	-0.0155	-0.0001	-0.0042	0.009	-0.0206	-0.0045	-0.0147	0.0132	0.0011	-0.0054	0.0021	-0.0117	0.0047	0.0218	0.0159	0.0097
GEO-032.HO	GEO-032	Georgian	Caucasus	-0.0278	-0.0309	-0.0469	-0.0041	-0.0049	0.0019	-0.0132	-0.0011	0.008	-0.0032	-0.0022	0.0083	0.01	0.0155	-0.0047	-0.0008	0.0007	-0.0002	0.0059	0.0087	-0.0003	0.0313	0.0168	0.0324	0.0287	0.0196	0.0003	0.006	0.0257	0.0276	-0.0317	0.0128	0.0035	0.012	-0.0001	-0.0106	-0.0083	-0.0075	0.0043	0.0049	-0.0031	-0.0147	0.0245	0.0435	0.0103	-0.012
GEO-039.HO	GEO-039	Georgian	Caucasus	-0.0268	-0.0293	-0.05	-0.005	0.0045	0.0067	-0.0007	0.0024	0.0148	-0.0001	-0.0042	0.0032	0.0003	-0.0063	-0.0136	0.0013	0.0005	0.0032	0.0116	-0.0004	-0.0072	0.0113	0.0122	0.0401	0.0165	0.0239	0.0009	0.0115	0.0476	0.0089	0.0009	0.0049	-0.0026	-0.0077	0.0021	0.0082	-0.0127	0.0009	-0.0263	0.0202	-0.0218	0.0012	0.0106	0.0211	0.001	0.0039
GEO001.HO	GEO001	Georgian_Turkey	Caucasus	-0.0272	-0.0293	-0.0501	-0.0014	0.0038	0.0024	-0.0075	-0.009	0.0113	-0.0025	-0.0063	0.0202	0.0182	0.0101	-0.0314	0.0077	-0.0303	0.0119	0.0393	-0.0132	-0.006	0.002	0.013	0.0341	0.0175	0.0052	-0.0244	0	0.0116	0.009	0.0015	-0.0275	-0.0043	0.0058	-0.0335	-0.0074	0.0057	0.01	-0.0033	-0.0243	0.0036	-0.0096	0.0096	0.0293	0.0014	0.0074
GEO-002.HO	GEO-002	Georgian_Turkey	Caucasus	-0.026	-0.0307	-0.0474	0.0081	-0.0126	-0.0021	-0.0159	-0.042	-0.0167	-0.0106	0.0088	0.3046	0.2797	0.075	-0.1868	-0.0301	-0.3459	0.2501	0.5685	-0.3485	-0.227	-0.1348	-0.0001	-0.0642	-0.0621	-0.057	0.0099	-0.0104	-0.1018	-0.0559	-0.0261	0.0342	0.0181	0.0206	-0.0152	-0.0187	0.054	-0.0063	-0.032	0.0049	-0.0208	-0.0097	0.0013	0.0061	-0.0039	0.0031
GEO-005.HO	GEO-005	Georgian_Turkey	Caucasus	-0.0228	-0.0246	-0.036	0.0005	-0.0107	0.0039	-0.0106	-0.0016	0.0081	-0.0016	-0.0137	0.0044	0.0063	0.003	-0.0022	0.0035	-0.0118	0.0027	0.0166	0.0072	0.0124	0.0024	-0.0062	0.0118	0.0116	0.004	-0.0006	0.0001	0.0141	0.0082	-0.0098	-0.0009	-0.0066	-0.0042	-0.0043	0.0109	-0.0243	0.0064	0.0134	-0.016	0.0062	0.0059	-0.0031	-0.0026	-0.0085	0.0023
GEO-010.HO	GEO-010	Georgian_Turkey	Caucasus	-0.0273	-0.0312	-0.046	-0.0036	0.0015	-0.0046	-0.0149	-0.0146	0.0127	0.0018	-0.0103	0.0046	-0.0025	0.0074	-0.0021	0.0046	-0.0054	-0.0014	0.005	0.0065	0	0.0103	-0.005	0.0306	0.0249	0.0131	-0.0141	0.0028	0.0167	0.0133	0.003	-0.0127	0.0043	-0.0091	-0.0016	-0.0026	-0.0175	-0.0034	-0.0029	-0.0005	-0.003	-0.0029	-0.0059	0.0101	-0.0049	-0.0062
GEO-051.HO	GEO-051	Georgian_Turkey	Caucasus	-0.0275	-0.0305	-0.0482	-0.0033	-0.0019	-0.0006	-0.0119	0.0057	0.0113	-0.0044	-0.0084	0.0073	0.0051	0.0028	-0.0037	-0.0001	-0.0107	-0.0067	0.0152	0.0085	-0.0112	-0.0009	-0.0095	0.0159	0.0408	0.0159	-0.0156	-0.0067	0.0307	0.0137	-0.0016	-0.0049	0.0196	-0.001	-0.0076	0.0127	-0.0123	-0.0063	0.0273	0.0021	-0.0097	0.0078	-0.0019	0.0247	-0.0148	-0.0191
GEO-061.HO	GEO-061	Georgian_Turkey	Caucasus	-0.0256	-0.0269	-0.05	-0.0037	0.0046	0.0077	-0.0052	0.0031	0.0134	-0.005	0.0006	0.0054	0.0042	-0.0061	-0.0139	-0.0022	0.0038	0.0005	0.0075	-0.0018	0.0052	0.0044	0.011	0.0304	0.0295	0.0443	-0.0044	0.0083	0.0207	0.0099	0.0015	0.0026	0.0027	0.0008	-0.0094	-0.0117	-0.0106	-0.0149	-0.0021	0.0021	-0.0015	0.0061	-0.0065	0.0283	0.0137	0.009
GEO-082.HO	GEO-082	Georgian_Turkey	Caucasus	-0.0276	-0.0291	-0.0526	-0.0014	0.0031	0.0003	0.0001	0.0139	0.0051	0.0018	-0.0038	0.0104	0.0147	-0.0057	-0.0018	0.0065	0.0041	0.0001	-0.0031	0.0032	-0.0036	0.007	0.003	0.0181	0.0213	0.0226	-0.0128	-0.0052	0.0358	0.0165	0.0132	-0.0061	0.0126	0.013	-0.0036	-0.0075	-0.0187	-0.0111	0.0092	0.0018	0.0021	-0.0086	-0.0296	0.0326	0.0157	-0.0053
mg22.HO	mg22	Georgian_Zugdidi	Caucasus	-0.0269	-0.0301	-0.0455	-0.0065	0.0008	0.0083	-0.0085	0.0041	0.0087	0.009	-0.0038	-0.0044	0.0064	-0.0011	-0.0007	0.0025	-0.0053	-0.0099	0.0048	-0.0076	-0.0024	0.0035	0.0116	0.0247	0.0247	0.0276	-0.01	0.0054	0.028	0.0105	0.0088	-0.0041	-0.0051	0.005	0.0041	-0.0135	-0.0258	-0.014	0.0164	0.0018	-0.0061	-0.0075	0.0075	0.0281	0.0151	-0.0012
mg23.HO	mg23	Georgian_Zugdidi	Caucasus	-0.0272	-0.0329	-0.0445	-0.006	-0.0009	-0.0003	-0.0078	0.0075	0.0089	0.0078	-0.0061	-0.0039	0.0005	0.005	-0.0079	0.008	0.001	-0.0045	0.0073	-0.0047	0.0079	0.0072	0.0137	0.0248	0.0438	0.0157	0.0172	0.0019	0.0051	0.0115	-0.0119	0.0124	0.0005	0.0009	0.0044	-0.0126	-0.014	-0.0028	-0.0078	-0.0071	-0.0063	-0.0009	0.0018	-0.0014	-0.0066	0.0062
S_Georgian-1.DG	mg27	Georgian_Zugdidi	Caucasus	-0.0259	-0.0318	-0.0535	-0.0026	-0.0039	0.0075	-0.0071	0.0044	0.0092	0.0009	-0.0037	0.0097	0.0063	0.0025	-0.0065	-0.0016	0.0009	0.0027	0.0102	-0.0006	0.0036	0.0117	0.0076	0.0233	0.0387	0.0257	-0.0099	0.0028	0.0369	0.0066	0.0095	-0.0008	-0.0035	0.0001	-0.0123	-0.0068	-0.015	0.0146	0.0192	0.0201	0.0044	-0.0076	0.0086	0.0215	0.0035	-0.0188
S_Georgian-2.DG	mg31	Georgian_Zugdidi	Caucasus	-0.0274	-0.0293	-0.0508	-0.0056	0.0006	0.0003	-0.0066	0.0092	0.0088	0.0078	0.0059	0.001	-0.0088	-0.0141	-0.0127	0.002	0.0067	0.0011	0.0048	-0.0087	0.0084	-0.0089	0.0093	0.0317	0.0085	0.0176	-0.0149	0.0149	0.0464	0.0124	0.0018	-0.0039	-0.0129	0.0247	-0.0005	0.0075	-0.0188	-0.0021	0.0005	0.0179	0.0198	0.0024	-0.0104	0.0472	0.0088	0.0019
mg43.HO	mg43	Georgian_Zugdidi	Caucasus	-0.0262	-0.0278	-0.0452	-0.0063	0.0032	0.0081	-0.0098	0.0103	0.0084	-0.0022	-0.0039	0.0061	0.0016	0.0019	-0.0042	0.0064	-0.0009	0.0056	0.0152	0.0003	-0.0024	0.0105	-0.0008	0.0288	0.0227	0.0186	-0.015	0.0109	0.0335	-0.0034	-0.0053	0.0082	-0.012	-0.0025	-0.0236	-0.0051	-0.0142	-0.0168	0.0086	0.0116	-0.0107	-0.0017	0.0023	0.0225	0.0076	-0.0121
mg47.HO	mg47	Georgian_Zugdidi	Caucasus	-0.0266	-0.031	-0.0467	-0.0035	-0.0016	0.0042	-0.0083	-0.0037	0.0175	0.0041	-0.0051	0.0025	0.0067	-0.0065	-0.002	0.0018	-0.0013	-0.0068	0.0022	0.0048	-0.0019	-0.0051	0.004	0.0165	0.0366	0.0265	0.0019	0.0109	0.034	0.0033	0.0026	-0.0047	0.0166	0.0008	-0.0064	-0.0188	-0.0202	0.0007	0.0092	0.0074	-0.0082	0.0215	0.0018	0.0264	-0.0013	-0.0283
mg49.HO	mg49	Georgian_Zugdidi	Caucasus	-0.027	-0.0309	-0.0515	-0.0043	0.0059	0.0009	-0.0094	0.0154	0.0122	-0.0021	-0.0027	0.0041	0.0118	-0.0018	0.0052	0.0008	0.0056	0.0031	0.0093	-0.0076	-0.0058	-0.0013	0.0051	0.0275	0.0256	0.0213	0.0017	-0.0061	0.0391	0.0175	-0.0076	-0.0083	-0.0056	0.003	-0.0248	0.0056	-0.0138	-0.0007	-0.0049	0.0125	-0.0131	0.0144	-0.008	0.0275	0.0053	-0.0049
mg62.HO	mg62	Georgian_Zugdidi	Caucasus	-0.0277	-0.0296	-0.0531	-0.0055	0.0031	0.0059	-0.0048	0.0046	0.0134	0.0001	-0.0066	0.0056	0.0041	-0.0036	-0.005	0.006	-0.0063	-0.0054	0.0151	-0.0122	-0.0147	0.0077	0.0089	0.0187	0.0283	0.0199	0.0018	-0.0062	0.0431	0.0121	-0.0019	-0.0004	-0.0124	-0.0038	-0.0111	-0.0179	-0.0127	-0.0142	0.0158	0.0026	-0.0066	0.0023	-0.0086	0.0244	0.0079	-0.0089
ING-1154.HO	ING-1154	Ingushian	Caucasus	-0.0228	-0.0208	-0.0359	-0.0033	0.0031	0.0116	0.0038	0.0028	0.0102	0.0011	0.004	0.0103	-0.0081	-0.0133	-0.0089	-0.0015	0.0117	-0.0019	0.0062	-0.0021	-0.0172	-0.0128	-0.0009	-0.0036	0.023	0.0139	0.0106	-0.0199	0.046	0.0222	-0.0034	0.0101	0.0161	-0.0242	0.0093	0.0464	0.0339	0.0144	0.0289	0.0428	0.0122	0.026	0.015	0.001	-0.0112	0.0357
ING-1167.HO	ING-1167	Ingushian	Caucasus	-0.0236	-0.018	-0.032	-0.0063	0.0111	0.0092	0.0073	0.0201	0.0046	-0.0035	0.0011	-0.0012	-0.003	-0.0102	0.0016	0.0009	0.0033	0.0085	0.0011	-0.0099	0.0013	0.0033	0.0097	0.021	-0.0043	0.0034	-0.0046	0.0013	0.0146	0.0051	0.0054	-0.0131	-0.0194	-0.0171	-0.0094	0.0101	-0.0178	-0.0067	0.0168	0.0239	-0.0046	0.0004	-0.0166	-0.0129	0.0177	-0.002
ING-1168.HO	ING-1168	Ingushian	Caucasus	-0.0235	-0.0194	-0.0328	-0.0053	0.0082	0.0125	0.005	0.0231	0.0099	0.0022	0.0068	0.006	0.0034	-0.0044	-0.0016	-0.0069	0.005	0.003	0.0061	0.0003	0.0064	-0.0168	0.0056	0.0066	0.0028	0.0057	-0.0006	-0.0007	0.0225	0.002	0.0086	0.0051	0.0024	-0.0216	0.0066	0.0141	0.0045	-0.0028	-0.0013	0.0409	-0.0028	-0.0009	0.0006	0.0024	0.0098	-0.0045
ING-1169.HO	ING-1169	Ingushian	Caucasus	-0.0219	-0.0176	-0.0332	-0.006	0.0121	0.0111	0.0073	0.0179	0.007	0.0027	0.0118	-0.0018	0.003	-0.0062	0.0048	0.0164	0.0083	0.0094	0.0011	0.0059	-0.0008	-0.0146	0.0002	0.0038	-0.0051	0.0066	-0.0121	-0.0063	0.0158	-0.0041	0.008	-0.0231	0.0041	-0.0091	0.0041	0.0114	0.0009	-0.0266	0.0118	0.0288	-0.0167	-0.004	0.0062	-0.005	0.0345	0.0047
ING-1176.HO	ING-1176	Ingushian	Caucasus	-0.024	-0.0187	-0.0352	-0.0043	0.0099	0.0093	0.0075	0.0161	0.0094	0.0011	-0.002	-0.0062	0.0026	-0.0122	0.0016	0.008	0.0104	-0.004	0.001	0.0048	-0.0075	-0.005	0.014	-0.002	0.0131	0.003	0.011	0	0.0219	0.0042	0.0034	0.0062	-0.0019	-0.0117	0.0123	0.0115	-0.0049	-0.0064	0.0072	0.0249	0.0115	0.0008	0.0075	0.0099	0.0216	0.0198
ING-1177.HO	ING-1177	Ingushian	Caucasus	-0.0238	-0.0217	-0.0349	-0.0047	0.0043	0.0095	0.0011	0.0141	0.0094	0.0022	0.0038	-0.0079	0.0055	-0.0086	0.0007	-0.0014	-0.0005	0.0008	0.0003	0.0074	-0.0068	0.0039	0.0003	0.0049	0.0051	0.0158	-0.0015	0.0013	0.0208	-0.0028	0.0068	-0.0107	0.0045	-0.0089	-0.0152	0.0098	-0.0052	0.0041	-0.007	0.0301	-0.0161	0.001	0.0012	0.004	0.0158	0.0052
ING-1178.HO	ING-1178	Ingushian	Caucasus	-0.0225	-0.0171	-0.0349	-0.0026	0.0096	0.0102	0.0006	0.0218	0.0027	0.0014	0.0017	0.0057	-0.0077	-0.0018	0.0041	-0.005	0.0041	0.0041	0.0013	0.008	-0.0006	-0.011	0.0083	0.0107	0.0107	0.0018	0.0023	-0.0054	0.0222	0.0151	0.0178	-0.0101	-0.0027	-0.0193	0.0076	0.0026	-0.0068	-0.0102	0.0013	0.0143	-0.0006	0.0198	-0.0153	-0.0095	0.0181	-0.0043
ING-1179.HO	ING-1179	Ingushian	Caucasus	-0.0212	-0.0133	-0.0303	-0.0072	0.0076	0.0149	0.0071	0.0131	0.0066	-0.0016	0.0018	0.0014	-0.0039	-0.0087	-0.0061	0.0015	0.0042	0.0044	0.0048	-0.0034	0.0052	-0.0106	-0.006	0.0103	0.0098	0.0138	-0.0117	-0.0028	0.0061	0.0108	0.0063	-0.0032	-0.0059	-0.0063	0.0098	0.0035	-0.0086	-0.0089	0.0088	0.022	0.0083	-0.0011	-0.0085	0.0064	0.0243	0.0151
ING-1206.HO	ING-1206	Ingushian	Caucasus	-0.0222	-0.0167	-0.0331	-0.0054	0.0093	0.0128	0.0027	0.0182	0.0034	0.0032	0.01	-0.0067	-0.0004	-0.0112	-0.0008	0.0051	-0.0013	0.0073	-0.0047	0.0017	-0.0108	-0.0079	0.0088	0.0069	-0.0015	0.0062	-0.0022	-0.0088	0.0223	0.006	0.0151	-0.0133	-0.0071	-0.0139	0.0017	0.0138	-0.0131	-0.0194	0.0029	0.0159	-0.0194	0.0044	-0.0038	-0.0155	0.0311	-0.0133
ING-1330.HO	ING-1330	Ingushian	Caucasus	-0.0235	-0.0209	-0.0365	-0.0002	0.012	0.0094	0.004	0.0203	0.007	0.0086	0.0053	0.0096	0.0113	-0.0108	0.0233	0.0003	-0.0003	-0.007	0.0121	0.0077	0.0139	-0.0126	0.0165	0.0085	0.0018	0.0427	0.0244	0.0137	0.0372	-0.0176	0.0093	0.0216	-0.0055	-0.0168	-0.0438	0.0463	-0.0143	0.0114	0.0054	0.0724	-0.0066	0.04	0.0093	0.0127	0.0338	0.0142
Kab-10.HO	Kab-10	Kabardinian	Caucasus	-0.0206	-0.0155	-0.0262	-0.0054	0.0073	0.0061	0.0024	0.0094	0.0083	-0.0032	-0.008	0.0026	0.0031	-0.0033	0.0046	-0.0012	0.006	0.0009	0.0039	-0.0112	-0.0065	-0.0047	0.0005	0.0058	0.0183	0.0163	0.0065	0.0001	0.0389	0.0045	-0.0007	-0.0019	-0.0024	0.0025	0.0057	0.0095	-0.0244	-0.0053	-0.0009	0.03	-0.0007	-0.0128	-0.0064	0.0207	0.009	0.0007
Kab-13.HO	Kab-13	Kabardinian	Caucasus	-0.0204	-0.0182	-0.0315	-0.0032	0.0016	0.0055	-0.006	0.0146	0.0063	-0.0029	-0.0009	0.0028	0.0058	-0.0067	-0.0045	-0.0076	0.009	-0.0064	-0.0014	0.0024	0.0049	0.0148	0.0124	0.0122	0.023	0.0236	0	0.0166	0.0177	0.0016	0.011	-0.0094	0.01	0.005	0.0041	-0.0144	-0.0189	-0.0038	-0.0027	0.0272	-0.0091	-0.0236	0.0087	0.0132	-0.0017	0.0041
Kab-16.HO	Kab-16	Kabardinian	Caucasus	-0.0211	-0.0118	-0.0258	-0.0025	0.0023	0.0046	-0.0045	0.0143	0.0058	-0.0016	0.0023	-0.0069	-0.0025	-0.0012	-0.0037	0.0021	-0.0032	-0.0025	0.0044	0.0103	0.004	0.0035	0.002	0.0073	0.0126	0.027	-0.0104	-0.0017	0.0243	0.0075	-0.0034	-0.0126	0.0136	-0.009	-0.0057	-0.0072	0.0018	0.0004	0.0047	0.0004	-0.0033	-0.0056	-0.0117	0.0219	0.0045	-0.0153
Kab-18.HO	Kab-18	Kabardinian	Caucasus	-0.0168	-0.0118	-0.0282	-0.0035	0.0053	-0.0024	-0.0025	0.0092	0.0072	0.0026	-0.004	0.0015	-0.0026	0.0018	0.0017	0.0036	0.0101	-0.0011	0.006	-0.0115	0.0053	-0.0098	-0.0026	0.0016	0.0193	0.0154	-0.0093	0.0035	0.0238	0.0186	0.01	0.0022	-0.0128	0.0066	0.0011	-0.0044	-0.0177	-0.013	-0.0019	0.0232	-0.0024	0.0087	-0.0151	0.0028	-0.0113	-0.0067
Kab-24.HO	Kab-24	Kabardinian	Caucasus	-0.0227	-0.0163	-0.0299	-0.0022	0.0025	0.0033	-0.0009	0.0086	0.0098	-0.0006	0.0011	0.0054	-0.0027	-0.0053	-0.0018	-0.0039	0.0053	0.0002	0.0086	-0.0005	-0.0022	0.0078	0.0097	0.0152	0.0328	0.0131	-0.0005	0.0007	0.0174	0.0161	-0.0059	-0.0034	-0.0107	-0.0108	-0.0073	0.0063	-0.0193	0.0183	0.0084	0.0094	-0.0009	-0.0204	-0.0046	-0.0016	0.0057	-0.0045
Kab-26.HO	Kab-26	Kabardinian	Caucasus	-0.0205	-0.0152	-0.028	-0.0049	0.0054	0.0067	-0.0032	0.0114	-0.0069	0.0007	0.0052	0.0081	0.0177	-0.0044	-0.0063	0.0004	0.0067	-0.0064	0.0127	0.0002	0.0011	-0.0055	0.0087	0.0093	0.0184	0.0105	-0.0056	0.0002	0.0407	0.0032	0.006	-0.0006	0.0036	-0.022	-0.0043	-0.0063	-0.0041	-0.009	0.0355	0.0112	-0.0362	-0.0062	0.0151	0.005	0.0159	-0.0421
Kab-30.HO	Kab-30	Kabardinian	Caucasus	-0.0192	-0.0174	-0.0284	-0.0065	0.0006	0.006	-0.0006	0.0129	0.0121	-0.0015	0.0042	-0.0069	0.0055	-0.004	0.008	-0.002	0.0064	-0.001	0.0119	-0.0024	0.0025	0.0008	0.007	0.0163	0.0285	0.0212	-0.0102	0.0025	0.0147	0.0079	-0.0016	-0.0109	-0.0031	-0.011	-0.008	0.0065	-0.0042	-0.007	0.0074	-0.008	-0.0104	0.0089	-0.0022	0.0146	0.0099	-0.0026
Kab-5.HO	Kab-5	Kabardinian	Caucasus	-0.0202	-0.0141	-0.027	-0.0061	0.0005	0.0104	0.0005	0.0156	0.0091	0.0024	0.0034	-0.0002	0.0052	-0.0067	0.0034	-0.0013	-0.007	-0.001	0.0119	-0.0081	0.0018	0.0108	-0.0058	0.0171	0.024	0.0228	0.0007	0.005	0.0435	-0.0075	0.0078	0.0041	-0.0184	0.0112	-0.0013	-0.0045	-0.0135	0.0019	0.0136	0.0183	-0.0161	-0.0023	0.0081	0.0019	0.0189	-0.0015
LPGH-139.HO	LPGH-139	Kabardinian	Caucasus	-0.0211	-0.0191	-0.0326	-0.0052	0.0021	0.0067	-0.0013	0.0114	0.0032	-0.0049	0.0086	0.0021	0.0044	-0.0004	0.0003	0.0007	0.0013	-0.0031	0.011	0.0022	-0.0001	0.0022	0.0039	0.0161	0.0163	0.0158	-0.0117	0.0077	0.0138	-0.0014	0.0087	-0.0068	0.0004	0.0122	-0.0051	0.0038	-0.0106	0.0023	0.0096	0.0176	-0.0022	0.0052	-0.0029	0.0197	0.0023	-0.0009
DAG06-260.HO	DAG06-260	Kaitag	Caucasus	-0.0237	-0.0133	-0.0386	-0.0071	0.0214	0.0198	0.0161	0.0423	-0.0043	0.0039	0.011	-0.0018	-0.0051	-0.0182	0.0233	0.001	0.0251	0.0152	-0.0179	0.0035	-0.0161	-0.0226	0.0056	-0.032	-0.0579	-0.0287	0.0038	0.0195	-0.0083	-0.0331	0.0078	0.0019	-0.0085	-0.0127	-0.0028	-0.014	0.0182	0.005	0.0093	-0.011	0.0195	-0.0138	-0.0094	-0.0155	0.0022	0.0261
DAG06-261.HO	DAG06-261	Kaitag	Caucasus	-0.0242	-0.0088	-0.0295	-0.0071	0.023	0.0211	0.0155	0.0308	-0.0018	0.0039	0.0166	-0.0056	0.0073	-0.0131	0.0121	0	0.0123	0.0196	-0.0075	0.0041	-0.0193	-0.0359	-0.0056	-0.0282	-0.0407	-0.0071	0.0042	0.022	0.0058	-0.0194	0.0158	-0.0027	-0.0243	-0.0171	-0.0142	-0.0139	0.0053	0.0006	-0.0053	0.0012	0.0027	-0.0006	0.0053	-0.0072	-0.0013	0.0079
DAG06-262.HO	DAG06-262	Kaitag	Caucasus	-0.024	-0.0093	-0.0329	-0.0086	0.0284	0.0197	0.0175	0.0383	-0.0007	-0.0064	0.0104	-0.0117	-0.0033	-0.017	0.0211	0.0073	0.0229	0.0089	-0.0165	0.0113	-0.0122	-0.0085	0.0073	-0.0218	-0.0487	-0.0392	-0.0081	0.0143	0.0027	-0.0367	0.0109	-0.0008	-0.0275	0.0054	0.0014	-0.0157	-0.0003	0.0037	-0.0021	-0.0151	-0.0099	-0.0157	0.005	-0.0234	-0.0163	0.0181
DAG06-578.HO	DAG06-578	Kaitag	Caucasus	-0.0246	-0.0124	-0.0276	-0.0074	0.0193	0.0257	0.0107	0.0349	-0.0046	-0.0062	0.0158	-0.0082	0.0041	-0.0221	0.0179	-0.003	0.0138	0.0144	-0.0148	0.0107	-0.0177	-0.0402	0.0086	-0.0207	-0.0514	-0.0291	0.0064	0.0074	-0.0093	-0.0197	0.0217	0.0123	-0.0218	-0.0065	0.015	-0.0164	0.0092	0.0094	0.0044	-0.008	0.0003	-0.0104	0.0112	-0.0192	0.0037	0.0161
DAG06-786.HO	DAG06-786	Kaitag	Caucasus	-0.0246	-0.0114	-0.0305	-0.006	0.0204	0.0178	0.0098	0.0342	-0.0041	-0.0014	0.019	-0.0017	0.0046	-0.015	0.0146	-0.0054	0.015	0.0035	-0.0271	0.0052	-0.0228	-0.0271	0.0164	-0.0311	-0.049	-0.0276	0.0097	0.0093	-0.0171	-0.0307	0.0066	-0.0061	-0.0144	-0.0061	0.0172	-0.014	0.0037	0.0039	-0.0058	0.0094	0.0038	-0.0105	0.0002	-0.0175	0.0088	0.0298
DAG06-824.HO	DAG06-824	Kaitag	Caucasus	-0.0235	-0.0101	-0.0301	-0.0058	0.0235	0.0239	0.0178	0.0344	-0.0097	-0.0043	0.0184	-0.0087	0.0075	-0.0165	0.0193	0.0024	0.0154	0.0043	-0.007	-0.0051	-0.0188	-0.0366	0.0143	-0.0245	-0.0477	-0.0198	0.0147	0.0144	0.0073	-0.0225	0.0036	-0.013	-0.0238	0.0032	0.0081	-0.007	-0.003	0.003	-0.008	0.0014	0.0013	-0.0032	0.012	-0.0119	0.0074	0.0174
DAG06-826.HO	DAG06-826	Kaitag	Caucasus	-0.0242	-0.0095	-0.029	-0.0104	0.0297	0.0255	0.0208	0.0391	0.0012	-0.0001	0.021	-0.0106	0.0022	-0.0126	0.0122	0.0085	0.0131	0.0186	-0.0113	-0.0021	-0.0176	-0.0502	0.0078	-0.0301	-0.0632	-0.0273	0.0062	0.012	0.0025	-0.0337	0.0229	-0.0024	-0.0239	-0.0142	0.0058	-0.0032	-0.0051	0.002	-0.0008	-0.0027	-0.0099	0.0125	-0.0014	-0.0162	-0.0056	0.0091
DAG06-830.HO	DAG06-830	Kaitag	Caucasus	-0.0241	-0.0093	-0.0293	-0.0064	0.0223	0.0225	0.0141	0.0403	-0.0033	-0.0014	0.0145	0.0007	0.0054	-0.0225	0.012	-0.0008	0.0224	0.0051	-0.0077	-0.006	-0.006	-0.0307	0.0103	-0.0224	-0.0626	-0.0264	0.0046	0.0178	-0.0084	-0.0296	0.0149	0.0054	-0.0179	-0.0172	-0.0025	-0.006	-0.0056	0.0153	-0.0065	-0.0024	0.0079	-0.0033	0.0097	-0.0172	0.0106	0.0114
kalmyk11.HO	kalmyk11	Kalmyk	Caucasus	0.0299	-0.0048	-0.006	0.0009	-0.0104	-0.012	0.0071	0.005	-0.002	0.0101	0.0129	0.0058	-0.0031	0.0023	0.007	-0.0051	0.0024	-0.006	0.0012	-0.0206	0.0216	-0.0007	-0.024	-0.0025	-0.0033	0.0098	0.0031	-0.009	0.0096	0.0047	-0.0016	0.0121	0.0128	-0.0088	0.0068	-0.0077	-0.0017	0.001	0.0081	-0.0126	-0.0012	0.0113	0.0058	0.0053	-0.0046	0.014
kalmyk13.HO	kalmyk13	Kalmyk	Caucasus	0.0316	-0.001	-0.006	-0.0001	-0.0106	-0.0232	0.0096	0.0065	0.0067	0.0116	0.0105	-0.0025	-0.0027	-0.0036	-0.0007	0.0015	-0.004	-0.0035	-0.0001	-0.0292	0.017	-0.0125	-0.0143	-0.0086	0.0015	0.0047	0.0059	-0.0003	0.0049	0.0052	0.0019	0.006	0.001	0.0152	-0.0051	-0.0136	0.007	0.0015	-0.0011	0.0027	0.0063	0.011	-0.002	-0.0002	-0.0043	0.0079
kalmyk14.HO	kalmyk14	Kalmyk	Caucasus	0.0316	-0.0073	-0.0002	0.002	-0.0093	-0.0199	0.0049	0.0102	0.0001	0.0032	0.0095	0.0023	-0.0047	0.0039	-0.0003	0.0068	0.0031	-0.0064	0.0028	-0.0127	0.0152	0.0026	-0.0108	-0.004	0.0084	0.0203	0.0057	0.008	0.0096	0.006	0.0118	0.0016	0.0098	0.0086	-0.0006	-0.0004	0.0086	-0.0036	0.005	0.0004	0.0079	-0.002	0.001	0.0036	-0.0002	-0.0044
kalmyk22.HO	kalmyk22	Kalmyk	Caucasus	0.0312	-0.0075	0.0001	-0.0003	-0.0064	-0.023	0.0057	0.0107	0.0058	0.0086	0.014	0.0042	-0.0042	-0.0055	0.0123	-0.0006	0.0094	-0.009	0.0007	-0.0165	0.0141	-0.006	-0.0334	0.0062	-0.0054	0.0038	0.0004	-0.0087	0.0022	0.0146	-0.0031	0.0187	0.006	0.0007	0.004	0.0052	0.0111	0.0062	0.0015	0.0024	-0.0013	-0.0017	-0.0038	-0.0145	-0.0109	0.0131
kalmyk32.HO	kalmyk32	Kalmyk	Caucasus	0.03	-0.0044	-0.004	0.0007	-0.0043	-0.0129	0.0108	0.0056	0.0003	0.0056	0.0126	0.0016	-0.0001	-0.0086	0.0047	0.0022	-0.0035	-0.0083	0.0033	-0.0093	0.0085	-0.0078	0.001	-0.012	0.0087	0.0047	-0.001	0.0063	0.0018	0.0066	0.0016	0.0019	0.004	-0.0052	0.0158	-0.0019	0.0074	-0.0056	0.0012	-0.0081	-0.0043	0.0078	0.0086	0.0071	-0.0101	0.0024
kalmyk39.HO	kalmyk39	Kalmyk	Caucasus	0.0337	-0.0016	-0.0024	0.0031	-0.0192	-0.0192	0.0125	0.0079	0.0005	0.0111	0.015	0.0015	-0.0037	-0.001	0.0054	-0.0007	-0.0061	0.0042	-0.0044	-0.0237	0.0213	-0.0045	-0.0086	-0.0076	0.0023	0.0039	0.0092	0.0056	0.0051	0.0146	0.0066	0.0108	0.0059	0.0118	-0.0054	-0.0066	0.0097	0.0025	0.0142	0.0138	0.0015	0.0029	-0.0036	0.0006	0	0.0064
kalmyk44.HO	kalmyk44	Kalmyk	Caucasus	0.0304	-0.0051	-0.0008	0.0001	-0.0082	-0.017	0.0107	0.0127	-0.0045	0.0077	0.0104	-0.0065	-0.0056	-0.0004	-0.0068	-0.0004	-0.0005	-0.0039	-0.004	-0.0161	0.0203	-0.0139	-0.0146	-0.0041	-0.0016	0.0145	0.0075	0.0001	-0.0006	0.0038	0.0115	0.0259	-0.004	0.0036	-0.0024	0.0037	-0.0133	-0.0009	-0.0084	-0.0099	0.0011	0.0109	-0.0062	-0.0079	-0.0008	0.0036
kalmyk55.HO	kalmyk55	Kalmyk	Caucasus	0.0313	-0.0072	0.0049	0.0007	-0.0089	-0.0227	0.0039	0.0129	-0.0001	0.0111	0.0152	0.0003	0.0024	0.0017	0.0038	-0.0035	0.0002	-0.0032	-0.0024	-0.0122	0.0103	-0.0122	-0.0049	-0.0066	0.0024	0.0122	-0.0077	-0.0051	-0.0021	0.0137	-0.0029	0.0127	0.0016	0.0015	-0.0007	-0.0003	-0.0015	0.0019	0.0039	-0.0017	-0.0011	0.0019	-0.0017	0.0009	-0.0077	0.005
kalmyk67.HO	kalmyk67	Kalmyk	Caucasus	0.0306	-0.0024	0.0013	0.0012	-0.0137	-0.0162	0.0015	0.0126	0.0013	0.0023	0.0132	0.002	-0.0091	-0.0032	0.0026	0.0015	0.0035	0.003	0.0019	-0.0159	0.0182	-0.0135	-0.0095	-0.0183	0.0041	0.0152	0.0057	-0.0085	0.0095	0.0027	0.0118	0.0116	0.011	0.0028	0.0083	0.0018	-0.0133	0.0097	0.0105	-0.0027	0.0081	0.0108	0.0012	-0.0169	-0.0019	0.0017
kalmyk9.HO	kalmyk9	Kalmyk	Caucasus	0.0286	-0.0058	-0.0007	-0.0008	-0.0127	-0.0111	0.0079	0.0015	-0.0019	0.0152	0.0134	0.0164	-0.0044	0.0016	-0.0004	-0.0103	-0.0036	-0.0034	-0.0013	-0.0242	0.0226	0.0033	-0.0152	0.0041	-0.0036	0.016	0.0124	-0.0017	0.0134	0.0117	0.0103	0.0147	-0.0146	-0.0074	0	-0.0102	0.0009	-0.0059	-0.009	0.0092	0.0012	0.0024	0.0059	-0.0002	-0.0086	-0.0009
ABA-035.HO	ABA-035	Karachai	Caucasus	-0.0204	-0.0209	-0.0376	-0.0025	0.0077	0.0068	-0.0015	0.0178	0.0138	-0.0072	-0.0003	0.0023	0.004	-0.0131	-0.006	-0.0015	0.0025	0.0056	0.0172	-0.0086	-0.0206	0.0051	0.0059	0.0255	0.044	0.0383	-0.0199	-0.0218	0.0577	0.0352	0.0188	0.0119	-0.0001	-0.0158	-0.0226	-0.0084	-0.0265	-0.0271	-0.002	0.0398	0.004	0.0085	0.0106	0.0334	-0.001	-0.0117
ABA-048.HO	ABA-048	Karachai	Caucasus	-0.0212	-0.017	-0.0319	-0.0031	0.0035	0.0032	-0.0018	0.015	0.0081	0.0006	0.0025	0.0014	0.0031	-0.0026	0.0011	-0.009	-0.0005	0.0032	0.0107	-0.0112	-0.0069	-0.0097	-0.0025	0.0221	0.0316	0.0242	-0.0149	-0.0016	0.046	0.011	0.0065	-0.0104	-0.0053	0.0071	-0.0062	0.0072	-0.0135	-0.0029	0.0045	0.0285	0.016	0.0122	-0.0123	0.021	-0.0025	0.0035
ABA-052.HO	ABA-052	Karachai	Caucasus	-0.022	-0.0164	-0.0352	-0.004	0.0076	0.0063	0.0018	0.0085	0.0033	-0.0032	0.0045	-0.0044	0.0062	-0.0046	-0.0008	0.0028	-0.0057	-0.0065	0.0056	-0.0078	-0.0108	0.0049	0.0005	0.0168	0.0323	0.0208	0.0012	-0.0023	0.0362	0.0279	0.0027	-0.0019	-0.0008	0.0039	-0.0138	0.0042	-0.0228	-0.0096	0.0127	0.0327	-0.006	-0.0013	-0.0122	0.005	-0.0004	0.0108
ABA-056.HO	ABA-056	Karachai	Caucasus	-0.0203	-0.0184	-0.0336	-0.0044	0.0016	0.008	-0.0005	0.0091	0.0084	-0.0034	-0.0038	0.0009	0.0027	-0.006	-0.0009	-0.0073	-0.0032	-0.0029	0.0053	-0.007	-0.0096	-0.0001	0.008	0.0241	0.0369	0.0286	0.0015	-0.0163	0.0373	0.016	0.0074	0.0054	0.0077	-0.0021	-0.0071	-0.0003	-0.0293	-0.0026	0.0015	0.0174	0.0032	0.0109	-0.0022	0.0266	-0.0046	-0.0013
ABA-065.HO	ABA-065	Karachai	Caucasus	-0.0204	-0.0167	-0.0334	-0.0039	0.0071	0.0085	0.0014	0.0189	0.0066	0.0026	0.0049	-0.0014	0.0086	-0.017	-0.005	-0.0033	-0.0071	0.0049	0.006	-0.0053	-0.0002	0.0013	0.0076	0.0174	0.0393	0.0242	0.0017	-0.0039	0.0351	0.0128	0.0011	0.0021	0.0057	0.0099	-0.0055	0.0041	-0.0105	-0.0189	-0.0012	0.0045	-0.0151	-0.0048	-0.0044	0.0067	0.0107	-0.0069
ABA-069.HO	ABA-069	Karachai	Caucasus	-0.0208	-0.0196	-0.0313	-0.0062	0.0043	0.0049	-0.0011	0.014	0.0118	0.0029	-0.0063	-0.0014	0.0074	-0.0028	0.0045	-0.0017	0.0023	0.0081	-0.0003	0.0049	0.0003	0.0009	-0.0011	0.0285	0.0267	0.0222	0.0005	-0.0011	0.0327	0.012	-0.0048	-0.0092	0.0071	-0.0112	-0.0084	0.0116	-0.0235	-0.0113	-0.0004	0.0118	0.005	-0.0052	0.001	0.0015	0.0084	0.0011
ABA-078.HO	ABA-078	Karachai	Caucasus	-0.0194	-0.0187	-0.0366	-0.0058	0.0049	0.0068	0.003	0.0147	0.0046	-0.0065	-0.0034	0.0024	-0.0008	-0.0058	0.002	-0.0036	-0.0026	-0.0087	0.0064	-0.0042	0.0017	0.0002	0.0048	0.0153	0.0337	0.0285	0.0089	-0.0055	0.0444	0.016	0.0194	0.0058	0.0001	-0.0095	-0.0225	0.0013	-0.0103	-0.0138	0.0118	0.0151	-0.0067	-0.0028	0.0048	0.0213	0.0271	-0.004
ABA-085.HO	ABA-085	Karachai	Caucasus	-0.0219	-0.0185	-0.0306	-0.0058	0.0064	0.0089	-0.0008	0.0198	0.011	-0.0028	0.0048	-0.0018	0.0082	-0.0071	-0.0027	0.0023	0.0018	0.0032	0.0093	-0.0016	-0.0081	0.007	-0.0025	0.0193	0.0299	0.0305	-0.0062	-0.0039	0.0283	0.014	0.0094	-0.0082	-0.0207	-0.0002	-0.0151	0.0019	-0.0171	-0.0018	0.0049	0.0183	0.0154	0.02	0.0046	0.0142	0.0065	-0.0082
ABA-086.HO	ABA-086	Karachai	Caucasus	-0.0178	-0.0174	-0.0283	-0.0044	0.0112	0.0164	0.0084	0.0097	0.0045	0.0037	0.0048	-0.0033	0.0049	-0.0087	0.0054	0.0027	-0.0023	-0.0025	-0.0039	0.0005	0.0015	-0.0024	0.0013	-0.0019	0.0109	0.0135	0.0037	0.0013	0.0068	-0.0011	0.0168	0.0001	0.0151	-0.0067	0.0027	-0.0074	-0.0087	-0.0086	0.0103	-0.0063	0.0004	-0.0031	0.0023	-0.0122	0.0099	-0.0091
ABA-091.HO	ABA-091	Karachai	Caucasus	-0.0223	-0.0208	-0.0391	-0.0019	0.0073	0.0071	0.0018	0.0115	0.0119	-0.0032	0.004	-0.001	-0.0077	-0.0103	-0.0077	-0.0065	0.0016	0.0044	0.0065	-0.0015	-0.0231	0.0053	0.0098	0.0233	0.047	0.0417	-0.0034	-0.0202	0.0552	0.0309	0.0242	0.0121	0.0047	-0.0112	-0.0162	-0.0103	-0.0187	-0.0084	0.0034	0.0377	-0.0046	0.0204	0.0093	0.0385	0.003	-0.0084
DAG-180.HO	DAG-180	Kubachinian	Caucasus	-0.0242	-0.0132	-0.0383	-0.0078	0.0236	0.0244	0.0189	0.0427	-0.0039	0.0005	0.0128	-0.004	0.0118	-0.0203	0.0291	0.0077	0.0202	0.0092	-0.0103	-0.0018	-0.0123	-0.0369	0.0072	-0.0429	-0.0635	-0.0359	0.0086	0.0261	0.0029	-0.0407	0.0199	0.0145	-0.0251	-0.0024	0.0051	-0.0168	0.0055	0.0094	0.0098	-0.0034	0.0061	0.0032	0.0129	-0.0066	-0.0017	0.0261
DAG-200.HO	DAG-200	Kubachinian	Caucasus	-0.0253	-0.0103	-0.0401	-0.0058	0.0271	0.0202	0.0204	0.0358	0.0054	-0.0036	0.013	-0.0087	0.0081	-0.0184	0.0333	0	0.0167	0.0118	-0.0243	-0.0027	-0.0266	-0.0429	-0.0018	-0.0406	-0.0756	-0.0425	0.002	0.0195	0.0146	-0.034	0.0276	-0.0011	-0.0431	-0.0113	0.0025	-0.0152	0.011	0.0115	0.0101	-0.0167	-0.0001	-0.0049	-0.0036	-0.0215	-0.002	0.0228
DAG-205.HO	DAG-205	Kubachinian	Caucasus	-0.0246	-0.012	-0.0332	-0.0083	0.0291	0.0322	0.0203	0.0501	-0.0051	-0.0036	0.0222	-0.007	0.0071	-0.0153	0.0179	0.001	0.0188	0.007	-0.012	-0.0083	-0.0403	-0.0359	0.0091	-0.0397	-0.0741	-0.0548	0.0037	0.0159	0.0108	-0.0239	0.0092	-0.0045	-0.0409	-0.0121	0.0032	-0.0243	0.0125	0.0064	0.0156	-0.0016	-0.0036	0.0038	0.0104	-0.0174	0.0024	0.023
DAG-210.HO	DAG-210	Kubachinian	Caucasus	-0.0241	-0.0128	-0.0369	-0.0083	0.0261	0.0242	0.0099	0.0407	0.0041	-0.0004	0.0127	-0.0033	0.0071	-0.0188	0.0257	0.004	0.0222	0.0146	-0.0146	-0.0097	-0.0309	-0.032	0.0198	-0.0295	-0.0612	-0.0398	0.0046	0.0235	0.0077	-0.0262	0.0114	-0.0089	-0.0268	-0.0052	0.0015	-0.0022	0.0126	0.0061	0.0072	0.0095	-0.0044	-0.0082	0.0174	-0.0164	-0.0205	0.0096
DAG-211.HO	DAG-211	Kubachinian	Caucasus	-0.0248	-0.0076	-0.0348	-0.0083	0.0296	0.0297	0.0175	0.0407	-0.0012	-0.0033	0.0134	-0.0136	0.0016	-0.0134	0.0185	0.0028	0.0149	0.0124	-0.0239	-0.0121	-0.0302	-0.0359	0.0004	-0.0388	-0.0592	-0.028	-0.0048	0.0225	0.0082	-0.0217	0.0206	-0.0089	-0.0239	-0.0042	-0.0051	-0.0196	-0.0001	0.0097	0.0111	-0.0034	-0.0022	0.0169	0.0039	-0.0038	-0.0066	0.0166
DAG-213.HO	DAG-213	Kubachinian	Caucasus	-0.0236	-0.0122	-0.0359	-0.0084	0.026	0.0263	0.0133	0.0393	-0.001	-0.0027	0.0161	-0.0094	0.0038	-0.026	0.0184	0.0049	0.0198	0.0096	-0.013	-0.0068	-0.0275	-0.0441	0.0111	-0.0278	-0.0682	-0.0332	0.0072	0.0283	-0.0013	-0.0275	0.0146	-0.0065	-0.0351	0.006	0.003	-0.0192	0.0148	0.01	-0.0076	-0.007	0.0036	0.0102	-0.0005	-0.0143	0.0129	0.0243
kumyks40.HO	kumyks40	Kumyk	Caucasus	-0.0256	-0.0201	-0.0361	-0.0052	0.0034	0.0056	-0.0078	-0.0023	0.0066	-0.0069	-0.0072	-0.0052	-0.0053	0.001	0	-0.0045	-0.0032	-0.0036	-0.0067	-0.0005	-0.0083	0.0064	0.0109	0.0035	0.0026	0.0106	0.0032	0.0031	0.0046	0.0034	0.0006	-0.011	0.0064	-0.0062	0.0036	0.0058	-0.0097	-0.0034	0.0089	-0.0204	-0.0111	0.0007	-0.0015	-0.0009	-0.0041	0.0195
kumyks41.HO	kumyks41	Kumyk	Caucasus	-0.0209	-0.0155	-0.0303	-0.0055	0.0045	0.0055	0.0006	0.0145	-0.0041	0.0011	-0.0032	0.0029	-0.0027	-0.0088	0.0073	0.0126	0.0139	-0.0018	0.0062	-0.0152	-0.0105	0.0187	-0.0508	0.0135	-0.0278	-0.001	0.0054	0.0031	0.022	-0.0123	0.0175	-0.0149	0.0071	-0.041	-0.0028	0.0043	-0.0029	-0.0002	0.0011	0.0186	-0.017	-0.0371	0.0341	-0.0212	0.0064	-0.0009
kumyks44.HO	kumyks44	Kumyk	Caucasus	-0.0216	-0.0186	-0.0326	-0.0043	0.0041	0.0096	0.0051	0.0123	-0.0015	-0.0054	0.0031	-0.0032	0.0064	0.0011	0.0088	0.0092	0.0094	-0.0051	0.0017	0.0078	0.0004	0.0066	-0.0215	0.0005	-0.0011	0.0027	-0.0025	-0.0049	-0.0107	-0.0119	0.0001	0.007	0.0104	-0.0171	-0.0042	0.0079	0.0059	0.0045	-0.0065	-0.0142	-0.0335	0.0005	0.0117	-0.0261	0.0102	0.0068
kumyks90.HO	kumyks90	Kumyk	Caucasus	-0.023	-0.0131	-0.0267	-0.0059	0.0108	0.0138	0.0061	0.0193	0.01	0.0018	0.0058	0.0033	0.0028	-0.0081	0.0101	0.0087	-0.0032	0.0004	-0.0088	0.0056	0.0038	-0.009	0.0007	-0.0116	-0.0195	0.0037	0.0034	-0.0017	0.0145	-0.0022	0.0005	-0.0018	-0.0074	-0.0003	0.0086	-0.0019	-0.0072	0.0045	-0.009	-0.0012	-0.004	-0.0015	-0.0014	0.0018	0.0312	0.0078
kumyks93.HO	kumyks93	Kumyk	Caucasus	-0.0216	-0.0184	-0.0283	-0.0043	0.0072	0.0076	0.0056	0.0154	-0.0028	0.0008	0.0076	0.0016	0.0044	-0.0181	-0.0068	-0.0002	0.015	-0.0083	-0.0043	-0.0006	-0.0071	-0.002	0.0045	0.0067	-0.0041	0.0095	-0.0092	0.0083	0.0117	0.0236	0.0041	0.0049	0.0044	-0.0145	0.0068	-0.0106	-0.0105	0.0061	0.0005	-0.0043	-0.0042	0.0095	0.0033	0.0156	0.0025	0.0107
kumyks94.HO	kumyks94	Kumyk	Caucasus	-0.0215	-0.0199	-0.0298	-0.0045	0.0053	0.0106	0.0043	0.0132	0.0056	-0.0035	0.0016	0.0018	-0.0003	-0.0133	0.0114	-0.0014	0.0036	0.0125	0.0017	-0.0028	-0.0084	0.0028	0.0154	0.003	0.002	-0.0155	-0.0009	0.0122	0.0053	-0.0081	-0.0081	-0.017	0.0052	0.0083	-0.0037	0.0044	-0.0002	-0.0049	-0.0008	0.0094	-0.0008	-0.0074	0.0077	0.0113	-0.011	-0.0106
kumyks97.HO	kumyks97	Kumyk	Caucasus	-0.0214	-0.0133	-0.0252	-0.0047	-0.0011	0.005	0.0028	0.0138	0.0002	0.0055	0.0034	0.0003	-0.0074	0.0051	-0.0038	0.0113	0.0112	-0.0002	-0.0037	-0.0018	0.0059	0.006	-0.0015	-0.0186	-0.0016	-0.0057	0.0031	-0.0057	0.0029	-0.0079	0.0016	-0.0174	-0.0016	0.0068	0.0043	0.0116	0.006	0.0011	-0.0008	0	-0.0061	0.0039	-0.0099	0.0054	0.001	0.0125
kumyks98.HO	kumyks98	Kumyk	Caucasus	-0.0234	-0.015	-0.0349	-0.0036	0.0106	0.0079	0.003	0.0202	0.0012	0.0051	0.0071	-0.0002	-0.0036	-0.0135	0.0035	0.0108	0.02	-0.0014	-0.0129	-0.0027	-0.0152	0.0084	-0.0026	-0.0006	-0.0165	-0.0037	-0.0044	-0.0033	0.0005	-0.0024	0.006	0.0207	-0.0118	-0.0181	-0.0028	-0.0039	0.004	-0.0073	-0.0004	-0.0259	-0.0028	-0.0046	0.0145	-0.0064	0.0186	-0.0015
KRD-14.HO	KRD-14	Kurd	Caucasus	-0.024	-0.0281	-0.0431	-0.001	0.0064	0.0047	-0.007	-0.0146	-0.005	0.0018	-0.019	-0.0081	-0.0049	0.0129	0.0019	-0.0101	0.0004	-0.0085	-0.0024	0.0288	0.0073	0.0246	0.0152	-0.0008	0.0172	-0.0145	0.0143	0.003	-0.053	-0.0152	-0.0384	-0.0012	0.0344	0.011	-0.0116	0.0228	0.0235	0.0177	-0.014	-0.0156	0.0042	0.015	-0.0193	0.005	0.0005	-0.0254
KRD-31.HO	KRD-31	Kurd	Caucasus	-0.0237	-0.0269	-0.0445	-0.0038	0.0086	-0.0028	-0.0058	-0.0105	-0.0098	-0.0083	-0.0096	-0.0004	-0.0056	0.0064	-0.0041	0.0033	-0.001	0.0062	-0.0094	0.0257	0.0079	0.0159	0.0135	0.0156	0.0209	-0.0093	0.0102	-0.0063	-0.0507	-0.0132	-0.0397	-0.0035	0.0254	0.0018	0.0155	0.0153	0.0165	-0.0073	-0.0172	-0.0077	0.0145	-0.0083	-0.0087	0.0127	-0.0043	-0.0026
KRD-40.HO	KRD-40	Kurd	Caucasus	-0.023	-0.0267	-0.0406	-0.0036	-0.0016	-0.0037	0.0008	-0.0091	-0.0043	-0.003	-0.0081	-0.0038	0	0.0091	-0.0031	-0.0056	-0.0236	0.002	-0.0026	0.0284	0.0196	0.0303	-0.0098	0.0196	0.0214	0.0092	0.0083	-0.0047	-0.0504	-0.0019	-0.0364	-0.0158	0.05	-0.0162	0.0133	0.027	0.0033	-0.0057	-0.0141	-0.0112	-0.0201	-0.0075	-0.0372	0.0057	-0.0091	-0.0163
KRD-43.HO	KRD-43	Kurd	Caucasus	-0.0247	-0.0286	-0.0429	-0.0039	-0.0007	-0.0056	0	-0.0128	-0.0094	-0.0088	-0.0079	-0.0049	-0.0029	0.0019	0.0021	0.0064	0.0004	0.0037	0.0059	0.0351	0.0243	0.0023	0.0064	-0.0075	0.0172	-0.0064	-0.003	-0.0052	-0.0567	-0.0145	-0.0353	-0.0144	0.052	0.0122	0.0149	0.0169	0.0124	-0.0169	-0.0047	-0.0283	0.0009	0.0123	-0.0285	-0.0288	-0.0288	-0.0196
KRD-45.HO	KRD-45	Kurd	Caucasus	-0.0256	-0.0276	-0.0436	-0.0044	0.0004	0.0022	-0.0105	-0.009	-0.004	-0.0008	0.0014	-0.0008	-0.0108	0.0023	-0.0112	-0.0116	0.0053	0.0024	-0.0135	0.0144	0.0291	0.0137	0.0015	0.0061	0.0108	-0.0092	0.0127	-0.0114	-0.0737	-0.0183	-0.0377	-0.0189	0.0314	-0.0063	-0.015	-0.0116	0.0089	-0.0008	-0.0224	-0.0178	-0.0152	0.0038	-0.032	-0.0154	-0.0049	-0.0113
KRD-49.HO	KRD-49	Kurd	Caucasus	-0.0246	-0.0246	-0.0388	-0.0015	-0.0004	0.0006	-0.0049	0.0022	-0.0058	-0.002	-0.0055	-0.0063	-0.0091	-0.0034	0.0044	-0.0041	-0.0118	-0.0011	-0.0019	0.0403	0.0293	0.0086	0.0159	0.0111	0.0137	-0.0029	0.0047	0.0052	-0.0544	-0.0121	-0.0399	-0.0118	0.0341	0.0198	0.0024	0.0239	0.0395	0.0079	-0.0127	-0.0129	-0.0083	0.0069	-0.0331	-0.0105	-0.0083	-0.007
KRD-5.HO	KRD-5	Kurd	Caucasus	-0.0233	-0.0268	-0.0444	-0.0026	0.0038	-0.0046	0.0016	-0.015	-0.0084	0.0002	-0.0094	-0.0057	-0.0065	0.0157	-0.0001	-0.0025	-0.0176	0.0016	0.0025	0.0363	0.0288	0.0042	-0.0096	-0.0106	0.014	-0.0062	-0.0017	-0.0025	-0.0558	-0.0161	-0.0306	-0.0016	0.055	-0.0014	0.0196	0.0303	0.0137	-0.0018	-0.0275	-0.004	-0.0083	0.0069	-0.0332	-0.0075	-0.0097	-0.0039
KRD-8.HO	KRD-8	Kurd	Caucasus	-0.0249	-0.028	-0.0428	-0.0018	0.0002	0.0055	-0.0098	-0.0124	-0.0084	-0.008	-0.0169	0.0005	-0.0067	0.0038	0.0017	-0.0056	-0.0135	-0.0073	-0.0018	0.0401	0.0352	0.0086	-0.0021	-0.0041	0.0182	-0.0276	0.0198	0.0001	-0.0632	-0.0101	-0.0582	0.0065	0.0559	0.0088	0.0292	0.0144	0.0255	-0.0098	-0.0202	-0.0287	-0.0233	0.0296	-0.0312	-0.0093	-0.0312	-0.0201
DAG-325.HO	DAG-325	Lak	Caucasus	-0.0247	-0.0106	-0.0327	-0.0072	0.0224	0.0217	0.0141	0.0307	-0.0019	0	0.007	-0.0067	0.0061	-0.0077	0.0145	-0.0008	0.0177	0.0059	-0.0187	0.0054	-0.0212	-0.0355	0.0086	-0.0164	-0.0376	-0.0223	-0.0044	0.0216	0.0106	-0.0236	0.0095	0.0037	-0.0167	-0.0024	-0.0125	0.0012	-0.0091	0.0087	0.0015	0.0165	0.0004	-0.0047	-0.0088	-0.0055	-0.0037	0.0194
DAG-335.HO	DAG-335	Lak	Caucasus	-0.0245	-0.0122	-0.0302	-0.0058	0.0254	0.0256	0.0186	0.04	0.0036	-0.002	0.0127	-0.0016	0.0049	-0.0154	0.0184	-0.0042	0.0132	0.0079	-0.0126	-0.0023	-0.0237	-0.0418	0.0017	-0.034	-0.0539	-0.0253	-0.0011	0.0154	-0.0058	-0.017	0.0106	-0.0041	-0.0311	-0.0072	0.0059	0.0005	0.0064	0.0131	0.0014	-0.0001	-0.0078	0.0122	0.0185	0.0008	-0.0038	0.0181
DAG-336.HO	DAG-336	Lak	Caucasus	-0.0228	-0.01	-0.0342	-0.0101	0.0313	0.0261	0.0258	0.0433	-0.0018	0.0003	0.0198	-0.0054	0.0028	-0.0223	0.0214	0.0003	0.0182	0.0169	-0.0191	-0.0128	-0.0269	-0.0275	0.0025	-0.0283	-0.0584	-0.0322	0.0077	0.0026	-0.0088	-0.0213	0.008	0.0007	-0.0269	-0.0043	-0.0065	0.0041	0.0068	0.0112	-0.0025	0.0032	0.0071	0.016	-0.0041	-0.0175	-0.0056	0.0307
DAG-344.HO	DAG-344	Lak	Caucasus	-0.0234	-0.0127	-0.0337	-0.0105	0.027	0.0238	0.014	0.0387	-0.002	-0.0071	0.0151	-0.0035	0.006	-0.0235	0.0179	0	0.0237	0.0095	-0.0181	-0.003	-0.0076	-0.0397	0.0061	-0.0305	-0.0577	-0.0339	-0.0055	0.009	-0.0027	-0.0251	0.0253	-0.003	-0.0163	-0.0061	0.0037	-0.0087	0.0267	0.0158	-0.0224	0.0057	0.0043	0.0028	0.0152	-0.0075	-0.0184	0.0237
DAG-371.HO	DAG-371	Lak	Caucasus	-0.0241	-0.0105	-0.0358	-0.0103	0.028	0.0257	0.0258	0.0383	-0.0014	-0.0024	0.0166	0.0091	0.0006	-0.0163	0.0221	-0.0012	0.0138	0.0064	-0.0088	-0.0017	-0.0144	-0.0384	-0.0021	-0.0373	-0.0501	-0.0355	0.0059	0.0095	0.0048	-0.0319	0.0089	0.0114	-0.0124	-0.0082	-0.0015	0.0032	0.0135	0.0128	0.0065	-0.009	0.0096	0.0159	0.0098	-0.0254	0.0112	0.0182
DAG-372.HO	DAG-372	Lak	Caucasus	-0.0246	-0.0135	-0.035	-0.0048	0.0258	0.0167	0.0153	0.0375	0.0046	-0.0079	0.0111	-0.0008	0.0049	-0.018	0.0197	0.0119	0.0159	0.017	-0.0173	0.0001	-0.0166	-0.0306	-0.0023	-0.0375	-0.059	-0.0147	0.0036	0.0119	-0.0011	-0.0148	0.0067	0.0104	-0.0216	-0.0113	0.0136	-0.003	0.0007	0.0048	0.0028	0.002	0.0097	0.0047	0.0175	-0.0092	0.0085	0.0296
DAG-376.HO	DAG-376	Lak	Caucasus	-0.0242	-0.0082	-0.0324	-0.0095	0.0254	0.0228	0.0252	0.0446	-0.0017	0.0074	0.0195	-0.0034	0.0105	-0.0164	0.0259	0.0037	0.0107	0.0131	-0.0181	-0.0054	-0.0282	-0.0339	-0.003	-0.0359	-0.0601	-0.0225	-0.0072	0.02	-0.0017	-0.0182	0.0067	0.0097	-0.0173	0.0045	-0.0027	-0.0097	-0.0043	0.0113	0.0075	0.0115	0.003	0.0089	0.0014	0.0027	-0.0086	0.019
DAG-388.HO	DAG-388	Lak	Caucasus	-0.0231	-0.0122	-0.0336	-0.0084	0.0279	0.0217	0.0206	0.0322	-0.0057	-0.0051	0.0178	-0.0069	0.0073	-0.0056	0.0047	-0.0009	0.0044	0.0036	-0.005	-0.0005	-0.0208	-0.0201	0.0002	-0.0325	-0.0277	-0.0242	0.0033	0.0169	-0.0048	-0.0306	0.0122	-0.0059	-0.0203	-0.0134	0.0103	0.0127	0.0162	0.0109	0.0029	-0.0131	0.0028	0.0024	-0.0061	-0.0013	-0.0007	0.0222
DAG-390.HO	DAG-390	Lak	Caucasus	-0.024	-0.0102	-0.0313	-0.0096	0.0199	0.0246	0.0171	0.0296	0.0009	-0.0021	0.0118	0	-0.001	-0.0134	0.0156	0.0021	0.0151	0.0063	-0.0054	-0.0048	-0.0183	-0.0231	0.0009	-0.0271	-0.0336	-0.025	0.0117	0.0092	0.0057	-0.0116	0.0127	0.0038	-0.0089	-0.0015	-0.0024	-0.0023	0.0181	-0.0001	0.0084	-0.001	-0.01	-0.0024	-0.0074	-0.0265	0.0085	0.0181
DAG-400.HO	DAG-400	Lak	Caucasus	-0.023	-0.0104	-0.0286	-0.008	0.0273	0.0247	0.0177	0.0306	-0.0002	0.0023	0.0125	-0.0029	-0.0003	-0.0181	0.0131	-0.0016	0.0113	0.0079	-0.003	-0.0036	-0.0118	-0.0211	0.0098	-0.0187	-0.0474	-0.0164	0.0096	0.0053	-0.009	-0.0047	0.0148	0.009	-0.0138	-0.0028	0.013	-0.0125	0.0168	0.005	-0.0075	-0.0032	-0.0121	0.0006	-0.0111	-0.0199	-0.0187	0.0031
lez31.HO	lez31	Lezgin	Caucasus	-0.0231	-0.0151	-0.0315	-0.0064	0.0161	0.0202	0.0098	0.0241	-0.0025	-0.0039	0.0116	0.0012	-0.0002	-0.0067	0.0126	-0.0054	0.0038	0.0017	-0.0065	-0.0036	-0.0093	-0.0159	-0.0054	-0.0159	-0.03	-0.0041	-0.0016	0.0197	-0.0004	-0.0063	0.0056	-0.0003	-0.0119	0.009	-0.0031	-0.0011	0.0026	0.0069	0.005	-0.0008	-0.0049	0.0153	-0.0032	-0.0264	0.0048	0.0117
lez33.HO	lez33	Lezgin	Caucasus	-0.0249	-0.0107	-0.0336	-0.0078	0.0137	0.0143	0.0119	0.0317	0.0009	0.0012	0.0098	-0.007	0.0024	-0.0128	0.0045	0.0053	0.0124	0.0082	-0.0138	0.0011	-0.0235	-0.0227	0.0026	-0.0197	-0.031	-0.0261	-0.0038	0.0087	-0.0121	-0.0136	-0.0062	0.0077	0.0118	0.0204	0.0063	-0.0063	0.0191	-0.0042	0.0043	0.014	-0.0001	0.0145	-0.0065	0.0068	-0.0302	0.0043
lez36.HO	lez36	Lezgin	Caucasus	-0.0236	-0.0141	-0.0362	-0.0055	0.0206	0.0139	0.0146	0.0244	-0.007	-0.0094	0.0107	0.0057	-0.0004	-0.0175	0.0067	-0.0077	0.0172	-0.0064	-0.0129	-0.0164	-0.0269	-0.0224	0.0088	-0.0144	-0.0411	-0.0285	0.0171	0.0051	-0.0033	0.0123	0.0048	-0.0032	-0.0168	0.0131	-0.0047	0.0174	0.0289	0.0055	-0.0029	-0.003	0.0104	0.0019	-0.0001	0.0067	-0.0132	-0.0168
lez37.HO	lez37	Lezgin	Caucasus	-0.0237	-0.0134	-0.0348	-0.0072	0.0189	0.0137	0.0112	0.0266	0.0032	0.0062	0.0073	-0.0038	-0.0009	-0.0052	0.0098	-0.0007	0.0036	-0.0005	-0.0036	0.0012	-0.0286	-0.0081	0.0032	-0.005	-0.0235	-0.02	-0.0047	0.0056	-0.0098	0.0008	-0.0104	-0.0032	-0.005	0.0036	0.0046	0.0112	-0.0007	-0.0063	-0.0144	0.0011	0.0047	-0.0059	-0.0043	-0.002	-0.0053	0.0113
lez38.HO	lez38	Lezgin	Caucasus	-0.0226	-0.0161	-0.0399	-0.0015	0.0186	0.0087	0.0202	0.0215	-0.022	0.0043	0.021	0.0302	-0.0033	-0.0123	-0.0124	-0.0012	-0.0207	0.0277	-0.0876	-0.0275	-0.0468	0.0024	-0.0366	0.1338	-0.335	-0.2155	-0.0778	0.1205	-0.0192	0.7441	-0.2401	0.1177	-0.003	0.2084	-0.0617	0.0456	-0.0407	-0.0305	-0.0854	-0.0724	-0.0539	0.0501	-0.0485	0.0479	-0.0253	-0.0573
lez40.HO	lez40	Lezgin	Caucasus	-0.0241	-0.0131	-0.0335	-0.0074	0.0181	0.0155	0.0168	0.0246	-0.0004	-0.0001	0.0049	-0.0056	0.0022	-0.0086	0.0102	-0.0006	0.0029	0.0132	-0.0062	0.0008	-0.0083	-0.0228	0.0079	-0.0071	-0.018	-0.0058	0.0016	0.0079	-0.0141	-0.0074	-0.0011	0.004	-0.0073	-0.005	0.0035	-0.0032	0.0004	-0.0075	-0.0035	-0.0169	-0.0119	-0.0016	0.0177	-0.0248	-0.0009	0.0118
S_Lezgin-1.DG	lez49	Lezgin	Caucasus	-0.0245	-0.016	-0.0296	-0.0089	0.0169	0.0107	0.0062	0.0227	-0.001	-0.0019	0.0072	-0.0013	0.0022	-0.0023	0.0138	0.0056	0.0081	0.0076	-0.007	-0.0031	-0.0026	-0.0162	-0.0015	-0.0114	-0.027	-0.0069	0.0069	0.0029	-0.0033	-0.0117	-0.0055	0.006	0.0064	0.0147	-0.0152	-0.0094	-0.0061	-0.0069	-0.003	-0.0026	-0.0005	-0.0031	-0.0151	0.0011	-0.0099	0.0121
lez7.HO	lez7	Lezgin	Caucasus	-0.0243	-0.0163	-0.0294	-0.0076	0.0172	0.0157	0.0098	0.0226	0.0013	-0.0075	0.0079	0.002	-0.004	-0.0045	0.0198	0.0099	-0.0063	0.001	-0.005	0.0001	-0.0063	-0.0113	0.009	-0.0086	-0.0275	-0.017	0.0093	0.0082	0.0044	-0.0128	-0.0081	-0.0085	-0.0125	-0.0006	0.0024	-0.0267	0.0006	0.005	-0.0022	0.0014	0.0066	0.0036	-0.0068	0.0079	0.0045	-0.0053
lez9.HO	lez9	Lezgin	Caucasus	-0.0234	-0.012	-0.0326	-0.0068	0.0138	0.021	0.0101	0.0192	-0.0011	-0.0034	0.0043	-0.0136	-0.0068	-0.0097	-0.0012	0.0028	0.0125	0.0127	-0.0054	0.0094	-0.0101	-0.015	-0.0195	0.0018	-0.0402	-0.0191	0.0094	0.004	-0.0016	-0.0005	0.0004	-0.0071	0.0019	-0.0163	-0.0069	-0.0021	0.0128	0.0064	0.0016	-0.0173	-0.0064	-0.0105	-0.0027	-0.0118	-0.0064	0.0248
NOG-15.HO	NOG-15	Nogai_Astrakhan	Caucasus	0.0109	0.0001	0.0015	-0.001	-0.0037	-0.0052	0.0064	0.0108	0.0034	0.0119	0.0079	-0.0022	-0.003	0.0062	-0.0052	-0.0018	0.0071	-0.0085	0.0053	-0.0103	0.012	-0.0093	-0.0066	-0.0063	0.0042	0.0186	0.0039	0.0007	-0.004	0.0018	0.0181	0.0226	0.0101	0.0064	-0.0071	-0.0027	0.0029	0.0038	0.0011	0.0298	0.0039	-0.0052	0.0005	-0.0114	-0.0132	-0.0027
NOG-17.HO	NOG-17	Nogai_Astrakhan	Caucasus	0.0114	-0.0015	0.0058	-0.0014	-0.004	-0.0064	0.0085	0.0096	0.0008	0.0072	0.0085	-0.0002	-0.0068	0.0022	-0.0001	0.0107	0.0042	-0.0048	0.0025	-0.0104	-0.0032	-0.0053	-0.011	-0.0115	0.0069	0.0186	-0.0088	-0.0075	-0.0155	0.0023	0.009	0.0081	-0.0036	0.0003	0.0121	0.0019	-0.0104	0.0117	0.0015	-0.0045	-0.0049	0.0189	0.0136	-0.0007	0.0052	-0.0037
NOG-18.HO	NOG-18	Nogai_Astrakhan	Caucasus	0.0092	-0.0064	-0.0018	-0.0011	-0.0028	-0.0092	0.0098	0.0046	0.0079	0.0027	0.0058	-0.0041	0.0018	-0.0025	0.0044	0.0114	0.0035	0.0047	0.0051	-0.0146	0.0157	-0.0108	-0.0123	-0.0102	0.0125	0.002	0.0184	-0.0097	0.0131	0.002	0.0057	0.0122	0.0144	0.0002	-0.0017	-0.0122	0.0075	-0.0012	-0.0053	0.0001	-0.0097	0.0124	-0.0018	-0.0138	0.0068	0.0003
NOG-19.HO	NOG-19	Nogai_Astrakhan	Caucasus	0.0117	0.0012	0.0005	-0.0005	-0.0075	-0.0067	0.0042	0.0046	0.0018	0.0009	0.0032	0.001	-0.0061	-0.0038	-0.0056	0.0077	-0.0097	0.001	-0.004	-0.0184	0.009	-0.0034	-0.0016	-0.0122	0.003	0.0046	0.0034	0.0016	0.0095	0.0072	0.005	0.0103	0.0091	-0.0067	0.0034	-0.0046	-0.0076	-0.0137	-0.0105	0.0088	-0.0006	-0.0076	0.0015	-0.0003	-0.0046	-0.0019
NOG-21.HO	NOG-21	Nogai_Astrakhan	Caucasus	0.0125	-0.0032	0.0038	-0.0002	-0.0077	-0.0072	0.0079	0.0117	0.0026	0.0125	0.0092	0.0002	-0.0053	-0.0016	-0.0025	0.0058	0.0068	-0.0036	-0.0022	-0.0115	0.0128	-0.0088	-0.0039	-0.0103	0.0131	0.0103	0.0052	-0.0073	-0.0001	0.007	0.0027	0.0121	0.0008	0.0016	0.0007	0.0009	-0.0032	-0.0156	-0.0057	0.0112	-0.0022	0.0026	-0.0098	0.0122	-0.0116	0.0021
NOG-42.HO	NOG-42	Nogai_Astrakhan	Caucasus	0.0098	-0.0054	0.0043	-0.0001	-0.0024	-0.007	0.0089	0.0016	0.0042	0.0128	0.0084	0.0027	-0.0002	0	-0.0035	-0.0042	0.0033	-0.003	0.0031	-0.01	-0.0084	-0.0057	0.0054	-0.0027	0.0044	0.0066	0.0121	-0.0026	-0.0036	0.015	0.002	-0.0042	-0.0023	-0.0054	0.0102	-0.0092	-0.0107	-0.0009	0.004	0.0022	-0.0137	0.0088	0.0012	0.015	-0.0053	0.0018
nogay24.HO	nogay24	Nogai_Karachay_Cherkessia	Caucasus	-0.007	-0.0139	-0.0181	-0.0026	-0.0006	-0.0016	0.0052	0.0138	0.0123	0.0092	0.0023	0.0184	0.0105	-0.014	0.0155	0.0036	0.0134	-0.0174	0.0444	-0.0215	-0.0305	0.0994	-0.122	0.1099	-0.038	0.0028	0.0543	-0.0102	0.012	0.0423	0.0334	0.1033	-0.0216	-0.0732	-0.0497	-0.0149	0.0158	-0.0335	0.119	0.0666	-0.0236	-0.2083	0.2343	-0.092	-0.1346	-0.078
nogay25.HO	nogay25	Nogai_Karachay_Cherkessia	Caucasus	-0.0018	-0.008	-0.0105	-0.002	0.0017	-0.003	0.005	0.0111	0.0015	0.0093	-0.0035	0.0057	-0.0105	-0.0035	0.0047	0.0064	-0.0042	-0.0042	-0.0078	-0.0097	-0.0009	-0.0015	-0.0087	0.0033	0.019	0.0031	-0.0141	0.0015	0.0048	0.0129	-0.002	0.0022	-0.0171	0.0136	0.0008	-0.0009	-0.0002	-0.0073	0.0007	0.0066	-0.0182	0.0146	-0.013	0.0055	-0.0038	0.017
nogay33.HO	nogay33	Nogai_Karachay_Cherkessia	Caucasus	-0.01	-0.0101	-0.0124	-0.0022	-0.0005	-0.004	0.0079	0.0083	0.0052	0.0025	0.0072	-0.0019	0.0007	-0.0005	0.0028	0.0003	0.0058	-0.0012	0.0165	-0.012	0.0105	0.0023	-0.0023	-0.002	0.0277	0.0137	0.0019	-0.0028	0.0053	0.0039	0.02	-0.0004	-0.009	0.0057	-0.0034	0.0011	-0.0199	0.0062	0.0002	0.0074	0.0004	0.0166	-0.0093	-0.0119	-0.0055	-0.0193
nogay34.HO	nogay34	Nogai_Karachay_Cherkessia	Caucasus	-0.0132	-0.0176	-0.0218	-0.0041	0.0084	0.0017	0.0016	0.012	0.0043	0.0019	0.0064	0.0004	-0.0008	-0.0054	-0.0039	-0.0055	-0.0047	-0.0156	0.0035	0.004	-0.0026	0.0045	-0.0021	0.0118	0.0167	0.0165	-0.0017	-0.0039	0.0042	0.0078	0.0074	-0.0142	-0.0028	-0.0053	-0.0005	-0.0006	-0.0034	-0.009	-0.0093	-0.0102	-0.0021	-0.0051	-0.0086	0.0065	0.0057	-0.0106
nogay35.HO	nogay35	Nogai_Karachay_Cherkessia	Caucasus	-0.0066	-0.011	-0.0157	-0.0021	-0.0019	0.0012	0.0059	0.0153	0.0022	0.0041	0.0105	0.0065	0.004	-0.0027	0.0007	0.0035	0.0034	0.0072	0.0025	-0.019	0.0014	0.0052	-0.0016	0.0052	0.021	0.0161	0.0086	-0.0098	0.0074	0.0071	0.0015	0.0101	-0.002	-0.001	-0.005	0.0001	0.0014	0.0059	-0.0105	0.0044	-0.0032	-0.0078	-0.0135	0.0053	0.028	-0.0152
nogay42.HO	nogay42	Nogai_Karachay_Cherkessia	Caucasus	-0.0122	-0.0122	-0.0169	-0.0043	0.0029	0.0041	0.0049	0.0096	0.0051	-0.0012	0.0029	-0.0013	-0.0024	-0.0045	0.0011	0.0013	0.003	-0.0016	0.001	-0.0075	0.0047	0.0009	-0.0106	0.0093	0.0117	0.0082	-0.0031	-0.0018	0.0101	0.002	0.0011	0.0001	0.0026	0.0024	-0.0047	0.0016	-0.0102	0.0008	0.0065	0.0179	0.0062	0.0159	-0.0098	0.0071	-0.0063	-0.0044
nogay44.HO	nogay44	Nogai_Karachay_Cherkessia	Caucasus	-0.0099	-0.0155	-0.0225	-0.0047	-0.0044	-0.0023	0.0031	0.0228	0.008	-0.0029	0.0021	0.0072	-0.0015	-0.0055	-0.0005	0.0135	0.002	-0.0099	0.0269	-0.0102	-0.0097	0.0372	-0.0467	0.05	-0.0097	0.0027	0.0034	-0.0111	0.0365	0.026	0.0314	0.0252	-0.0064	-0.0238	-0.0078	0.0055	-0.0101	0.0269	0.0106	0.0194	0.0023	0.0048	0.0394	-0.0259	-0.0019	0.0041
nogay45.HO	nogay45	Nogai_Karachay_Cherkessia	Caucasus	-0.0121	-0.0087	-0.0114	-0.0039	0.0032	0.0005	-0.001	0.0108	-0.0004	-0.0016	0.0039	0.0034	-0.0002	0.0023	0.0034	-0.003	-0.0029	-0.0073	0.0044	-0.0208	-0.0062	0.0183	-0.0137	0.0111	0.011	0.0093	0.015	0.0023	0.0178	0.0125	-0.0025	0.0242	0.0039	-0.0054	0.0071	-0.0081	0.0037	0.0002	0.0026	0.0112	-0.0059	0.0171	-0.0061	-0.016	-0.0053	-0.0008
nogay46.HO	nogay46	Nogai_Karachay_Cherkessia	Caucasus	-0.0087	-0.0125	-0.0201	-0.0024	0.0025	0.0023	0.0097	0.0065	0.0049	0.0009	-0.0039	0.0061	0.0025	-0.0169	0.0076	0.0056	0.0149	0.0019	0.0025	-0.0103	0.0082	0.0281	-0.0342	0.0302	-0.0087	-0.0097	0.0157	-0.0133	0.0161	-0.0116	0.033	-0.0091	-0.0037	-0.0187	0.0144	0.0015	-0.0091	-0.0099	-0.0025	-0.0046	-0.0211	-0.019	0.0412	0.0016	0.0144	0.0018
NOG-125.HO	NOG-125	Nogai_Stavropol	Caucasus	-0.0023	0.0004	0.009	-0.0009	0.0017	-0.004	0.0042	0.0131	-0.0012	0.0081	0.0027	-0.0011	-0.0016	0.0048	0.0121	-0.0029	0.0044	-0.0041	-0.0041	-0.0086	0.0105	-0.0104	-0.0138	0.0003	0.0067	0.004	0.0059	-0.0043	0.0037	0.0006	-0.0126	0.0114	0.0165	0.0073	-0.0016	-0.0187	0.0013	0.011	0.0152	0.0135	0.0038	-0.0113	-0.0067	0.0124	-0.0131	-0.008
NOG-127.HO	NOG-127	Nogai_Stavropol	Caucasus	0.0098	-0.0069	-0.0031	-0.0029	0.0007	-0.0045	0.0035	0.0035	0.0013	0.0018	0.0042	0.0008	-0.0083	0.0008	-0.0024	0.0098	0.0054	0.0021	-0.0078	-0.006	0.0147	0.0013	-0.0187	-0.0082	0.0121	0.0016	0.0133	0.0006	0.013	0.0037	0.0068	0.0112	-0.0008	-0.0002	-0.001	-0.004	-0.0059	-0.0044	-0.0029	-0.0205	0.0054	-0.0079	0.0075	0.0118	0.0085	-0.0017
NOG-129.HO	NOG-129	Nogai_Stavropol	Caucasus	-0.0007	-0.0044	-0.0098	-0.0016	-0.0027	-0.0045	0.0022	0.0047	0.001	0.0076	0.0037	-0.0071	0.006	0.0007	0.0004	-0.0063	0.0008	0.0041	0.0087	-0.009	0.0068	0	-0.0047	-0.008	0.0112	0.0007	0.0048	0.0078	-0.0039	0.0087	-0.0125	0.0061	-0.0011	-0.0179	0.0071	-0.0082	0.0008	0.0008	-0.0218	-0.0019	-0.0087	0.0132	-0.0211	0.0121	-0.0102	0.0112
NOG-130.HO	NOG-130	Nogai_Stavropol	Caucasus	0.0158	-0.0086	-0.0027	-0.0001	-0.0033	-0.0186	0.0072	0.011	0.0051	0.0037	0.008	0.0014	-0.0012	-0.0049	0.0046	0.0014	-0.0033	0.0081	-0.0054	-0.0135	0.0143	-0.0199	-0.0041	-0.005	-0.0005	0.0037	0.0005	-0.0003	-0.0043	0.002	-0.0061	0.0051	0.0102	0.0025	0.0189	0.0027	0.0126	0.0039	-0.0053	0.008	0.0031	0.003	0.0031	0.0143	-0.0135	-0.0131
NOG-133.HO	NOG-133	Nogai_Stavropol	Caucasus	0.0066	-0.0046	-0.0038	-0.0013	-0.0037	-0.0036	0.0123	0.0147	0.0047	-0.0019	0.0046	0.0035	-0.0087	-0.0049	-0.0043	-0.0039	-0.0021	-0.0009	-0.0013	-0.0236	0.0136	-0.0101	0.0039	-0.0203	0.0033	0.0042	0.0045	0.0004	-0.0045	-0.0124	-0.0044	-0.0036	0.0097	0.004	0.0039	-0.0059	0.0117	-0.0008	0.0061	0.0064	-0.002	0.0042	-0.0087	0.0156	-0.0089	0.0044
NOG-217.HO	NOG-217	Nogai_Stavropol	Caucasus	0.0081	-0.0064	-0.0056	0.0001	-0.004	-0.0069	0.0156	0.0078	0.0019	0.0062	0.0088	-0.003	-0.0084	-0.0034	0.0063	0.0151	-0.002	-0.0026	-0.0002	0.0023	0.02	-0.0088	-0.0074	-0.0107	0.0283	0.0117	0.0121	-0.0093	-0.0054	0.0138	-0.0006	-0.0042	0.0017	0.001	0.0041	0.0098	-0.0065	-0.001	-0.0009	-0.0019	0.0003	0.0047	-0.0062	0.0112	-0.011	-0.0069
NOG-220.HO	NOG-220	Nogai_Stavropol	Caucasus	0.0025	0.0005	-0.0046	0.0002	-0.0078	-0.0004	0.0114	0.0098	-0.0006	0.0047	0.0061	0.0056	-0.006	0.0049	0.0024	-0.001	0.0018	-0.0011	-0.0044	-0.0139	0.0117	0.0043	-0.0104	-0.0006	0.0059	-0.0026	0.0052	-0.0114	0.0014	0.0126	0.0065	-0.0013	0.0019	-0.0013	0.0064	-0.0121	0.0005	-0.0125	0.0103	0.0075	0.0015	-0.0038	-0.0094	0.0034	0.0122	0.0198
NOG-224.HO	NOG-224	Nogai_Stavropol	Caucasus	0.0083	-0.0037	-0.0056	-0.0007	-0.0041	-0.0125	0.0107	0.0055	-0.0012	0.0061	0.0075	-0.0001	-0.0118	0.0051	-0.0021	0.0008	-0.0043	0.0001	-0.0057	-0.0167	0.0112	-0.0084	0.0077	-0.0124	0.0043	0.0139	-0.0009	-0.0043	-0.0136	-0.0016	0.0184	0.0048	0.0111	0.005	0.0039	0.0043	-0.0027	0.0078	0.0071	-0.0196	-0.0101	-0.0068	-0.0033	0.0077	-0.013	-0.014
NOG-263.HO	NOG-263	Nogai_Stavropol	Caucasus	0.0123	-0.007	0.0018	0.0004	-0.0033	-0.0058	0.0101	0.0074	0.0052	0.0014	0.0095	0.0017	-0.0061	-0.0055	-0.0061	0.0014	0.0006	-0.0032	0.0067	-0.0133	0.0075	-0.0091	0	-0.0147	0.0008	0.0013	0.0002	-0.0076	-0.005	0.0012	0.0218	0.0043	0.0017	0.0013	-0.0014	0.0013	0.0021	-0.0032	0.0109	0.007	0.0045	-0.0087	0.0176	0.0036	-0.0215	0.0011
NOG-357.HO	NOG-357	Nogai_Stavropol	Caucasus	0.0088	-0.0069	0.0005	0.0001	-0.0013	-0.0046	0.0071	0.0075	0.0048	0.0029	0.0101	-0.0066	-0.0042	-0.0028	0.0074	0.0025	-0.0015	0.0015	0.0063	-0.0087	0.001	-0.0106	-0.0149	-0.0153	0.0127	-0.0024	0.0116	-0.0061	-0.0071	-0.0015	0.0009	0.0019	0.0075	0.0009	0.002	0.0114	-0.0018	0.0008	-0.0104	0.0026	-0.0005	0.0064	-0.007	-0.0267	-0.004	-0.0152
NorthOssetia11.HO	NorthOssetia11	Ossetian	Caucasus	-0.0209	-0.0185	-0.0258	-0.0054	0.0041	-0.0006	-0.0015	0.0065	0.0112	-0.0003	0.0031	-0.0017	0.0033	-0.0086	-0.0026	-0.0008	-0.0039	-0.0039	0.0054	-0.0151	-0.0018	0.0033	0.0094	0.0058	0.0362	0.0144	-0.0064	-0.0082	0.0206	0.0055	0.0026	0.0093	0.0041	-0.0059	-0.0099	0.0029	-0.0211	0.0012	0.0228	0.0197	-0.0271	0.0127	-0.0063	0.0254	0.0005	0.0193
NorthOssetia19.HO	NorthOssetia19	Ossetian	Caucasus	-0.0215	-0.0199	-0.0316	-0.0056	0.0075	0.0098	0.0022	0.0158	0.006	0.001	-0.0002	0.0095	0.0033	-0.0116	0.0009	-0.0024	-0.0008	0.0011	0.0007	0.002	-0.0069	0.0067	0.0046	0.0179	0.0223	0.0125	-0.002	-0.0091	0.0335	0.0018	-0.0028	0.0086	-0.0027	-0.0092	-0.0144	-0.0117	-0.0284	-0.0027	-0.0108	0.0134	-0.0192	0.0107	-0.0032	0.0187	-0.0024	0.0142
NorthOssetia2.HO	NorthOssetia2	Ossetian	Caucasus	-0.0214	-0.0183	-0.0357	-0.0028	0.0053	0.0118	-0.0004	0.0063	0.0055	-0.0013	-0.0008	0.0003	0.0086	-0.0005	0.0041	-0.011	0.0007	0.0011	0.014	0.0015	-0.0001	-0.0024	-0.0063	0.0291	0.0272	0.0152	0.0111	-0.0013	0.0286	0.0144	0.0018	-0.0102	0.0033	-0.0061	-0.0128	0.0207	-0.0109	-0.0061	0.0146	0.0202	-0.0096	0.0112	0.0032	0.0168	0.0144	-0.0077
NorthOssetia3.HO	NorthOssetia3	Ossetian	Caucasus	-0.0192	-0.0146	-0.0324	-0.0044	0.0029	0.0022	-0.0005	0.0073	0.0069	0.0033	-0.0011	-0.0049	-0.004	-0.0053	-0.0068	0.0057	-0.0097	0.0045	-0.0004	0.0062	-0.0079	0.0006	-0.0106	0.019	0.0204	0.0032	-0.0012	-0.0037	0.0182	0.0033	-0.0091	0.0058	0.0032	-0.0108	0.0114	-0.0051	-0.0222	0.0045	0.0075	0.0114	0.0214	0.0121	-0.0179	0.0188	0.0165	0.0013
OCE-155.HO	OCE-155	Ossetian	Caucasus	-0.0217	-0.0203	-0.0345	-0.0038	0.0073	0.0139	-0.0045	0.0091	0.0156	-0.0017	-0.0025	-0.006	0.0058	-0.0067	0.002	-0.0041	-0.0011	-0.0031	-0.002	-0.0108	0.0008	0.0073	0.0088	0.025	0.0293	0.0087	0	0.0024	0.0257	0.0055	0.0137	-0.0035	0.0031	0.0069	-0.002	-0.0008	-0.0118	-0.0098	0.0185	0.0281	-0.0203	0.0015	0.0039	0.0156	0.006	-0.0225
OCE-160.HO	OCE-160	Ossetian	Caucasus	-0.0226	-0.0225	-0.0397	-0.0046	0.0076	0.0024	-0.0028	0.0141	0.0086	0.0026	0.0056	-0.003	0.0064	-0.0053	0	0.0003	-0.0058	-0.0066	0.0025	-0.0071	0.0011	0.0049	-0.0081	0.0315	0.02	0.0168	-0.003	-0.0026	0.0398	0.0163	0.0004	-0.0208	0.0041	-0.016	0.0066	0.0003	-0.0226	-0.0116	0.0022	0.0338	0.003	0.0163	-0.0086	0.0206	0.0012	0.0037
OCE-161.HO	OCE-161	Ossetian	Caucasus	-0.0236	-0.0223	-0.033	-0.0051	0.0054	0.0032	-0.0015	0.0186	0.0001	0.005	0.0012	-0.0043	0.003	-0.0072	0.0069	-0.0016	-0.0029	-0.0001	-0.0037	-0.0024	-0.0118	-0.0057	0.0069	0.0246	0.0165	0.0154	-0.0039	0.0042	0.0334	0.0073	0.0052	-0.0032	-0.0071	-0.0119	-0.0023	0.0037	-0.0223	0.0066	0.0045	-0.007	-0.0164	-0.0051	0.0031	0.0112	0.0115	0.0133
OCE-195.HO	OCE-195	Ossetian	Caucasus	-0.0225	-0.0223	-0.038	-0.0056	0.007	0.0075	0.0009	0.0144	0.0085	-0.0016	-0.0052	0.0094	0.0044	-0.0073	-0.0007	0.0011	-0.0002	-0.0028	0.0077	0.0007	-0.0038	0.0008	-0.0003	0.022	0.0243	0.0206	-0.0044	0.0045	0.0226	0.0019	0.0038	-0.0084	-0.0068	0.008	-0.0164	-0.0014	-0.0168	-0.0035	0.0201	0.018	-0.0183	0.0004	-0.0087	0.0152	-0.0029	0.0076
OCE-224.HO	OCE-224	Ossetian	Caucasus	-0.0229	-0.0267	-0.0445	-0.0022	0.0055	0.0109	0.0037	0.0185	0.0176	-0.0009	0.0071	0.0238	0.0206	-0.0047	-0.005	-0.0164	0.0024	0.0064	0.0125	0.0018	-0.0064	-0.0155	-0.0165	0.0302	0.0397	0.0444	-0.0075	0.0026	0.0434	0.0117	-0.0091	-0.0087	0.0306	0.0117	0.0086	0.0305	-0.0226	0.0057	0.0543	0.0219	-0.0364	0.0148	-0.0229	0.0102	-0.0015	0.0417
S_Abkhasian-1.DG	abh107	Russia_Abkhasian	Caucasus	-0.0249	-0.0275	-0.0475	-0.0058	0.0054	0.0018	0.0008	0.0094	0.0064	-0.0083	-0.0066	-0.0035	0.0067	-0.0055	-0.0013	0.0023	-0.0043	0.0001	0.0163	0.0046	0.0084	0.0055	0.0044	0.0223	0.0281	0.0212	0.0055	0.0026	0.0312	-0.0001	0.0063	0.0012	-0.003	0.007	-0.021	0.0043	-0.0113	0.0076	0.005	0.0207	-0.0022	0.0104	0.0061	0.017	0.0151	-0.0014
S_Abkhasian-2.DG	S_Abkhasian-2	Russia_Abkhasian	Caucasus	-0.0254	-0.0267	-0.0417	-0.0037	0.0071	-0.0001	-0.0051	0.0039	0.0097	0.0094	-0.0057	-0.0071	0.0029	-0.0102	0.0003	-0.0021	-0.0123	0.0046	0.008	0.0059	-0.002	0.0162	0.0038	0.0278	0.0313	0.0211	0.0074	0.0059	0.039	0.01	-0.0013	0.009	-0.0002	-0.0018	-0.0069	-0.0033	-0.0038	-0.008	0.0076	-0.0025	-0.0135	0.0196	0.0071	0.0096	0.0025	0.0037
S_North_Ossetian-1.DG	NorthOssetia12	Russia_Vladikavkaz	Caucasus	-0.0211	-0.0191	-0.0346	-0.007	0.0067	0.0062	0.0013	0.011	0.0117	0.002	0.0003	0.0023	0.0054	0.0016	0.0048	-0.0029	-0.0038	0.0024	0.0062	-0.005	0.007	0.0056	0.0061	0.013	0.0227	0.0251	0.0074	-0.0023	0.031	0.0204	0.0202	0.0092	-0.0013	0.0028	0.0191	0.0047	-0.0145	0.0006	0.0058	0.0259	-0.0147	-0.0004	-0.0096	0.0039	0.0126	0.0014
S_North_Ossetian-2.DG	NorthOssetia5	Russia_Vladikavkaz	Caucasus	-0.0212	-0.0196	-0.0333	-0.0044	0.0002	0.0072	0.0013	0.0147	0.0041	-0.0015	0.0062	-0.0013	-0.0077	0.0054	-0.0044	-0.0102	0.0001	-0.011	0.0016	0.0012	0.0062	0.0075	0.0024	0.0134	0.027	0.015	0.0175	-0.0034	0.019	0.0074	-0.0006	-0.0058	0.0158	-0.009	-0.0005	-0.0058	-0.014	-0.0111	0.012	-0.0112	-0.0109	0.0018	-0.014	0.0058	0.0215	-0.0066
DAG-090.HO	DAG-090	Tabasaran	Caucasus	-0.0222	-0.0157	-0.0307	-0.0086	0.022	0.0104	0.017	0.0271	0.002	-0.009	0.0075	-0.0039	0.0002	-0.0223	0.0186	0.0064	0.0273	0.0075	-0.0106	-0.0022	-0.0116	-0.0242	0.0058	-0.0228	-0.0347	-0.0244	-0.012	0.0088	0.0007	-0.0162	0.0046	0.0029	-0.003	-0.0106	0.0007	0.0151	0.0063	0.0092	0.0145	-0.018	0.0156	-0.0143	-0.022	0.0191	-0.0046	-0.0093
DAG-122.HO	DAG-122	Tabasaran	Caucasus	-0.0228	-0.0125	-0.0314	-0.0049	0.0198	0.0155	0.0156	0.0323	0.0028	-0.0044	0.0181	-0.0039	-0.0007	-0.0114	0.0168	-0.0037	0.009	-0.006	-0.0137	0.0048	-0.0145	-0.0263	-0.0034	-0.0243	-0.0402	-0.0054	0.0013	0.0092	-0.0077	-0.014	0.02	0.0012	-0.0178	-0.0038	-0.0006	-0.0268	0.007	0.0185	-0.0026	-0.0012	0.0032	-0.0004	-0.0018	0.0102	-0.0037	0.0026
DAG-123.HO	DAG-123	Tabasaran	Caucasus	-0.0248	-0.0131	-0.037	-0.0054	0.0321	0.0215	0.0235	0.0486	-0.0196	-0.0031	0.0142	-0.0156	0.0076	-0.0267	0.0357	-0.0177	0.0594	0.0217	-0.0207	0.03	-0.0337	-0.0996	-0.0026	-0.0986	-0.1455	-0.1124	-0.03	0.0037	-0.0189	-0.1232	0.033	-0.1178	-0.1283	0.0345	0.0517	-0.1076	-0.0758	0.1182	0.0133	-0.2277	0.1171	0.0248	0.2766	0.4032	0.1308	-0.2933
DAG-124.HO	DAG-124	Tabasaran	Caucasus	-0.0237	-0.0146	-0.0283	-0.0064	0.0234	0.0187	0.0165	0.0308	-0.0072	-0.0004	0.0099	-0.0042	-0.0011	-0.018	0.0157	-0.0071	0.0143	0.0182	-0.015	0.003	-0.0133	-0.0289	0.0002	-0.0245	-0.0479	-0.022	-0.0057	0.0147	-0.0014	-0.0078	0.019	0.0122	-0.02	-0.008	0.0119	0.0045	-0.0019	0.0089	0.0077	-0.0024	0.0011	-0.0042	0.0072	0.0041	-0.0259	0.0016
DAG-127.HO	DAG-127	Tabasaran	Caucasus	-0.0235	-0.0122	-0.0321	-0.0038	0.0249	0.0101	0.0099	0.033	-0.0007	-0.0026	0.0124	-0.0047	-0.0004	-0.0148	0.0059	-0.0005	0.0108	0.0019	-0.0119	-0.0025	-0.012	-0.0095	-0.0008	-0.0313	-0.0295	-0.0192	-0.0001	0.0047	-0.0157	-0.0045	0.0109	0.0028	-0.0092	0.0022	0.0148	-0.0019	0.0119	0.0026	0.0061	-0.0001	0.0051	0.005	0.0005	-0.0094	-0.0127	0.0036
DAG-147.HO	DAG-147	Tabasaran	Caucasus	-0.0248	-0.0119	-0.0314	-0.0086	0.0185	0.0188	0.0148	0.033	-0.0032	0.001	0.019	-0.0097	0.0095	-0.0132	0.0094	0.0007	0.0223	0.0078	-0.0164	-0.0065	-0.0061	-0.0332	0.0083	-0.0213	-0.0451	-0.0147	-0.0024	0.008	-0.0103	-0.021	0.0042	-0.0169	-0.0032	-0.0028	0.0011	-0.0029	-0.0078	0.0175	0.0016	0.0015	0.0245	-0.0218	0.0081	-0.004	0.0101	0.0068
DAG-152.HO	DAG-152	Tabasaran	Caucasus	-0.0238	-0.0163	-0.0365	-0.0064	0.0132	0.0065	0.0041	0.0187	0.0065	-0.0028	0.0093	-0.0095	-0.0032	-0.0142	0.004	-0.0006	0.0102	0.0011	-0.01	0.01	-0.004	-0.0103	-0.0039	-0.0178	-0.0204	-0.0134	0.0022	0.0033	-0.0033	-0.0058	0.0084	-0.0012	-0.012	0.0007	-0.0085	-0.013	0.0143	0.0017	-0.0133	-0.0139	0.0074	-0.0208	0.006	-0.0005	0.004	0.0172
DAG-160.HO	DAG-160	Tabasaran	Caucasus	-0.0225	-0.015	-0.036	-0.0078	0.0176	0.0189	0.0075	0.0187	-0.0002	0.0006	0.0101	-0.0031	-0.0099	-0.0132	0.0136	-0.0066	0.0092	0.0023	-0.0119	0.0027	-0.0138	-0.0151	0.0117	-0.0202	-0.0271	-0.0316	-0.01	0.004	-0.01	-0.0166	0.0003	-0.0134	-0.0024	-0.0008	0.007	-0.0022	-0.0087	0.0063	-0.0044	-0.0131	0.0139	0.0009	0.0009	-0.0023	-0.0017	0.015
DAG-178.HO	DAG-178	Tabasaran	Caucasus	-0.0237	-0.0115	-0.0288	-0.0065	0.022	0.0207	0.0152	0.0266	-0.0045	-0.0002	0.0088	-0.0023	-0.0078	-0.0075	0.0166	0.0008	0.0052	0.0121	-0.0217	-0.0056	-0.018	-0.0177	0.0043	-0.0295	-0.0352	-0.0205	-0.0136	0.0066	-0.0223	-0.0246	0.0002	-0.0013	-0.0161	-0.0044	0.0182	0.009	0.0141	-0.0038	-0.0031	-0.0063	0.0115	-0.0088	0.019	-0.014	0.0112	0.0069
DAG-183.HO	DAG-183	Tabasaran	Caucasus	-0.0254	-0.013	-0.0362	-0.008	0.0203	0.0201	0.0211	0.0342	0.0005	-0.0074	0.0151	-0.0063	0.0033	-0.0193	0.0168	-0.0019	0.0262	0.0104	-0.0246	-0.0045	-0.0258	-0.0303	0.0124	-0.0329	-0.0548	-0.0281	-0.0069	0.0152	-0.0172	-0.025	0.0212	0.012	-0.016	-0.0023	0.0148	0.0051	0.0106	0.0043	0.0156	0.0001	0.0018	-0.0139	0.0154	0.0071	-0.0053	-0.0039
UZB-400.HO	UZB-400	Dungan	Central Asia	0.0342	-0.0431	0.0236	-0.0013	0.0164	0.0058	-0.0053	-0.004	-0.0033	-0.006	-0.0059	-0.002	0.0012	-0.0006	0.0064	0.0045	0.0018	0.0068	0.0019	0.008	0.0066	-0.0257	-0.0039	0.0008	0.0057	0.0073	0.0065	0.0051	-0.0004	-0.0067	0.0177	0.0033	0.0084	0.0044	0.017	-0.003	-0.0232	-0.0239	-0.0021	-0.009	-0.0056	0.024	0.0236	0.0113	0.0099	-0.014
UZB-401.HO	UZB-401	Dungan	Central Asia	0.0353	-0.0455	0.0231	-0.001	0.0134	0.0031	-0.0099	0.006	-0.0015	-0.0054	-0.0057	0.001	-0.0028	-0.0091	0	-0.0056	0.0032	0.0017	-0.0077	0.0076	0.0041	0.0017	-0.0072	-0.0074	-0.0126	-0.0028	-0.0084	-0.0037	0.0007	0.0017	-0.0039	0.0041	0.017	0.0014	-0.0119	-0.0249	-0.0071	-0.006	-0.0095	0.0053	0.005	-0.0011	-0.0061	0.0054	-0.0101	-0.0045
UZB-410.HO	UZB-410	Dungan	Central Asia	0.0354	-0.0465	0.0288	-0.0006	0.0131	0.0093	-0.0107	-0.0005	-0.0013	-0.004	-0.0087	0.0049	-0.0059	-0.0063	-0.0026	0.0017	0.001	-0.0025	-0.0018	-0.0045	-0.0027	-0.0074	-0.0148	-0.0096	0.0033	0.0099	-0.0014	0.0005	-0.0057	0.0148	0.0039	0.0068	0.0177	0.0011	-0.0024	-0.0124	-0.0024	0.0037	-0.007	-0.0085	-0.0048	0.0114	-0.0016	0.0098	-0.0061	-0.0135
UZB-411.HO	UZB-411	Dungan	Central Asia	0.0322	-0.0455	0.0275	-0.0026	0.0182	0.0105	-0.0083	-0.0023	0.0012	-0.0109	-0.0039	0.0025	-0.0002	-0.0013	0.0006	0.0054	-0.0037	-0.0103	-0.002	0.0001	0.01	-0.0064	-0.0061	-0.0068	0.0043	-0.0036	-0.0006	-0.0151	-0.0085	-0.0032	0.0012	0.0193	0.0112	-0.0019	0.013	0.0007	-0.013	0.0016	-0.0063	0.0078	0.0025	0.0034	-0.0102	0.0053	0.002	-0.0154
UZB-412.HO	UZB-412	Dungan	Central Asia	0.0368	-0.046	0.0222	-0.0015	0.0173	0.0127	-0.0141	-0.0025	0.0029	-0.0066	-0.0081	0.0038	-0.0048	0.0049	-0.002	0.0024	-0.0009	-0.002	-0.0147	-0.0132	0.0079	0.0015	-0.0077	-0.009	-0.0005	0.0103	0.0033	0.0162	-0.0049	0.0039	0.011	0.0094	0.007	-0.006	0.0049	-0.008	-0.0113	-0.0011	0.0064	-0.0084	-0.002	0.0059	-0.0045	0.0066	0.0064	-0.0085
UZB-416.HO	UZB-416	Dungan	Central Asia	0.0355	-0.0394	0.0201	-0.0014	0.0094	-0.0012	-0.0017	0	0.0031	0.0053	0.0019	0.0007	0.0061	-0.002	0.0023	0.0053	0.0083	0.0047	-0.0016	-0.0126	-0.0032	-0.0069	-0.0042	-0.0042	-0.0088	0.0055	0.0075	0.008	0.0081	0.0005	0.0074	0.0186	0.0126	0.0038	0.0065	-0.0084	-0.0029	-0.0109	0.0027	-0.0045	-0.014	0.0269	0.0085	-0.0178	0.0074	-0.0039
UZB-417.HO	UZB-417	Dungan	Central Asia	0.0337	-0.0449	0.0255	0	0.0164	0.0074	-0.0047	0.0067	0.0005	-0.0057	-0.0071	-0.0105	0.0026	-0.0014	0.0001	0.0019	-0.0109	-0.0033	0.0129	-0.0013	0.0094	-0.0002	-0.0027	-0.0057	0.0031	0.0069	0.0079	-0.0014	-0.0063	0.0058	0.0205	0.0062	0.011	-0.0116	0.0077	0.0058	-0.0056	-0.01	-0.0142	-0.001	-0.0084	0.0127	0.0198	0.0035	0.0054	-0.0047
UZB-420.HO	UZB-420	Dungan	Central Asia	0.0323	-0.0416	0.0193	-0.0038	0.0114	0.009	-0.0023	0.0009	-0.0018	0.0063	-0.0025	0.0058	-0.0049	-0.0047	0.0003	0.0031	0.0052	-0.0067	-0.0043	-0.011	0.0164	-0.0043	0.0008	-0.0013	0.0089	0.0117	0.0098	-0.0095	0.0038	0.0015	0.0069	0.0142	0.0135	-0.0105	0.0077	0.003	-0.0054	-0.0193	-0.0165	-0.0268	0	0.0119	-0.0015	-0.0095	0.0065	-0.0129
UZB-421.HO	UZB-421	Dungan	Central Asia	0.0338	-0.0456	0.0247	-0.0028	0.0107	0.0129	0.0033	-0.0021	-0.0048	0.0049	0.0078	-0.0014	0.0017	-0.0012	0.0053	0.0013	-0.0031	0.0023	-0.0072	-0.0073	0.0088	-0.0084	-0.0014	-0.0112	-0.005	0.0061	0.0021	-0.0022	-0.0079	-0.0101	-0.0044	0.0146	0.0008	-0.0051	0.0039	0.0013	-0.0139	-0.0056	-0.0177	-0.0076	-0.0064	0.0145	0.0044	-0.0052	-0.0139	-0.0037
UZB-422.HO	UZB-422	Dungan	Central Asia	0.0373	-0.0501	0.0233	-0.0007	0.0137	0.0143	-0.0012	-0.0025	-0.0039	-0.001	-0.0038	-0.0088	-0.0062	-0.0004	0.0043	0.0028	0.0013	0.0013	0.0003	-0.0045	-0.0053	-0.0142	-0.012	-0.0011	-0.0026	0.0147	0.0078	0.0035	0.0113	0.002	0.0089	0.0198	0.0165	-0.0076	0.0034	-0.0044	-0.0224	-0.0234	-0.0042	-0.014	-0.0003	0.0205	-0.0033	-0.0185	-0.0119	-0.0038
KKA-004.HO	KKA-004	Karakalpak	Central Asia	0.0063	-0.0045	-0.008	0.0027	0.0073	-0.0228	0.0463	-0.0051	-0.0405	0.0081	0.0254	0.063	-0.0466	0.1138	-0.0468	0.0267	-0.0126	-0.0556	0.0241	-0.0137	0.1605	0.0739	0.0073	-0.0003	-0.07	-0.3205	-0.1642	0.2001	0.4989	-0.27	-0.2323	0.2176	0.3087	0.0372	-0.0475	-0.1148	0.1074	-0.1845	0.0545	-0.0976	0.0296	-0.0337	-0.001	-0.0869	-0.0908	-0.0368
KKA-007.HO	KKA-007	Karakalpak	Central Asia	0.0118	-0.0026	-0.0043	0.0012	-0.0015	-0.0207	0.0188	0.004	-0.0066	0.0101	0.0122	0.0095	-0.0063	0.0282	-0.0237	0.0043	-0.0063	-0.0139	0.0143	0.0215	0.0242	0.0065	-0.0102	-0.002	-0.0005	-0.0277	-0.013	0.0103	-0.0018	-0.0012	0.0003	0.0075	-0.0056	-0.0348	0.0085	0.0088	-0.0128	-0.0218	0.0073	-0.0027	-0.0134	-0.0134	0.0026	-0.0179	0.0268	0.0221
KKA-009.HO	KKA-009	Karakalpak	Central Asia	0.0167	-0.0031	-0.0079	-0.0023	-0.0073	-0.0185	0.0292	0.0024	0.0003	0.0126	0.0203	0.0149	-0.0071	0.028	-0.0231	0.0082	-0.0117	-0.0135	0.007	-0.0095	0.0287	0.0204	0.0012	-0.0027	0.0045	-0.0246	-0.0219	0.0005	0.0118	-0.0039	0.0084	-0.022	-0.0153	-0.0064	0.0316	0.0034	-0.0013	0.005	-0.0195	-0.0099	-0.0148	-0.003	-0.0061	0.003	0.0303	0.0141
KKA-011.HO	KKA-011	Karakalpak	Central Asia	0.0118	-0.0045	-0.0061	0.0042	0.0043	-0.0176	0.0268	-0.0055	-0.0099	0.0094	0.0191	0.023	-0.0307	0.046	-0.0226	0.0181	-0.0118	-0.013	0.0194	0.0036	0.0416	0.0097	-0.009	-0.0112	0.0145	-0.0157	-0.0198	0.0097	0.0146	0.0105	0.0144	-0.0404	0.022	0.0013	0.0131	-0.0065	0.0077	0.0101	-0.0283	-0.0636	0.0137	0.001	-0.0102	0.0227	0.0429	-0.0104
KKA-012.HO	KKA-012	Karakalpak	Central Asia	0.0153	-0.0033	-0.0039	0.0014	-0.005	-0.0062	0.0266	-0.003	-0.0109	0.0151	0.0157	0.0122	-0.0123	0.0244	-0.02	0.0128	-0.0142	-0.014	0.0247	-0.0061	0.0305	0.0146	-0.0095	-0.0042	0.0134	-0.0254	-0.017	0.0116	-0.011	-0.0076	0.0129	-0.0143	-0.0025	0.004	0.0306	0.0074	-0.0256	0.0102	-0.0127	-0.0105	-0.0259	0.0167	-0.0009	0.008	0.0108	0.0176
KKA-014.HO	KKA-014	Karakalpak	Central Asia	0.0123	-0.0026	-0.0033	0.0026	0.0031	-0.0153	0.0314	0.0015	-0.0123	0.0153	0.024	0.0261	-0.0256	0.037	-0.0096	0.0114	0.0019	-0.0193	0.0233	-0.0341	0.0503	0.0261	-0.0085	-0.005	-0.0059	-0.0386	-0.0407	0.0034	0.0048	0.0246	0.0099	0.0019	0.0054	0.0014	0.0361	-0.0121	-0.0001	0.0195	-0.0151	-0.0071	-0.0124	0.0268	-0.0474	0.003	0.0146	-0.0016
KKA-016.HO	KKA-016	Karakalpak	Central Asia	0.0091	-0.0045	-0.0027	0.0014	-0.0037	-0.0033	0.0188	-0.0034	-0.0084	0.0149	0.0094	0.0151	-0.0135	0.0227	-0.0076	-0.0024	0.0025	-0.0207	0.0042	-0.0077	0.024	0.0131	0.003	-0.0064	0.0023	-0.0232	0.0028	0	0.02	0.0091	-0.0047	-0.01	-0.0204	0.0055	0.0102	-0.0132	-0.005	-0.0091	-0.0032	0.0153	0.011	0.0186	0.0188	0.0149	0.0311	0.0041
KKA-019.HO	KKA-019	Karakalpak	Central Asia	0.0093	-0.0054	0.0008	0.0028	0.0041	-0.0145	0.0254	-0.0051	-0.0182	0.0067	0.0086	0.0253	-0.0262	0.0466	-0.007	-0.0055	-0.0156	-0.0373	0.021	-0.0094	0.0581	0.038	0.0232	0.0156	-0.0232	-0.0413	-0.0041	-0.0017	0.0392	0.0162	0.004	-0.0262	-0.0658	-0.0208	0.0018	-0.0086	-0.035	0.0058	-0.0124	-0.0153	0.0046	0.0448	0.0133	0.0757	0.0297	0.0104
KKA-023.HO	KKA-023	Karakalpak	Central Asia	0.0106	0.0004	-0.0038	0.0002	0.001	-0.0081	0.0136	-0.0021	-0.0023	0.0008	0.0028	0.0145	-0.0144	0.0237	-0.017	0.0037	0.0006	-0.018	-0.0035	-0.0091	0.0258	0.0149	0.0024	-0.0041	0.008	-0.0129	0.0055	0.0174	0.0081	-0.0296	0.0039	-0.0024	0.0087	-0.005	0.0164	-0.0098	-0.0005	-0.014	-0.018	-0.0042	0.0147	-0.0284	0.0194	-0.0075	-0.0068	0.0214
KKA-027.HO	KKA-027	Karakalpak	Central Asia	0.0118	-0.0012	0.0006	0.0002	0.0044	-0.0176	0.0327	-0.0051	-0.0048	0.0057	0.007	0.0247	-0.0252	0.0327	-0.0206	0.0077	-0.0078	-0.0187	0.0201	-0.0281	0.0402	0.0245	0.0058	0.003	0.0117	-0.0182	-0.0264	0.0146	-0.0125	0.0094	-0.0012	-0.0233	-0.0226	-0.0308	0.0195	0.0276	0.0037	0.0214	0.0224	-0.0434	-0.0309	0.0154	-0.0044	0.0004	0.0229	0.0081
Kazakhs2.SG	Kazakhs2	Kazakh	Central Asia	0.0159	-0.0076	0.0004	-0.0026	0.0012	-0.0134	0.0124	0.0065	0.0054	0.0084	0.012	0.0043	0.004	0.0017	0.0023	-0.006	-0.0078	-0.0049	0.0011	-0.0128	0.0132	-0.009	-0.0068	0.0009	0.0093	0.0022	-0.0013	0.0022	-0.0076	-0.0079	0.0103	0.0124	-0.0031	0.0052	0.0008	0.0092	-0.0143	0.0028	0.0047	0.0073	-0.002	0.0054	-0.0049	0.0059	-0.0104	-0.0062
Kazakhs3.SG	Kazakhs3	Kazakh	Central Asia	0.0146	-0.0058	-0.0024	0	-0.0039	-0.0091	0.0061	0.0088	0.0015	0.0067	0.0062	0.0087	-0.0033	-0.0018	0.0065	0.0003	0.0101	-0.001	-0.0043	-0.0152	0.0098	-0.0028	-0.0053	-0.0008	0.0077	-0.0049	0.0035	-0.004	-0.0024	0.0058	0.0074	0.0123	0.012	-0.0035	0.0077	0.0026	-0.0062	0.0017	-0.003	0.0052	-0.0053	0.0037	-0.017	0.0044	-0.016	0.0025
Kazkahs1.SG	Kazkahs1	Kazakh	Central Asia	0.0171	-0.002	-0.0047	-0.001	-0.0077	-0.0151	-0.0014	0.0031	0.0037	-0.0032	0.0037	0.0056	-0.0125	-0.0015	0.0037	0.0082	0.0035	-0.0039	-0.0035	-0.0144	0.0217	-0.0011	-0.0223	-0.0139	0.0073	0.0095	0.0061	-0.0008	-0.0003	0.0012	0.0126	0.0123	0.0012	0.0027	-0.0098	0.0083	-0.0015	0.0177	0.0001	-0.0046	-0.0043	0.0012	0.0089	-0.0112	-0.005	-0.0022
KZH-1593.HO	KZH-1593	Kazakh	Central Asia	0.0142	-0.0044	0.0009	-0.0001	-0.0016	-0.0156	0.0071	0.0038	0.0045	0.0048	0.0071	-0.0004	0.0059	-0.0059	0.0032	0.0077	0.012	-0.0004	0.0102	-0.0031	0.0075	-0.0142	0.0002	-0.003	0.0126	0.0038	0.0019	0.0026	-0.0099	0.0081	0.005	0.0016	0.0049	-0.015	-0.0005	0.0022	0.0005	-0.0016	-0.0156	-0.0136	-0.0051	0.0119	-0.0189	-0.0088	0.0027	-0.0001
KZH-1614.HO	KZH-1614	Kazakh	Central Asia	0.0165	-0.0063	-0.0051	0.0028	-0.0104	-0.0146	0.038	-0.0123	-0.0199	0.0386	0.0536	0.0652	-0.2314	0.333	-0.2407	-0.4437	0.5774	0.3796	0.0267	-0.0454	-0.1708	0.0124	-0.0455	0.0212	0.0534	0.0369	0.0198	-0.0172	-0.0185	0.0017	-0.0237	0.0192	0.0054	0.0217	-0.0101	0.0009	0.0085	-0.037	-0.0104	-0.0094	-0.0034	-0.0017	0.0036	-0.029	-0.0118	0.0067
KZH-1724.HO	KZH-1724	Kazakh	Central Asia	0.0154	-0.0036	0.0026	0.0019	-0.0063	-0.0125	0.0078	0.003	0.0012	0.0045	0.0129	-0.0001	0.0067	0	0.0075	-0.0046	0.0076	-0.0098	-0.002	-0.0142	0.0099	-0.009	-0.0147	-0.0074	0.0108	0.0022	0.0003	-0.0086	-0.0012	0.0145	0.0024	0.007	0.0005	0.0053	-0.0035	0.0001	0.0024	-0.0101	0.0077	0.0191	0.0101	0.0102	0.0041	0.0038	0.0019	0.0208
KZH-1629.HO	KZH-1629	Kazakh_Argyn	Central Asia	0.0181	-0.0003	-0.0069	-0.0005	-0.0096	-0.0146	0.0123	0.01	0.0024	0.0049	0.0077	-0.0042	-0.0052	0.0014	0.0095	0.0003	-0.0005	0.0069	0.0002	-0.0113	0.0082	-0.0092	-0.0174	-0.0048	0.0108	0.0066	-0.0035	0.0025	0.0014	0.0064	0.0102	-0.0003	0.0067	-0.0039	-0.0029	-0.0096	0.0103	0.0009	0.0123	-0.0012	0.0108	0.0036	-0.0052	0.0035	0.0087	0.006
KZH-1689.HO	KZH-1689	Kazakh_Argyn	Central Asia	0.0202	-0.005	0.0008	-0.001	-0.0046	-0.0049	0.0094	0.0129	-0.0003	0.0046	0.0135	-0.0006	-0.0054	-0.003	0.004	0.0044	-0.004	0.0016	0.0018	-0.0128	0.0036	0.0014	-0.007	-0.0186	0.0022	0.0022	0.0016	-0.0016	-0.0084	-0.0032	0.0027	-0.0068	0.0092	-0.0087	-0.0069	0.0017	-0.0103	0.0092	0.0033	-0.0013	0.006	-0.0005	-0.0048	0.0109	0.0036	-0.001
KZH-1722.HO	KZH-1722	Kazakh_Argyn	Central Asia	0.0183	-0.0041	0.0004	-0.0017	0.0063	-0.016	0.0357	-0.0072	0.0154	0.0195	0.0191	-0.0532	0.1168	-0.1316	0.093	-0.4366	0.0585	-0.3004	0.2188	-0.017	0.1614	0.0769	0.0298	-0.0807	-0.2689	0.3169	-0.3587	-0.0727	-0.0784	-0.0121	-0.1191	0.0389	0.046	-0.0106	0.0193	0.0225	-0.0133	-0.0162	0.0078	-0.0376	-0.02	-0.0653	-0.0925	0.0331	0.1239	0.1138
KZH-1611.HO	KZH-1611	Kazakh_Kypchak	Central Asia	0.0179	-0.0067	-0.0057	-0.0007	-0.0057	-0.0106	0.0097	0.0096	-0.0004	0.0066	0.0109	-0.0076	-0.0046	-0.0079	0.0047	0.0053	-0.0063	-0.011	-0.0039	-0.0071	0.0091	-0.0016	-0.0074	-0.0069	0.0167	0.003	-0.0004	-0.0062	-0.0284	-0.0008	0.0037	0.0118	-0.0156	0.0109	-0.0106	0.0051	-0.0051	0.0197	0.0013	-0.0019	0.0001	0.0034	0.0204	0.0125	-0.0075	-0.0099
KZH-1633.HO	KZH-1633	Kazakh_Kypchak	Central Asia	0.0169	-0.0032	-0.0005	-0.0008	-0.0041	-0.008	0.0123	0.0085	-0.0024	0.0096	0.012	0.0004	-0.0155	0.0047	-0.0037	-0.0009	0.0062	-0.0048	-0.0022	-0.0153	0.0153	-0.0074	-0.0211	-0.0064	0.0009	0.0232	0.0017	-0.0078	0.0199	-0.0011	0.0071	0.0037	-0.001	-0.0084	0.001	0.0058	-0.0052	0.0071	-0.012	-0.0179	0.0008	0.0128	0.0029	-0.0042	0.0211	0.0115
KZH-1725.HO	KZH-1725	Kazakh_Kypchak	Central Asia	0.0209	-0.0061	0.0023	0.0013	-0.0128	-0.0117	0.0125	0.0124	-0.0015	0.0171	0.0143	0.0002	-0.0002	0.0065	0.0038	0.0035	0.002	-0.0047	-0.0001	-0.0091	0.0169	-0.0024	-0.0104	-0.0096	0.0044	-0.0007	0.0026	-0.01	0.0049	-0.0013	0.0019	0.0136	0.0036	-0.0039	0.009	-0.0027	-0.0112	0.0201	-0.0105	0.0011	0.0052	0.0049	0.0001	0.0031	0.0015	-0.0018
KZH-1735.HO	KZH-1735	Kazakh_Kypchak	Central Asia	0.0197	-0.0023	-0.0023	-0.0007	-0.0036	-0.0181	0.0072	0.0104	-0.0019	0.0074	0.0151	-0.0047	-0.005	-0.0097	0.0051	0.0057	0.0012	-0.0092	-0.0068	-0.0103	0.0054	-0.0148	-0.0126	-0.0085	0.0207	0.0025	-0.0029	0.0001	0.0124	0.0068	0.0019	0.0141	-0.0003	-0.0048	0	0.0116	0.0067	-0.0049	-0.0029	-0.0054	0.0033	0.0034	-0.012	-0.0004	-0.0114	-0.0029
KZH-1750.HO	KZH-1750	Kazakh_Kypchak	Central Asia	0.0177	-0.0002	-0.0024	0.001	-0.0051	-0.0105	0.0082	0.0083	0.0028	0.0054	0.0098	-0.0051	-0.01	-0.0071	0.0082	0.0113	-0.0062	-0.0111	-0.001	0.0007	0.003	-0.0123	-0.0103	-0.0092	0.0178	0.012	0.0087	-0.0058	-0.0282	-0.0037	0.0031	0.0192	-0.0067	0.0115	0.004	0.002	0.0055	0.0082	-0.0031	-0.0097	0.002	0.0022	0.0199	0.0012	0.001	-0.0007
KZH-1752.HO	KZH-1752	Kazakh_Kypchak	Central Asia	0.0168	-0.0071	-0.0046	-0.0013	-0.002	-0.0027	0.0089	0.0116	-0.0015	0.008	0.0095	-0.0021	0.0071	0.0059	0.0042	-0.0027	-0.0021	-0.0056	0.0042	0.0013	0.0048	-0.0051	0.0038	0.0042	-0.0028	-0.0008	-0.0014	0.01	0.0016	-0.0034	0.0101	-0.0009	0.0085	0.0021	0.0019	0.0099	-0.0054	-0.0006	0.0101	-0.0021	0.008	0.0047	-0.0086	-0.0078	-0.0177	0.0004
KZH-1650.HO	KZH-1650	Kazakh_Naiman	Central Asia	0.017	-0.0053	-0.0016	-0.0011	-0.0075	-0.0081	0.0093	0.0074	0.0031	0.0096	0.0088	0.0115	-0.0082	0.0046	-0.0011	-0.0045	0.0065	0.0001	-0.0062	-0.0205	0.0135	-0.0024	-0.0074	-0.0042	0.007	0.0147	0.0073	-0.006	-0.0077	0.0081	0.0045	-0.017	-0.012	-0.0027	-0.005	-0.0077	0.0039	-0.0001	0.001	0.0016	-0.0122	0.0077	-0.0068	-0.003	-0.0045	0.0059
KZH-1680.HO	KZH-1680	Kazakh_Naiman	Central Asia	0.0191	-0.0044	-0.0018	-0.0003	-0.0139	-0.0172	0.0117	0.0176	-0.0017	0.0067	0.0115	0.006	-0.0149	-0.0041	-0.0058	-0.0059	-0.0034	0.0083	-0.0115	-0.0106	0.0088	-0.0092	-0.0244	-0.0099	0.0013	-0.0065	0.0027	-0.0007	0.0151	0.0043	0.0056	0.0134	-0.0023	-0.0184	-0.0073	0.016	0.0129	0.0006	-0.0065	-0.011	0.0001	-0.0164	-0.0059	0.005	0.003	-0.0033
KZH-1696.HO	KZH-1696	Kazakh_Naiman	Central Asia	0.0165	-0.0018	0.0002	0.0003	-0.0073	-0.0087	0.0077	0.012	-0.0001	0.0043	0.0088	-0.0057	-0.0051	0.0018	-0.009	0.0016	0.002	-0.0031	-0.0073	-0.0072	0.006	0.0012	-0.0072	-0.0143	0.0077	0.0113	0.003	0.001	0.0073	0.0132	0.0062	0.0053	0.0014	-0.005	-0.0026	-0.0159	-0.0077	0.0088	0.0079	-0.0109	0.0024	0.0076	0.0051	0.0075	-0.0235	-0.0069
KZH-1708.HO	KZH-1708	Kazakh_Naiman	Central Asia	0.0172	-0.0041	-0.0064	-0.0032	0.002	-0.0047	0.0121	0.007	-0.0006	0.002	0.0007	-0.0004	-0.0081	-0.0022	0.0038	0.0017	-0.0001	-0.0001	-0.017	-0.0199	0.0053	-0.0103	0.0004	-0.0082	-0.0001	0.0102	0.0061	0.0102	-0.0079	0.004	0.0034	0.0035	0.0187	0.0045	0.0136	0.0033	-0.001	-0.0089	-0.016	0.0001	0.0008	-0.0079	0.0063	-0.006	0.0002	0.0087
KZH-1718.HO	KZH-1718	Kazakh_Naiman	Central Asia	0.0146	-0.0043	0.0007	0.0006	-0.0032	-0.0158	0.0358	0.0033	-0.0078	0.0113	0.0201	0.0253	-0.0142	0.0378	-0.0262	0.0153	0.0086	-0.0098	0.0332	-0.013	0.0531	0.0343	0.0072	-0.0068	-0.0024	-0.0411	-0.0217	0.0103	0.0232	0.0165	-0.0241	-0.0482	-0.0145	-0.0089	0.065	0.0282	-0.0065	0.0172	-0.0445	-0.0058	-0.0223	-0.0006	-0.0003	0.0153	0.0357	0.0465
KZH-1730.HO	KZH-1730	Kazakh_Naiman	Central Asia	0.019	-0.0055	0	-0.0013	-0.0016	-0.0053	0.009	0.007	-0.001	0.0093	0.0149	-0.0031	-0.0057	-0.0008	0.0004	-0.006	-0.0039	-0.0113	-0.0088	-0.0064	0.0109	-0.0151	-0.0083	0.0001	0.0038	0.0054	-0.0006	-0.001	-0.0209	0.0214	0.004	-0.0028	-0.0054	0.0019	0.0072	0.0001	0.0064	0.0189	-0.0118	-0.0043	0.0018	-0.0031	-0.0056	-0.0093	-0.0091	-0.0052
Bishkek28442.HO	Bishkek28442	Kyrgyz_Kyrgyzstan	Central Asia	0.0214	-0.0046	0.0002	-0.0009	-0.0083	-0.0104	0.0031	0.0111	0.0048	-0.0026	0.0062	-0.0026	-0.0073	-0.0024	0.0025	0.0063	0.0042	0.0011	-0.0011	-0.0044	0.0046	-0.0099	-0.0066	-0.0048	-0.0052	0.0133	-0.0012	0.0062	-0.0068	-0.0044	0.0209	0.0016	-0.0137	0.0022	-0.0076	-0.0063	-0.0003	0.0128	0.0076	0.0007	-0.0077	-0.0122	-0.007	0.0005	-0.0153	-0.0067
Bishkek28443.HO	Bishkek28443	Kyrgyz_Kyrgyzstan	Central Asia	0.0215	-0.0084	-0.0013	-0.0008	-0.0041	-0.0155	0.0115	0.0144	0.0026	0.0145	0.0127	-0.0066	-0.0013	0.003	0.002	0.0072	-0.011	0.0037	-0.0104	-0.0174	0.0117	-0.01	-0.0039	-0.009	0.0006	0.0188	0.0076	0.0052	0.0015	0.0081	0.0072	0.0143	-0.0053	0.001	0.0012	0.0075	-0.0057	0.0022	-0.0093	-0.0039	0.0098	0.0266	-0.0124	-0.0038	0.0187	-0.01
Bishkek28445.HO	Bishkek28445	Kyrgyz_Kyrgyzstan	Central Asia	0.0222	-0.0046	-0.0053	0.0002	-0.005	-0.0094	0.0042	0.0098	0.001	0.0035	0.0061	0.0023	0.002	-0.0039	0.0004	-0.0017	-0.0009	-0.0155	-0.0059	-0.0178	0.0051	-0.0171	-0.0221	-0.0146	0.0114	0.0034	-0.0006	-0.0117	0.0072	0.0004	0.0159	0.0125	0.0137	0.0037	0.0037	0.0044	0.0043	0.0068	0.0103	0.0022	0	0.0009	-0.0119	-0.0069	0.0034	-0.0034
Bishkek28446.HO	Bishkek28446	Kyrgyz_Kyrgyzstan	Central Asia	0.0193	-0.0067	0	-0.0022	-0.0055	-0.0073	0.0052	0.0044	0.0019	0.0002	0.001	-0.0074	0.0014	0.0066	-0.0021	0.0021	0.0001	-0.0008	0.0009	-0.0156	0.0217	-0.0061	-0.0033	-0.0099	0.0071	0.0058	-0.0075	-0.0084	0.0015	-0.001	-0.001	0.0033	0.0166	-0.0058	-0.0007	-0.0141	-0.0147	-0.0177	0.0092	-0.015	0.0061	0.011	-0.0047	-0.0073	0.0062	0.0015
Bishkek28449.HO	Bishkek28449	Kyrgyz_Kyrgyzstan	Central Asia	0.0222	-0.0072	0.0011	-0.0006	-0.0049	-0.0094	0.0037	0.0129	0.0029	0.0076	0.0125	0.0044	-0.0093	0.006	0.0066	0.0026	-0.003	-0.0114	0.0013	-0.013	0.0125	-0.0117	-0.0022	-0.0085	-0.002	0.0126	0.0113	-0.0034	0.0037	0.0099	0.0105	0.0106	-0.0066	-0.0071	0.0064	-0.0047	-0.0077	-0.0106	-0.0119	0.013	-0.0092	0.0033	0.0007	-0.0023	-0.0035	-0.013
Bishkek28451.HO	Bishkek28451	Kyrgyz_Kyrgyzstan	Central Asia	0.0221	0	0.0002	-0.0012	-0.0009	-0.0134	0.0071	0.011	0.0037	0.0062	0.0093	-0.0006	0.0021	0.0012	0.0084	0.0018	0.0025	0.0013	-0.0008	-0.004	0.0185	-0.011	-0.0118	-0.0122	-0.0088	0.0054	0.0159	0.0014	0.0106	-0.005	0.0083	0.0162	0.0095	0.0016	0.0009	0.0036	-0.009	-0.0047	0.0011	0.0027	0.0055	-0.0008	-0.0134	-0.0001	-0.0077	-0.0107
Bishkek28452.HO	Bishkek28452	Kyrgyz_Kyrgyzstan	Central Asia	0.0205	-0.0058	-0.0027	-0.0019	-0.0022	-0.0033	0.0043	0.0019	0.0067	0.01	0.0059	-0.0004	-0.0049	0.0021	0.004	0.001	-0.0018	-0.0062	-0.0015	-0.0065	0.0158	0.0028	-0.005	-0.0099	0.008	0.0187	0.0024	-0.0012	-0.0104	0.0022	0.005	0.0164	0.0059	-0.0108	0	-0.0115	-0.001	-0.0103	-0.0045	-0.0041	-0.004	0.0013	-0.0045	-0.0006	-0.0064	0.0097
Bishkek28454.HO	Bishkek28454	Kyrgyz_Kyrgyzstan	Central Asia	0.0232	-0.0036	-0.0029	-0.002	0.0001	-0.0066	0.0058	0.007	-0.0003	0.0035	0.0038	-0.0015	-0.0019	-0.0019	0.0041	0.0021	-0.0079	-0.0062	-0.0047	-0.0038	0.0133	-0.0093	-0.0078	-0.0086	0.0026	0.0091	0.006	-0.0031	-0.0014	0.0068	0.0072	0.0108	0.0043	0.0076	-0.0136	0.0001	0.0052	-0.0084	-0.0129	-0.0048	0.0062	0.024	0.0019	-0.0005	-0.0186	-0.0006
Bishkek28456.HO	Bishkek28456	Kyrgyz_Kyrgyzstan	Central Asia	0.0201	-0.0066	-0.0022	-0.0004	-0.005	-0.0075	-0.0003	0.007	0.003	0.0086	0.0021	0.0125	-0.0105	-0.0006	0.0045	0.0113	0.0009	-0.0134	-0.003	-0.0178	0.0072	0	-0.01	-0.0098	0.0126	0.0152	0.01	-0.0012	0.0079	0.0043	0.0053	-0.0024	0.0118	-0.005	-0.0073	-0.0071	-0.0035	-0.0138	-0.0131	-0.0033	0.0074	-0.0027	0.0001	-0.0043	-0.013	0.0007
S_Kyrgyz-1.DG	S_Kyrgyz-1	Kyrgyz_Kyrgyzstan	Central Asia	0.0223	-0.0072	-0.0017	-0.0001	-0.0054	-0.0024	0.0103	0.0152	0.0008	0.0056	0.0129	-0.0039	-0.0114	0.0036	0.0072	0.0057	-0.0003	-0.0103	0.0007	-0.007	0.0166	-0.0037	-0.0078	-0.0083	-0.0058	0.0088	0.0028	-0.0125	-0.0042	0.0021	0.0044	0.0127	0.0104	0.0062	0.0128	0.0016	-0.0105	-0.0019	-0.01	-0.0001	0.0045	0.0101	0.0039	0.001	0.002	-0.0098
TJ-011.HO	TJ-011	Kyrgyz_Tajikistan	Central Asia	0.0203	-0.0063	-0.0017	0.001	0.001	-0.0079	0.0086	0.0089	-0.002	0.0046	0.0038	-0.0086	-0.0028	0.0027	0.0049	0.0082	-0.0002	-0.0018	0.0025	-0.0061	0.0088	0.0016	0.0018	-0.0096	0.0062	-0.0004	-0.0114	-0.0031	-0.0173	0.0025	0.0098	0.0142	0.0031	0.0039	-0.0004	0.0083	-0.0088	0.0033	-0.0072	-0.0037	0.0045	0.0037	-0.0028	-0.0124	-0.0034	-0.0072
TJ-032.HO	TJ-032	Kyrgyz_Tajikistan	Central Asia	0.021	-0.0106	-0.0004	-0.0014	0.0005	-0.007	0.0067	0.0033	0.0037	0.0019	0.0077	0.0022	-0.0046	-0.0023	0.0017	-0.0017	-0.005	-0.0069	0.0049	-0.0077	0.0169	-0.011	-0.0132	0.0005	0.0032	0.0046	-0.0109	-0.0039	-0.0155	0.0041	0.0135	0.011	0.0129	0.0073	0.0094	-0.0051	0.0016	0.0038	-0.0006	0.0014	0.0023	-0.001	-0.0133	0.0052	0.0076	0.0171
TJ-038.HO	TJ-038	Kyrgyz_Tajikistan	Central Asia	0.0195	-0.0052	-0.0027	-0.0018	-0.0026	-0.0067	0.0206	0.0118	0.0013	0.0094	0.0112	-0.008	-0.0007	0.0002	0.0024	0.0059	-0.0008	-0.0017	-0.0007	-0.0132	0.0048	-0.0093	-0.006	-0.0104	0.0018	0.0068	0.0111	-0.001	0.0091	0.0093	0.0153	0.0082	0.0117	-0.0035	0.0025	0.0039	-0.0086	-0.0089	0.0053	0.0059	-0.0075	0.0117	0.0169	-0.0064	0.0081	0.0067
TJ-098.HO	TJ-098	Kyrgyz_Tajikistan	Central Asia	0.0174	-0.0066	-0.0048	-0.0015	-0.0017	-0.0095	0.0068	0.0126	-0.0027	0.009	0.0137	-0.0037	-0.0034	0.0028	0.0023	-0.0107	-0.0051	-0.0067	-0.0021	-0.0102	0.0094	-0.001	-0.0234	-0.0163	0.0024	0.0068	0.0085	-0.0044	-0.0005	-0.0082	0.0013	0.0089	0.0063	-0.0086	0.0154	-0.0017	0.0219	0.0079	-0.0076	-0.0146	0.0052	0.0233	-0.0134	-0.0157	-0.0078	-0.0054
tdj126_shugnan.HO	tdj126_shugnan	Tajik	Central Asia	-0.0176	-0.0085	-0.0215	-0.0095	0.0291	0.0168	0.0221	0.0192	-0.0031	-0.0014	0.0092	-0.0064	-0.001	0.0095	-0.005	-0.0116	0.0094	-0.0055	-0.0111	0.0032	0.0072	0.005	0.0015	-0.0227	-0.0053	-0.0079	0.0112	-0.0042	-0.041	-0.0136	0.0068	0.0219	0.0306	0.0289	0.0217	-0.0221	0.0263	-0.0129	0.0053	-0.0117	-0.0003	-0.0251	-0.0346	-0.0156	-0.004	0.0005
tdj252_ishkashim.HO	tdj252_ishkashim	Tajik	Central Asia	-0.0136	-0.0091	-0.0214	-0.0076	0.0274	0.0203	0.0198	0.0242	-0.0121	-0.0007	0.0147	-0.0142	-0.003	-0.0027	0.0106	0.0007	0.0001	-0.0063	-0.0033	0.0124	0.001	0.0107	-0.003	-0.0119	0.0202	-0.0101	-0.0024	-0.0038	-0.0512	0.0066	-0.0045	-0.0097	0.0229	0.0061	-0.0052	0.0047	0.0139	-0.0053	-0.0101	-0.022	0.0221	-0.0109	-0.0098	-0.0285	-0.0093	-0.0247
tdj255_ishkashim.HO	tdj255_ishkashim	Tajik	Central Asia	-0.0159	-0.0156	-0.0224	-0.0078	0.0321	0.0345	0.0166	0.0271	-0.0111	-0.0093	0.0163	-0.0084	-0.0024	-0.0105	0.0091	-0.0027	0.0013	-0.0102	-0.0079	0.0028	0.0071	0.0155	0.0023	-0.0226	-0.0002	-0.0015	-0.0019	-0.0177	-0.0447	-0.0034	-0.0109	0.0069	0.0264	-0.0028	0.0143	0.0182	0.0267	0.0024	-0.0068	-0.0247	-0.0114	0.0163	-0.0163	-0.0261	-0.0354	0.0073
tdj269_ishkashim.HO	tdj269_ishkashim	Tajik	Central Asia	-0.015	-0.0078	-0.0146	-0.0084	0.0329	0.0122	0.0231	0.0152	-0.008	0.0008	0.0053	-0.0115	0.0009	0.0057	-0.0051	0.0013	0.0021	0.0056	-0.0087	0.0046	0.0064	0.0104	-0.0223	-0.0214	-0.0071	-0.0082	0.0054	-0.0101	-0.0413	-0.015	-0.0024	0.0195	0.032	-0.0113	0.0005	-0.0071	0.0119	-0.0067	-0.0022	-0.0099	0.0056	-0.009	-0.0068	-0.0489	-0.0431	-0.002
tdj305_shugnan.HO	tdj305_shugnan	Tajik	Central Asia	-0.0161	-0.0047	-0.0151	-0.0077	0.0265	0.0217	0.0153	0.0215	-0.0158	0.0074	0.0027	-0.0037	-0.0043	0.0035	0.0002	-0.0006	0.0032	-0.0005	-0.004	-0.0075	0.002	-0.0034	0.0013	-0.0246	0.0018	-0.0063	-0.0057	-0.017	-0.0377	-0.0093	-0.008	0.021	0.0285	-0.0131	0.0038	0.0141	0.0174	-0.0356	0.005	0.0046	-0.0068	-0.0183	-0.0163	-0.0126	-0.0244	-0.0005
tdj508_rushan.HO	tdj508_rushan	Tajik	Central Asia	-0.0161	-0.008	-0.0184	-0.0063	0.0254	0.0091	0.0128	0.0203	-0.0058	-0.0081	0.0046	0.0006	-0.0094	-0.0022	0.0098	0.0042	-0.0073	-0.0022	-0.0134	-0.0003	0.006	0.0579	-0.0333	0.0041	-0.0217	-0.0069	0.0228	-0.015	-0.052	-0.0137	0.0078	0.0193	0.0185	-0.0178	0.0001	0.0061	0.022	-0.0173	-0.0014	-0.0093	-0.0214	-0.0204	0.0121	-0.0569	-0.0207	-0.0236
tdj868_rushan.HO	tdj868_rushan	Tajik	Central Asia	-0.0178	-0.0085	-0.0195	-0.0053	0.0232	0.0212	0.0185	0.0258	-0.0038	-0.0056	0.0157	-0.0029	-0.0125	-0.0085	0.0049	0.0035	0.002	-0.0133	-0.0034	0.0038	0.0011	0.0034	-0.0145	-0.0015	0.0049	-0.0129	-0.0051	-0.0141	-0.033	0.0013	0.0035	0.0096	0.025	0.0139	-0.0027	-0.0249	0.0182	0.0101	-0.006	-0.0023	0.0149	-0.014	-0.0208	-0.0296	-0.0079	0.0032
tdj979_shugnan.HO	tdj979_shugnan	Tajik	Central Asia	-0.0175	-0.008	-0.0168	-0.0069	0.0239	0.019	0.013	0.0183	-0.0107	0.0016	0.0044	-0.0081	-0.001	0.0158	0.0068	0.0047	0.0009	0.0011	-0.0047	0.0142	0.015	0.0023	-0.0202	-0.0138	0.008	-0.0051	0.0157	-0.0117	-0.0535	0.0004	-0.0162	0.0021	0.0391	0.0173	-0.0034	0.0099	0.0133	-0.0202	-0.005	0.0007	0.0148	-0.0126	-0.0169	-0.0314	-0.0141	-0.0103
TJ-0080.HO	TJ-0080	Tajik_Aininsky	Central Asia	-0.0137	-0.0157	-0.0175	-0.001	0.0118	0.0136	0.0115	0.0019	-0.0038	-0.0063	0.0069	-0.0098	-0.0163	0.0083	-0.0018	-0.0073	0.0007	-0.0078	-0.0118	0.0077	0.0136	0.0195	-0.003	-0.0091	-0.0061	0.0085	0.0011	0.0015	-0.0519	-0.0119	0.0074	-0.0045	0.0209	-0.0051	-0.0011	0.0095	0.0034	-0.0039	-0.0081	0.0126	-0.0035	-0.0126	-0.0274	-0.014	-0.0094	0.0079
TJ-0086.HO	TJ-0086	Tajik_Aininsky	Central Asia	-0.0128	-0.0163	-0.0219	-0.0053	0.0103	0.0127	0.0051	0.011	0.0014	0.0023	0.0053	0.002	-0.0087	-0.0046	0.0014	0.0093	0.0067	-0.0064	-0.0094	-0.0105	-0.0047	0.0058	-0.0079	-0.0253	0.0047	-0.0135	-0.006	-0.0026	-0.0538	-0.0121	-0.0056	-0.015	0.0004	0.0198	0.0173	-0.0268	0.0212	-0.0072	-0.0171	-0.0321	-0.0107	-0.0048	-0.0229	-0.0185	-0.0098	0.0134
TJ-0091.HO	TJ-0091	Tajik_Aininsky	Central Asia	-0.0125	-0.0163	-0.0227	-0.0067	0.0156	0.0164	0.0025	0.0138	-0.0035	-0.0037	0.001	-0.0051	-0.0067	0.0016	0.0025	0.004	-0.0029	-0.0064	-0.003	0.0061	0.0082	0.0055	-0.0022	-0.0158	0.0246	-0.0191	-0.0032	-0.0096	-0.0525	-0.0198	-0.0064	0.0019	0.0427	0.0039	0.0171	0.0085	0.0091	-0.0006	-0.0151	-0.0205	-0.0167	-0.0073	-0.0277	-0.0332	-0.0204	0.0104
TJ-0495.HO	TJ-0495	Tajik_Aininsky	Central Asia	-0.0097	-0.0108	-0.0173	-0.0053	0.0201	0.0111	0.0084	0.0186	-0.0034	-0.0063	0.0116	-0.0045	-0.0019	0.0012	0.0017	0.0039	0.0044	-0.0021	-0.0016	0.0083	0.0122	-0.01	-0.004	-0.0212	0.0073	-0.017	-0.0027	0.0002	-0.0236	-0.0079	-0.0035	0.0151	0.019	0.0041	0.0259	0.006	0.005	-0.0129	-0.009	-0.0027	0.0006	-0.0052	-0.0393	-0.0369	-0.0118	0.0027
TJ-0796.HO	TJ-0796	Tajik_Aininsky	Central Asia	-0.012	-0.0163	-0.0242	-0.0037	0.0127	0.0101	0.0115	0.0173	0.0009	-0.0019	0.0093	-0.0024	-0.0034	0.0098	0.0115	0.0061	-0.0018	-0.0035	-0.0056	0.0122	-0.0038	0.0091	-0.0016	-0.0142	0.0087	-0.014	0	-0.0119	-0.0437	-0.0053	0.0041	0.0026	0.0265	0.0033	0.0096	0.0062	0.0307	-0.0138	-0.0046	-0.006	-0.0074	0.0055	-0.031	-0.0309	-0.0136	0.0122
TJ-0798.HO	TJ-0798	Tajik_Aininsky	Central Asia	-0.0129	-0.0135	-0.0235	-0.0046	0.0134	0.018	0.0041	0.0157	-0.01	-0.0059	0.0035	0.0099	-0.0204	0.0051	0.0169	0.004	-0.0003	-0.0187	-0.022	-0.0012	0.0268	0.0108	0.0127	-0.0218	0.0136	-0.0456	0.0262	-0.0093	-0.0362	-0.0279	0.0059	0.0126	0.0216	-0.004	-0.0129	0.0572	0.0532	-0.0004	-0.0136	-0.0051	-0.0077	0.0418	-0.0179	-0.0947	-0.0091	0.0078
TJ-0807.HO	TJ-0807	Tajik_Aininsky	Central Asia	-0.0111	-0.015	-0.0178	-0.0037	0.0173	0.0164	0.0094	0.0158	-0.0047	-0.0013	0.0084	0.0078	-0.0099	-0.0002	0.0012	0.0065	-0.0081	0.0014	-0.0043	-0.0162	0.0066	0.0162	-0.0023	-0.0328	0.0051	-0.0106	0.0044	-0.0127	-0.0313	-0.0108	-0.0021	0.0035	0.0196	-0.0026	-0.0014	-0.0019	0.0197	-0.0202	-0.0126	-0.0227	-0.0107	0.001	-0.0281	-0.0341	-0.0182	0.0175
TJ-0982.HO	TJ-0982	Tajik_Aininsky	Central Asia	-0.0107	-0.0132	-0.0184	-0.0076	0.0124	0.0055	0.0135	0.0219	0.0022	-0.0064	0.0092	0	-0.0008	-0.0051	0.0031	-0.0021	-0.0039	-0.0031	-0.0085	-0.0055	-0.0043	0.0063	0.0126	-0.0169	0.0066	0.0044	-0.0104	0.0064	-0.0492	-0.0206	0.0002	0.0076	0.0394	-0.0008	0.0159	0.0111	0.0157	-0.0085	-0.0063	0.0033	0.0045	-0.0053	-0.0257	-0.0319	-0.0108	-0.0001
TJ-0984.HO	TJ-0984	Tajik_Aininsky	Central Asia	-0.0117	-0.0126	-0.019	-0.0049	0.016	0.0134	0.0122	0.0108	-0.0022	-0.0085	0.0055	-0.0052	-0.0148	0.0083	-0.0038	0.0076	0.0021	-0.009	0.0001	0.0106	0.0105	0.0014	-0.0005	-0.0218	0.0157	-0.0064	0.004	-0.0111	-0.0355	-0.0122	-0.001	-0.0035	0.031	-0.0039	0.0106	-0.0001	0.0153	-0.0105	-0.0247	0.0001	-0.0006	0.0137	-0.0184	-0.024	0.0007	0.0039
TJ-0986.HO	TJ-0986	Tajik_Aininsky	Central Asia	-0.0119	-0.0105	-0.019	-0.0056	0.0153	0.015	0.0073	0.0192	-0.0032	-0.003	0.0086	-0.0026	-0.0015	0.0092	0.0005	0.0135	-0.0052	-0.0025	-0.0104	0.0078	-0.0141	-0.0004	-0.0002	-0.0089	0.0132	-0.0049	0.0145	0.0007	-0.037	-0.0089	-0.0019	0.0094	0.0417	0.0038	-0.0062	-0.0037	0.0196	-0.0115	-0.0255	-0.0083	0.0061	-0.0049	-0.0339	-0.0241	-0.0133	0.0059
TJ-0484.HO	TJ-0484	Tajik_Gissar	Central Asia	-0.0137	-0.013	-0.0208	-0.0041	0.0211	0.0105	0.0153	0.0095	-0.0041	-0.0013	0.0015	-0.0059	-0.009	-0.0024	-0.0004	0.0158	0.0009	-0.0118	-0.0124	0.0021	-0.0067	0.0124	-0.0019	-0.011	0.0096	-0.0072	0.0044	-0.0073	-0.0306	-0.0205	-0.0033	0.0002	0.0113	0.0184	-0.0118	0.0146	0.0163	-0.0023	-0.0101	-0.0122	-0.0113	-0.0263	-0.0221	-0.0418	-0.0235	0.0033
TJ-0486.HO	TJ-0486	Tajik_Gissar	Central Asia	-0.0124	-0.0102	-0.0208	-0.0053	0.0179	0.0171	0.0192	0.0151	-0.0058	0.0106	0.015	-0.0082	0.0061	0.0093	-0.0058	-0.0022	0.0012	-0.0029	-0.0084	-0.0105	0.0005	-0.0012	0.0051	-0.0206	0.0249	0.0084	0.01	-0.0022	-0.0383	-0.0038	0.012	0.0015	0.0119	0.006	-0.0013	0.0148	0.0223	-0.0098	0.0039	-0.0123	0.0003	-0.0008	-0.0296	-0.0282	0.0008	-0.0078
TJ-0686.HO	TJ-0686	Tajik_Gissar	Central Asia	-0.0083	-0.0135	-0.015	-0.0059	0.0148	0.0083	0.01	0.015	-0.0055	0.0009	0.0062	0.0054	-0.0144	0.0034	0.0054	-0.0055	0.0028	-0.0068	-0.0081	0.0005	0.0136	0.0061	0.0005	-0.0053	0.0047	-0.0046	0.006	-0.0071	-0.0208	-0.0043	-0.001	0.0013	0.0084	-0.0108	0.0135	0.0136	0.0056	-0.0016	-0.0064	0.0006	-0.0123	-0.0098	-0.0099	-0.0023	-0.0038	0.0028
TJ-0688.HO	TJ-0688	Tajik_Gissar	Central Asia	-0.0142	-0.007	-0.0175	-0.0037	0.0223	0.0048	0.0125	0.0075	-0.0013	0.0078	0.0084	-0.0065	0.0008	0.0034	-0.0057	-0.004	-0.0013	-0.0055	-0.0045	-0.0019	-0.0009	0.0039	-0.018	-0.0237	0.0029	-0.0141	0.0097	-0.0287	-0.0426	-0.0194	-0.0093	-0.0044	0.024	0.0036	0.0142	-0.0124	0.0093	-0.0133	-0.0098	-0.0052	-0.0029	-0.0005	-0.0172	-0.0002	-0.0191	-0.0227
TJ-0108.HO	TJ-0108	Tajik_Kulyab	Central Asia	-0.0173	-0.0082	-0.0199	-0.0032	0.0173	0.0236	0.0187	0.0197	-0.0039	-0.0021	0.0088	0.0017	-0.0062	-0.0037	0.0017	0.008	-0.0075	0.0081	-0.0158	-0.0008	0.0117	-0.0012	-0.0106	-0.0082	0.0014	-0.009	-0.0043	-0.0101	-0.0397	-0.0064	-0.0221	-0.0005	0.0236	0.0095	0.0215	0.0072	0.0332	-0.0054	-0.0134	-0.0005	0.0082	-0.0096	-0.0038	-0.0151	-0.0209	0.019
TJ-0155.HO	TJ-0155	Tajik_Kulyab	Central Asia	-0.0112	-0.0131	-0.0238	-0.0054	0.0124	0.0158	0.0075	0.0094	0.0011	0.0073	0.0084	-0.0076	-0.0091	0.0044	0.0083	-0.0026	-0.0023	0.0028	-0.0021	-0.0051	0.0132	-0.004	-0.0071	-0.0032	0.0136	0.0041	-0.0062	-0.0196	-0.0351	-0.0027	-0.0011	0.0102	0.022	-0.0082	-0.0064	0.0047	0.0156	-0.0066	-0.0173	0.0046	0.0071	-0.0179	-0.021	-0.018	-0.01	0.0229
TJ-0500.HO	TJ-0500	Tajik_Kulyab	Central Asia	-0.0132	-0.0143	-0.0254	-0.0061	0.0266	0.0142	0.0056	0.0118	-0.0021	-0.0015	0.0017	-0.0073	0.0007	0.0094	0.0029	0.0085	0.0034	-0.0066	-0.0023	0.0038	0.0143	-0.0003	0.001	-0.0071	0.0102	0.003	0.0059	0.0085	-0.0209	-0.0026	0.0285	-0.0087	0.0176	0.0064	0.024	-0.0129	0.0005	-0.0086	-0.0126	0.002	-0.0021	0.007	-0.0073	-0.0174	-0.0125	-0.0029
TJ-0517.HO	TJ-0517	Tajik_Kulyab	Central Asia	-0.0139	-0.0137	-0.0168	-0.0063	0.0193	0.0109	0.0165	0.014	-0.011	-0.0014	0.0039	-0.0079	-0.0047	-0.0039	0.0012	0.0139	-0.0049	0.0053	-0.0043	0.0085	-0.0043	0.0067	-0.0068	-0.0215	0.011	0.0052	-0.0142	0.004	-0.0312	-0.0065	0.0113	0.007	-0.0066	0.0023	-0.0057	0.0057	0.0003	-0.0066	-0.0185	-0.0073	-0.0094	-0.0106	-0.0062	-0.0161	-0.0241	0.0147
TJ-0555.HO	TJ-0555	Tajik_Kulyab	Central Asia	-0.015	-0.0134	-0.0223	-0.0072	0.0236	0.0236	0.0125	0.017	-0.0054	0.0037	0.0104	0.0026	-0.0032	0.0041	0.0018	-0.001	0.0066	-0.0065	-0.014	0.0077	0.0029	0.0155	0.0087	-0.0037	0.0105	-0.0054	0.0091	-0.0047	-0.039	-0.0175	-0.0123	-0.0018	0.0248	0.0066	0.013	0.0069	0.0222	0.0025	-0.016	-0.0016	0.0021	-0.012	-0.0162	-0.0132	0.0192	0.0149
TJ-0573.HO	TJ-0573	Tajik_Kulyab	Central Asia	-0.0141	-0.013	-0.0235	-0.0075	0.0202	0.0109	0.0152	0.0111	-0.0084	-0.0128	0.0064	0.0062	-0.0014	-0.0007	0.0057	-0.0033	-0.0103	-0.0001	-0.015	0.0058	0.0067	0.0035	-0.0085	-0.0073	0.0178	-0.0008	-0.0061	0.0084	-0.0207	0.0076	-0.0145	-0.0067	-0.0001	0.007	0.0059	0.0303	0.0322	-0.0055	-0.004	-0.0112	-0.0152	-0.0135	-0.0161	-0.0135	-0.0191	0.001
TJ-0574.HO	TJ-0574	Tajik_Kulyab	Central Asia	-0.0139	-0.0119	-0.019	-0.0054	0.0139	0.0094	0.0111	0.0124	-0.0026	0.0014	0.0095	0.0073	0.0036	0.0073	0.0088	0.0006	0.0069	-0.0038	0.0014	-0.0005	-0.0032	0.0159	0.0117	-0.0016	-0.0103	0.0085	0.0138	-0.0034	-0.0303	-0.019	-0.0029	-0.0077	0.016	0.0127	-0.0145	0.0021	-0.0119	-0.0071	-0.0091	0.0057	0.0124	-0.0195	-0.0267	-0.0076	-0.0098	0.0209
IrtyshBarabinskTatars1.SG	IrtyshBarabinskTatars1	Tatar_Irtysh_Barabinsk	Central Asia	0.0131	0.0097	-0.0013	0	0.0138	-0.0039	-0.0015	0.0118	0.0047	0.0039	0.0063	-0.01	-0.0014	0.0122	-0.0106	-0.0069	-0.0075	-0.015	0.0079	-0.0162	0.0206	-0.0059	0.0076	-0.0061	-0.0023	0.0121	0.019	0.0006	-0.0102	0.0122	0.0165	0.0112	0.0061	0.003	-0.001	-0.0062	-0.0025	0.0061	0.0006	0.0015	0.0152	-0.01	0.0002	-0.0066	-0.0116	-0.0106
IrtyshBarabinskTatars2.SG	IrtyshBarabinskTatars2	Tatar_Irtysh_Barabinsk	Central Asia	0.0142	0.0213	-0.0034	0.0002	0.0192	0.0019	-0.0013	0.0078	0.0067	-0.0044	-0.0001	-0.0116	0.0099	0.0108	0.003	0.0015	-0.0027	-0.0056	-0.0036	-0.0022	0.0031	-0.009	-0.0095	-0.0037	-0.0021	0.0071	-0.0045	-0.0007	-0.0004	0.007	0.0097	0.0056	-0.0018	-0.0117	-0.001	-0.0041	-0.0047	-0.0004	0.0027	-0.0105	-0.0011	-0.0149	0.0007	0.0104	0.0028	-0.0006
Turkmens1.SG	Turkmens1	Turkmen	Central Asia	-0.0009	-0.0106	-0.0121	-0.0026	0.0033	0.0007	0.0039	0.0081	0.0059	0.0063	0.0082	-0.0073	0.0021	0.0036	0.0047	0.0005	-0.0039	-0.0099	-0.005	-0.0125	0.0095	0.0092	-0.0108	-0.0075	0.0075	-0.0179	0.0001	-0.0174	-0.004	-0.0026	0.0003	0.0133	0.0136	-0.0051	-0.0025	-0.0054	0.0117	0.0003	-0.0034	-0.0044	0.0068	-0.0067	-0.0052	0.0011	-0.0144	0.0085
Turkmens2.SG	Turkmens2	Turkmen	Central Asia	0.0029	-0.0077	-0.0159	-0.0026	0.0026	-0.0061	0.0107	0.0104	-0.0006	0.0013	-0.0034	0.0038	-0.0026	-0.0059	-0.0002	0	-0.0045	0.0051	0.0086	-0.0032	0.011	-0.0053	-0.0172	-0.0171	0.0082	0.0117	-0.0013	-0.0014	-0.0175	-0.0031	0.0032	-0.0031	0.0141	-0.0085	-0.0098	0.0084	-0.0014	-0.0051	-0.0043	-0.0047	-0.0024	0.009	0.0231	-0.0191	-0.0188	0.0159
UZB102_turkmen.HO	UZB102_turkmen	Turkmen	Central Asia	-0.0064	-0.0128	-0.0183	-0.0029	0.0072	-0.0013	0.0111	-0.0007	0.0032	-0.0004	0.005	-0.0007	-0.0042	0.0097	0.01	0.004	-0.0096	0.0009	0.0079	0.002	0.0019	0.0116	-0.0127	-0.0062	0.0055	0.001	0.0046	-0.0083	-0.0333	-0.0029	-0.0023	0.0103	0.0172	0.0012	-0.0024	0.01	0.006	-0.0191	-0.0121	0.0115	0.0156	-0.0075	0.0143	-0.0195	0.0033	-0.0005
UZB105_turkmen.HO	UZB105_turkmen	Turkmen	Central Asia	0.0058	-0.0062	-0.0031	-0.0008	-0.0013	-0.0057	0.0052	0.0122	-0.0016	-0.0017	0.0072	0.0007	-0.0114	0.0054	0.0061	-0.0054	-0.0024	-0.0062	-0.0009	-0.0171	0.0056	0.0008	-0.0073	-0.013	0.0012	-0.0147	0.0103	-0.0043	-0.0101	-0.005	0.0169	-0.01	0.0086	0.0076	-0.0161	0.0142	0.0229	0.0002	-0.0076	-0.0046	0.0147	0.0206	0.0126	0.0054	-0.002	-0.0275
UZB111_turkmen.HO	UZB111_turkmen	Turkmen	Central Asia	-0.006	-0.0164	-0.019	-0.0055	0.011	-0.008	0.0088	-0.0003	-0.0043	-0.0048	-0.0012	0.0012	-0.0035	-0.0028	0.0027	0.0099	-0.0073	0.0052	-0.0042	0.0016	0.0102	-0.0024	-0.0058	0.0007	0.03	0.0106	-0.0111	-0.0169	-0.017	0.0057	0.0031	0.0047	0.029	-0.0103	0.0049	0.0092	0.0146	-0.0106	-0.0197	0.0025	0.006	-0.0052	0.0148	-0.028	-0.011	0.0122
UZB150_turkmen.HO	UZB150_turkmen	Turkmen	Central Asia	-0.0055	-0.0177	-0.0216	-0.0063	0.009	-0.0041	0.0058	-0.01	-0.0042	0.0057	0.0002	-0.0045	-0.0078	0.0099	-0.0027	0.0009	0.0056	-0.0047	-0.0108	-0.0069	0.0244	-0.0016	-0.0026	-0.0218	0.005	0.0038	0.0057	-0.0266	-0.0158	0.018	-0.0137	-0.0009	0.0398	0.0261	0.0145	0.0033	0.0273	-0.0141	0.0092	-0.01	0.0063	0.0121	-0.0025	-0.0164	0.0039	0.0179
UZB178_turkmen.HO	UZB178_turkmen	Turkmen	Central Asia	0.0024	-0.0094	-0.0162	-0.0038	0.0007	-0.0037	0.0114	0.0033	0.0029	-0.0009	-0.0036	0.0076	-0.0199	0.0036	0.0026	0.0207	-0.0123	0.0018	0.0072	-0.0027	0.018	0.0097	-0.0221	0.0074	0.0001	-0.0023	-0.0141	-0.0235	-0.0203	0.0124	0.0095	0.0204	0.0445	-0.0077	-0.0167	-0.0178	0.0065	0.0016	0.005	-0.0178	0.0058	0.0204	0.0047	-0.0267	-0.0091	-0.0215
UZB180_turkmen.HO	UZB180_turkmen	Turkmen	Central Asia	-0.0019	-0.006	-0.0152	-0.003	0.0049	0.0046	0.0075	0.0076	0.0025	-0.0051	-0.0004	-0.0024	-0.0032	-0.0015	0.0054	0.0012	-0.0041	-0.0014	0.004	-0.0092	0.0064	0.0062	0.0023	-0.0123	0.0128	-0.0094	-0.0104	-0.0006	-0.0135	0.0016	0.008	0.0139	0.0101	0.0069	0.0001	0.0027	0.0032	0.0188	0.0005	0.0004	0.0028	0.0222	-0.0112	-0.0044	-0.0133	0.0115
S_Uygur-2.DG	HGDP01297	Uyghur	Central Asia	0.0076	-0.019	-0.0059	-0.0015	0.0099	0.0071	0.0106	-0.001	-0.001	0.0018	0.0003	0.0008	-0.0076	-0.0065	0.0025	-0.0006	-0.0089	-0.0113	-0.0007	-0.0081	0.0034	-0.0074	-0.0024	-0.0032	-0.0027	0.0175	0.012	-0.0063	-0.0168	-0.0003	0.0121	0.0039	-0.0014	0.0021	-0.0064	-0.0088	0.0171	0.0012	-0.0126	-0.009	0.008	0.012	-0.0058	0.0122	0.0051	0.0033
HGDP01298.DG	HGDP01298	Uyghur	Central Asia	0.0051	-0.0191	-0.0032	-0.0046	0.0123	0.0088	0.0106	0.014	-0.0019	-0.0028	0.0071	0.007	-0.0012	0.0029	0.006	-0.0025	-0.0069	-0.0092	-0.0043	-0.0051	0.0083	0.0016	-0.0091	-0.0143	0.0042	0.0041	0.0027	-0.0242	-0.0179	-0.0086	0.002	0.0069	0.015	-0.0093	-0.0005	-0.0066	0.0015	0.0007	0.0072	-0.0258	-0.0141	0.0001	-0.007	-0.0149	-0.0155	-0.0074
HGDP01299.DG	HGDP01299	Uyghur	Central Asia	0.0108	-0.0185	-0.0033	-0.0022	0.0103	0.0034	0.0118	0.0042	-0.0053	-0.0009	0.0053	0.0055	0.0056	0.0115	0.0083	0.0092	-0.0074	-0.0078	-0.0006	-0.0152	0.0206	-0.0043	-0.0046	-0.0077	0.0092	0.0082	0.0065	-0.0072	-0.023	-0.0049	0.0098	0.0116	0.0171	0	0.0045	-0.0139	0.0002	0.0079	-0.0057	-0.0009	0.007	-0.0029	-0.0071	-0.006	-0.0208	-0.001
HGDP01300.DG	HGDP01300	Uyghur	Central Asia	0.0082	-0.014	-0.0089	-0.0042	0.012	0.0065	0.0074	0.0079	-0.0059	0.0062	0.0063	0.0038	-0.0035	0.0017	0.0048	0.0058	0.0007	0.0044	-0.0111	-0.0137	0.0079	-0.004	-0.0108	-0.0035	0.0024	0.0087	0.0029	-0.001	-0.0066	0.0115	-0.0071	0.0153	0.0212	0.0072	-0.0043	0.0117	0.0112	-0.0141	0.0006	-0.0117	0.0023	0.006	-0.0084	-0.0045	-0.0024	-0.016
HGDP01301.DG	HGDP01301	Uyghur	Central Asia	0.0103	-0.0176	-0.0056	-0.0025	0.0056	0.0078	0.0074	0.0092	-0.0004	-0.0049	0.0053	-0.0005	-0.0095	-0.0085	0.0116	-0.0004	0.0029	0.0017	0.0039	-0.0112	0.0078	-0.0098	-0.007	-0.0115	-0.0026	-0.0049	0.0045	0.0023	-0.0207	0.0041	0.0047	0.0115	0.0021	0.0009	0.021	0.0146	0.0072	0.0047	-0.0069	-0.0192	0.009	0.0231	0.0034	-0.0114	-0.0024	0.0133
HGDP01302.DG	HGDP01302	Uyghur	Central Asia	0.0187	-0.01	-0.005	-0.0021	-0.0028	-0.0048	0.0101	0.0058	-0.0009	0.0007	-0.0006	0.0023	-0.0089	0.0058	0.0081	0.0074	0.001	-0.0061	-0.0066	-0.0194	0.0081	-0.0067	-0.0167	-0.0091	0.0057	-0.0021	0.0103	-0.0075	-0.0108	-0.0015	0.0097	0.0072	0.011	0.0159	-0.004	0.0101	0.0255	0.0007	-0.0125	0.0032	-0.0048	0.0054	-0.0041	-0.0333	-0.0326	0.008
HGDP01303.DG	HGDP01303	Uyghur	Central Asia	0.0067	-0.0186	-0.0026	-0.0028	0.0149	0.0073	0.0049	0.0132	0.0013	0.0003	0.0056	-0.0014	-0.007	0.0037	0.0002	0.0037	-0.0048	-0.0114	-0.0033	-0.0065	0.0015	-0.0043	-0.0106	-0.0063	0.0022	0.02	0.0151	-0.0073	-0.0107	0.0089	-0.0025	0.0197	0.0003	-0.0047	0.0094	0.008	0.0003	-0.0063	0.0071	-0.0133	-0.0158	0.0024	-0.0104	-0.0142	-0.0091	0.0039
HGDP01304.DG	HGDP01304	Uyghur	Central Asia	0.0144	-0.0219	0	-0.0018	0.0081	0.0022	0.0104	0.0085	-0.0073	0.0033	0.005	0.0068	-0.0074	0.0022	0.0017	0.0021	0.0022	-0.0055	-0.0078	-0.0134	0.018	0.0128	-0.0082	-0.0117	0.0046	0.0081	0.004	-0.0014	-0.0115	0.0004	0.01	0.0113	0.0189	-0.0002	0.0078	0.0064	0.0107	-0.0133	0.0032	-0.013	-0.0011	0.015	-0.0115	0.0019	0.0052	0.0128
HGDP01305.DG	HGDP01305	Uyghur	Central Asia	0.0141	-0.0152	-0.0008	-0.0029	0.0069	0.0029	0.0077	0.0039	0.006	-0.0012	0.0069	-0.0042	-0.0037	0.009	0.0008	-0.0029	0.0026	-0.0132	0.0014	-0.004	0.0168	-0.0139	-0.0178	0.0009	-0.0044	-0.0005	0.0181	-0.0048	-0.025	-0.0019	0.0143	0.0017	0.0018	0.011	0.0018	0.0018	0.0064	0.0126	0.0053	-0.0197	0.005	0.0085	-0.0121	-0.0325	-0.0332	0.0064
S_Uygur-1.DG	HGDP01306	Uyghur	Central Asia	0.0119	-0.0172	-0.0014	-0.0026	0.0087	0.0046	0.0143	0.0117	-0.0019	0.0048	0.0062	0.0028	-0.0089	0.0034	-0.0007	0.0102	0.0048	-0.0014	-0.0037	-0.0033	0.0095	-0.0081	-0.01	-0.0306	-0.0054	-0.0127	0.0017	0.005	-0.012	-0.0069	-0.0042	0.0087	0.0189	-0.0012	0.0019	-0.0176	-0.0145	-0.0063	-0.0025	-0.0245	-0.0062	0.0077	-0.0251	0.0007	0.0061	0.0021
UZB-301.HO	UZB-301	Uzbek_Khorezm	Central Asia	0.0057	-0.0077	-0.005	-0.0031	0.0008	0.0021	0.0051	-0.0027	-0.0011	-0.0021	0.0015	0.0019	-0.0026	-0.0038	-0.0014	0.0019	-0.0034	-0.0044	0.0012	-0.0082	0.0083	0.0084	0.0093	-0.0213	0.0048	-0.0031	0.0154	-0.008	-0.0132	0.011	0.0034	0.0115	0.0214	0.004	-0.001	0.0129	0.0013	-0.0216	-0.0009	0.0088	-0.0084	-0.0083	0.0117	0.0002	-0.0048	0.0049
UZB-302.HO	UZB-302	Uzbek_Khorezm	Central Asia	-0.0034	-0.0109	-0.0109	-0.0019	0.0012	-0.0015	0.0109	0.0077	0.0021	0.0073	0.007	-0.009	0.0003	-0.0032	-0.0008	-0.0001	-0.0025	-0.0035	-0.0068	0.0019	0.0095	-0.0006	-0.0093	-0.0101	-0.009	0.0059	0.0026	-0.0139	-0.0054	-0.0051	0.0237	-0.0022	0.0181	-0.0145	0.0014	0.0142	-0.0071	0.0133	-0.0095	-0.0082	-0.0127	0.0014	-0.0087	0.0034	-0.0045	-0.0054
UZB-303.HO	UZB-303	Uzbek_Khorezm	Central Asia	-0.011	-0.0069	-0.0068	-0.001	0.0031	-0.0042	0.0051	0.0068	-0.0083	-0.0006	0.0006	-0.0074	0.0017	-0.0058	-0.0045	0.0011	-0.0013	-0.0042	-0.0041	-0.0032	-0.0035	0.0045	0.0042	-0.0091	0.0073	0.0203	0.0039	-0.0117	-0.0149	-0.0059	-0.0101	0.0081	0.0115	-0.0068	0.0075	0.0108	0.0008	0.0046	0.0002	0.0019	0.0132	0.0057	-0.007	-0.0168	-0.0087	0.0002
UZB-304.HO	UZB-304	Uzbek_Khorezm	Central Asia	-0.0003	-0.0099	-0.0091	-0.0023	-0.0006	0.0077	0.0059	0.001	-0.0048	0.0091	0.0054	-0.0037	-0.0005	0.0035	-0.0015	-0.0015	-0.0039	-0.0061	-0.0102	-0.0065	0.0148	0.005	0.002	-0.0049	-0.001	0.0087	0.0016	-0.0062	-0.0065	-0.0029	0.0051	0.0155	0.0051	-0.0165	0.0101	-0.0051	-0.0074	-0.0007	-0.0204	-0.0187	-0.0025	0.0094	-0.0105	-0.0137	-0.0129	0.008
UZB-305.HO	UZB-305	Uzbek_Khorezm	Central Asia	0.0024	-0.0089	-0.0101	-0.0046	0.0071	-0.0034	0.0068	0.0081	0.0008	-0.0016	0.0031	-0.0016	-0.0105	0.0049	0.0019	0.001	-0.0023	0.0019	-0.0056	-0.01	0.0124	0.001	0.0012	-0.0049	0.0173	-0.001	0.009	-0.014	-0.0086	-0.0008	-0.0063	0.0099	0.0054	0.0074	-0.0056	-0.0108	0.0046	-0.0083	0.0022	-0.001	-0.0137	0.0092	0.0026	0.0078	-0.0217	0.0089
UZB-306.HO	UZB-306	Uzbek_Khorezm	Central Asia	-0.0039	-0.0129	-0.0138	-0.0016	0.0111	0.0037	0.0091	0.0103	-0.0035	-0.0003	0.0056	0.004	-0.0212	0.0134	0.0064	0.0057	-0.0018	-0.0043	0.0098	0.0063	0.0035	0.0018	-0.0038	-0.0102	-0.0029	0.0133	0.0111	-0.0027	-0.0341	-0.0125	-0.0095	-0.0089	0.001	-0.0039	0.0044	-0.0014	0.017	-0.0065	-0.0124	0.0055	0.0222	0.0028	-0.0159	-0.0005	-0.0031	-0.0009
UZB-229.HO	UZB-229	Uzbek_Tashkent	Central Asia	0.0031	-0.014	-0.0051	-0.0037	0.0065	0.0018	0.0066	0.0089	-0.0024	0.0069	0.0106	-0.0059	-0.0043	-0.0043	-0.0029	-0.0014	0.0068	-0.0054	-0.0021	0.0018	0.0097	-0.0022	0.0023	-0.0048	0.0196	0.0098	0.016	-0.0044	-0.0076	0.003	0.0057	0.0116	0.0364	-0.0032	-0.0161	0.0107	0.0138	-0.0102	-0.0009	-0.006	0.0141	0.0018	0.0151	0.0051	0.0122	-0.0033
UZB-232.HO	UZB-232	Uzbek_Tashkent	Central Asia	-0.0019	-0.0116	-0.0131	-0.0024	0.0066	0.0084	0.0071	0.0135	-0.0034	-0.004	0.0027	0.0064	-0.0126	0.0016	-0.0001	-0.0024	-0.007	-0.0059	-0.0113	-0.0073	0.0201	0.0007	-0.0032	-0.0084	0.0187	0.003	-0.0026	-0.024	0.0001	-0.0009	0.0012	0.0058	-0.0044	0.0061	0.0052	-0.0056	0.02	-0.0152	-0.0193	-0.0021	-0.0033	-0.0033	-0.0102	-0.0107	0.0032	-0.0136
UZB-234.HO	UZB-234	Uzbek_Tashkent	Central Asia	-0.0012	-0.0119	-0.0114	-0.0017	0.0063	0.0023	0.0061	0.0113	0.0023	0.0011	0.0052	-0.0021	-0.0003	0.0009	-0.0045	0.002	-0.0034	0.0019	-0.0045	-0.0006	0.0129	-0.0071	-0.0102	-0.0013	0.0005	0.0004	0.009	-0.0194	-0.017	0.0131	-0.0097	-0.0104	0.0086	-0.002	-0.004	-0.0026	-0.0036	0.0014	-0.0084	-0.0212	-0.0054	-0.0116	-0.0007	-0.0088	-0.0011	0.0067
UZB-235.HO	UZB-235	Uzbek_Tashkent	Central Asia	-0.0017	-0.0111	-0.0144	-0.004	0.0115	0.0013	0.0071	0.0132	-0.0041	0.0035	0.0048	0.0046	0.0003	-0.0046	0.0148	0.002	-0.0101	0.0058	-0.0069	-0.0045	0.0014	-0.0038	-0.0135	-0.0067	0.0038	0.0019	-0.0005	0.0006	-0.0112	-0.0059	0.0064	0.0143	0.0237	0.0093	0.0104	0.0129	0.0003	0.0082	-0.0111	-0.0241	0.0008	0.0127	-0.0004	-0.0116	-0.0133	-0.0179
UZB-236.HO	UZB-236	Uzbek_Tashkent	Central Asia	-0.0008	-0.0151	-0.0113	-0.0035	0.0115	-0.0029	0.0059	0.0072	0.0013	0.0058	0.0038	-0.0085	0.0023	0.0073	-0.0018	0.0004	-0.0009	-0.009	-0.0061	0.0004	0.0141	0.0039	-0.022	-0.0202	0.0075	-0.0055	0.0031	-0.0025	-0.0284	0.0028	0.0015	0.0076	0.0187	0.0006	0.0092	0.0036	0.0113	-0.0281	-0.0248	-0.0115	0.0135	-0.0022	-0.0215	-0.0018	-0.0041	0.0007
UZB-237.HO	UZB-237	Uzbek_Tashkent	Central Asia	0.0002	-0.0123	-0.0057	-0.0017	0.0072	0.0004	0.0042	0.0036	-0.0011	0.0002	0.0068	-0.0054	-0.0045	-0.0027	-0.0021	0.0071	-0.0013	-0.0089	-0.0054	-0.0182	-0.0039	0.0031	0.004	-0.012	0.0047	-0.0087	0.0035	-0.0142	-0.0109	-0.0187	0.0066	-0.0031	0.0199	0.0124	0.0023	0.0116	0.017	0.0071	-0.0122	-0.0015	-0.0073	0.0259	-0.006	-0.0047	-0.0239	0.0031
B_Dai-4.DG	HGDP01308	Dai	Eastern Asia	0.0398	-0.0748	0.0475	-0.0051	0.0367	0.0353	-0.0303	0.0043	-0.0012	-0.0286	-0.0172	-0.0079	0.0103	0.0032	-0.0079	-0.004	0.0062	0.0112	-0.0023	0.0315	-0.0174	0.009	0.0169	0.0175	-0.0148	-0.0061	-0.0108	0.0037	0.0021	-0.0184	-0.0077	-0.0247	-0.0244	0.0211	-0.0044	0.0091	0.0066	0.0075	0.0298	0.0181	0.0102	-0.0168	-0.0022	-0.0034	0.0031	0.0152
HGDP01309.DG	HGDP01309	Dai	Eastern Asia	0.0409	-0.0764	0.0492	-0.0048	0.0335	0.0397	-0.0284	-0.0101	-0.0002	-0.0267	-0.0309	-0.0009	0.0174	-0.0053	-0.0034	-0.0083	-0.003	0.0152	0.002	0.023	-0.0327	0.0179	0.0411	0.0249	-0.0108	-0.0319	-0.0004	0.0069	-0.0026	-0.0121	-0.0182	-0.0303	-0.0226	0.0032	-0.0166	-0.0028	-0.0021	-0.0023	0.0072	0.0108	0.0117	-0.0291	0.0127	0	0.016	0.0084
HGDP01310.DG	HGDP01310	Dai	Eastern Asia	0.0401	-0.0761	0.0515	-0.0029	0.0389	0.0354	-0.028	0.001	0.0011	-0.025	-0.0234	-0.004	0.012	0.0009	0.0018	-0.0016	-0.0004	0.0252	0.0045	0.0292	-0.0197	0.0278	0.0383	0.0342	-0.0087	-0.0186	-0.0018	0.0016	0.0104	-0.0015	-0.0048	-0.018	-0.0179	0.0141	-0.0226	0.0115	-0.0081	0.0065	0.0137	0.0042	0.017	-0.0203	0.0073	-0.0111	0.0153	0.002
HGDP01311.DG	HGDP01311	Dai	Eastern Asia	0.0401	-0.0738	0.0493	-0.0046	0.0329	0.0344	-0.0278	-0.0044	0.0035	-0.024	-0.0264	-0.0065	0.0136	-0.009	-0.0043	-0.0069	-0.003	0.0148	0.0052	0.0313	-0.0219	0.0133	0.0242	0.0157	-0.0124	-0.0153	-0.0072	0.0051	-0.0058	-0.0112	-0.0221	-0.0134	-0.0094	0.0065	0.0082	0.0056	-0.0081	0.006	0.0209	-0.0051	0.0081	-0.0302	0.0113	-0.008	0	0.0008
S_Dai-2.DG	HGDP01312	Dai	Eastern Asia	0.0409	-0.0733	0.0501	-0.0044	0.0422	0.0311	-0.035	-0.0071	-0.0023	-0.0236	-0.0284	-0.012	0.0108	-0.0029	-0.008	0.0019	0.0033	0.0012	0.0033	0.0231	-0.0325	0.022	0.024	0.0137	0.0037	-0.0156	-0.0073	0.0143	-0.0021	-0.0148	-0.0123	-0.0242	-0.0134	0.0055	-0.014	0.0073	0.0022	0.0078	0.0199	0.0108	0.0132	-0.0316	0.0026	-0.0024	0.0088	0.0056
HGDP01313.DG	HGDP01313	Dai	Eastern Asia	0.0406	-0.0737	0.0484	-0.0065	0.0341	0.0394	-0.0269	-0.0146	-0.0008	-0.0235	-0.0266	0.0031	0.0044	0.0007	-0.0082	0.0016	-0.0071	0.0076	-0.0088	0.0258	-0.0387	0.0138	0.0309	0.0258	-0.0069	-0.0149	-0.0042	0.0043	0.0092	-0.0058	-0.0174	-0.0292	-0.0213	0.0043	-0.0017	0.0101	0.0207	0.0049	0.0408	0.0222	0.0176	-0.0279	-0.0135	0.0126	0.0051	-0.0055
S_Dai-1.DG	HGDP01314	Dai	Eastern Asia	0.0418	-0.0735	0.0482	-0.0046	0.0359	0.0363	-0.0341	-0.013	0.0105	-0.0316	-0.0317	0.0054	0.0139	-0.0036	-0.0073	-0.0043	-0.002	0.0183	0.0026	0.0242	-0.0202	0.0243	0.0392	0.0205	-0.0034	-0.0203	-0.0039	0.0022	-0.0015	-0.0062	-0.0166	-0.0254	-0.0087	0.0043	-0.0119	-0.0028	0.0038	-0.0044	0.0177	0.014	-0.0035	-0.0145	-0.012	-0.0043	0.0062	-0.0046
S_Dai-3.DG	HGDP01315	Dai	Eastern Asia	0.0406	-0.0721	0.0502	-0.0049	0.0318	0.0316	-0.0267	-0.0038	0.0006	-0.0253	-0.0215	0.001	0.0093	-0.0026	0.002	-0.0095	0.0096	0.0131	0.0108	0.0305	-0.0316	0.0304	0.0208	0.0197	-0.0016	-0.0244	-0.0157	-0.0072	0.0116	-0.0084	-0.0152	-0.0112	-0.0016	0.0019	0.0026	0.0091	0.0021	0.0073	0.0245	0.0137	0.0032	-0.0284	-0.0001	-0.0041	0.0015	0.0026
HGDP01316.HO	HGDP01316	Dai	Eastern Asia	0.04	-0.0748	0.0503	-0.0055	0.0376	0.0362	-0.0314	-0.0151	-0.0006	-0.0302	-0.0292	0.0083	0.0077	-0.002	-0.0017	-0.0089	0.0125	0.0034	0.0015	0.0207	-0.0289	-0.0001	0.0148	0.0147	-0.0049	-0.0243	-0.0089	-0.0028	0.0045	-0.0007	-0.0173	-0.0226	-0.0224	-0.0025	-0.0039	0	0.0015	0.0105	0.0288	0.0258	-0.0019	-0.0294	0.0094	-0.0163	0.0035	-0.0022
A_Dai-5.DG	#N/A	Dai	Eastern Asia	0.041	-0.0718	0.0453	-0.0068	0.0377	0.0316	-0.0219	-0.009	0.0037	-0.0221	-0.0238	-0.0045	0.0057	-0.0028	-0.0025	-0.0065	-0.0057	0.0174	0.0052	0.0324	-0.0256	0.0196	0.0224	0.0113	-0.0131	-0.0143	-0.009	0.0101	0.0052	-0.0176	-0.0205	-0.0071	-0.0262	0.0016	-0.0203	0.0133	0.0063	0.0131	0.0465	0.0185	0.0061	-0.0216	0.0015	-0.0046	0.0013	0.0078
HGDP01213.DG	HGDP01213	Daur	Eastern Asia	0.0428	-0.0205	0.0075	0.002	-0.0153	-0.0204	0.0007	0.0128	0.007	0.014	0.0134	-0.0059	0.0038	-0.0135	0.0042	0.0015	-0.0061	0.0019	0.0024	-0.0078	0.0113	-0.004	0.0003	-0.0169	-0.0078	0.0106	0.0075	-0.0048	0.0007	0.0076	0.0066	0.0111	0.0134	-0.0024	0.0042	-0.0101	-0.004	-0.0001	-0.0002	-0.0159	-0.0027	0.0167	0.0025	0.0043	-0.0088	-0.0045
HGDP01214.DG	HGDP01214	Daur	Eastern Asia	0.04	-0.0251	0.0083	-0.0003	-0.0066	-0.0123	-0.0035	0.0084	0.0008	0.0072	0.0117	-0.0006	-0.0041	-0.0039	0.0057	0.0005	0.0035	-0.0047	0.0007	-0.0041	0.0051	-0.008	-0.0071	-0.0062	-0.0061	-0.0001	0.0104	0.0156	0.008	-0.0011	0.0171	0.0044	0.0007	0.0013	0.0043	0.005	0.0013	-0.0073	-0.0037	-0.0073	-0.0008	0.0222	0.0043	-0.0032	0.0132	-0.0004
S_Daur-2.DG	HGDP01215	Daur	Eastern Asia	0.0408	-0.0209	0.0115	0.0006	-0.0081	-0.004	-0.0041	0.0053	0.0014	0.0046	0.0101	0.0009	-0.002	-0.0036	-0.0036	-0.0007	0.0016	0.0029	-0.0017	-0.0125	0.0055	-0.0054	0.0026	-0.0127	-0.0032	0.0225	0.0224	0.0019	-0.0002	0.0066	0.0032	0.0155	0.0061	0.0008	0.0124	0.0059	-0.0118	-0.0068	-0.0103	-0.0092	-0.0075	0.0155	0.0169	0.0051	0.0014	-0.005
HGDP01216.DG	HGDP01216	Daur	Eastern Asia	0.0417	-0.0186	0.0081	-0.0003	-0.0154	-0.0106	0.0001	0.0075	0.0035	0.0076	0.0121	-0.0038	0.0027	-0.0012	0.0025	0.0007	-0.0029	0.0053	-0.0014	-0.0088	0.0159	-0.0091	-0.0057	-0.0201	-0.0141	0.011	0.0125	0.0013	0.005	0.0058	0.0154	0.0089	0.0016	-0.0052	0.0002	-0.0038	-0.0022	-0.0053	0	-0.011	0.004	0.0219	-0.0053	-0.0031	-0.0125	-0.0045
HGDP01217.DG	HGDP01217	Daur	Eastern Asia	0.0407	-0.0233	0.0085	0.0011	-0.0077	-0.0084	0.0027	0.0095	0.0006	0.0167	0.0146	-0.0054	-0.0016	-0.0006	-0.0025	0.0089	0.0008	0.0031	-0.0032	-0.0171	-0.0009	-0.0027	-0.0087	-0.0102	0.0013	0.0136	0.0072	-0.008	0.0087	0.01	0.0034	0.0017	0.003	-0.0042	0.0122	-0.0065	0.0032	-0.0113	0.0042	-0.0058	0.0007	0.0126	0.0165	-0.0005	-0.008	-0.0028
HGDP01218.HO	HGDP01218	Daur	Eastern Asia	0.0423	-0.0248	0.005	0.0009	-0.0143	-0.0179	0.0036	0.0094	-0.0024	0.0187	0.0198	-0.0032	0.0003	-0.0023	0.0027	0.003	-0.0049	0.007	-0.008	-0.0106	0.0122	-0.0101	-0.0042	-0.0112	0.0009	0.012	0.0173	-0.0041	0.0065	0.0045	-0.0024	0.0028	0.0074	-0.0118	-0.008	-0.0145	-0.0036	-0.009	-0.0003	-0.0057	-0.0039	0.0176	0.0051	0.0086	-0.0109	0.0083
HGDP01220.DG	HGDP01220	Daur	Eastern Asia	0.0425	-0.021	0.0137	0.0003	-0.0165	-0.0087	0.0022	0.0094	0.0015	0.0133	0.0158	-0.0037	-0.0011	-0.0028	0.0068	0.0045	-0.0045	0.0019	0.0021	-0.0001	0.0039	-0.0052	-0.0049	-0.0042	-0.0044	0.0022	0.0069	-0.0014	0.0044	0.0052	0.0066	-0.0011	0.0098	-0.0173	0.0049	-0.0036	-0.0042	-0.0111	-0.0062	-0.0217	-0.0078	0.0074	-0.0055	-0.0025	0.0122	0.0039
HGDP01221.DG	HGDP01221	Daur	Eastern Asia	0.0428	-0.0228	0.0093	0.0007	-0.0128	-0.0136	0.0023	0.003	0.0033	0.0149	0.0115	-0.0076	0.0003	0.0028	-0.0034	-0.0046	-0.0004	0.0016	-0.0008	-0.0158	0.0137	-0.0059	-0.013	-0.003	0.0018	0.0068	0.0142	-0.0001	0.0041	0.0022	0.0193	0.0008	0.0102	0.0064	0.0021	0.0086	0.001	-0.0037	-0.0018	-0.0062	-0.0016	0.0161	0.0095	0.0084	-0.0001	-0.0006
HGDP01222.DG	HGDP01222	Daur	Eastern Asia	0.0418	-0.0232	0.0093	0.0036	-0.0173	-0.0173	-0.0012	0.0108	0.009	0.015	0.0091	-0.0004	0.0014	-0.0047	0.005	0.0007	0.0015	0.0049	0.0032	-0.0084	0.0111	-0.0168	-0.009	-0.0042	-0.0006	0.0102	0.0059	-0.0019	0.0005	-0.0034	0.0064	0.0026	0.0131	0.0018	0.0061	0	0.0073	0.0007	0.0017	-0.0113	-0.003	0.0044	0.007	0.0104	-0.0087	0.0058
NA18525.SG	NA18525	Han	Eastern Asia	0.0433	-0.0615	0.0383	-0.0033	0.0163	0.0157	-0.0159	-0.006	0	-0.005	-0.0078	-0.0003	0.0102	-0.0051	0.003	0.0052	0.0003	0.0066	-0.0104	-0.0074	0.0053	-0.0007	0.0041	-0.0047	0.0064	0.0071	0.0085	-0.0077	-0.0173	-0.0014	-0.0067	-0.0002	0.0029	-0.0075	0.0153	0.0025	-0.0145	-0.0263	0.0015	-0.016	0.0085	0.0082	-0.0041	0.0052	-0.0011	-0.0155
NA18526.SG	NA18526	Han	Eastern Asia	0.0432	-0.0634	0.0397	-0.0029	0.0184	0.0123	-0.0152	-0.0056	0.0027	-0.0114	-0.0129	0.006	0.0033	-0.0085	0.002	0.0031	-0.0008	0.0014	0.0027	0.0159	-0.0066	-0.008	0.0023	-0.002	-0.0036	-0.0046	-0.0021	0.016	0.0134	-0.0102	-0.0096	-0.0013	0.0003	-0.0039	0.0157	-0.012	0.0082	-0.0123	-0.009	-0.0177	-0.0135	-0.0004	0.0042	-0.0045	0.0212	0.002
NA18528.SG	NA18528	Han	Eastern Asia	0.0424	-0.0526	0.0321	-0.0028	0.0196	0.003	-0.0108	-0.001	-0.0019	-0.0039	-0.0023	-0.0046	-0.0003	0.0048	0.0041	-0.0063	-0.0038	0.0003	-0.0017	0.0062	0.0025	-0.0221	-0.0131	-0.0082	-0.0012	0.0062	0.0097	-0.0044	0.0167	0.0009	0.0007	0.0001	0.0021	-0.0083	0.0079	-0.0016	-0.0148	-0.0135	-0.0128	-0.0213	-0.0002	0.0265	0.0026	-0.0118	0.0009	-0.0252
NA18531.SG	NA18531	Han	Eastern Asia	0.0422	-0.0554	0.0348	-0.0029	0.016	0.0078	-0.0072	-0.0043	0.0005	-0.0105	-0.0073	0.0055	-0.0009	0.0024	0.0093	0.0033	-0.0033	0.0036	0.0044	0.0036	0.0115	-0.0085	-0.0063	-0.0083	0.0028	0.0115	0.0083	-0.0025	-0.0019	0.0016	0.0085	0.0025	0.0178	0.0025	0.0133	-0.0022	-0.0058	-0.0111	-0.0212	-0.0298	-0.0116	0.0246	-0.0069	0.0086	0.0068	-0.0024
NA18532.SG	NA18532	Han	Eastern Asia	0.0431	-0.0608	0.0362	-0.0012	0.0185	0.0133	-0.0167	-0.0002	-0.0038	-0.0122	-0.0033	-0.0034	-0.0017	0.0006	-0.0029	0.0083	0.0062	-0.0038	0.0023	0	0.0021	0.0008	0.0027	0.0082	-0.0084	0.0075	0.0017	-0.0006	0.0038	0.0003	-0.0023	-0.0059	0.0036	0.0015	0.0093	-0.0135	-0.0313	0.004	0.0063	-0.0087	-0.0064	0.0151	-0.0045	-0.0037	-0.0087	-0.0092
NA18533.SG	NA18533	Han	Eastern Asia	0.0428	-0.063	0.0418	-0.0037	0.0259	0.0221	-0.0185	-0.0019	0.0009	-0.0148	-0.0074	-0.0009	0.001	0.0053	-0.0032	-0.0018	0.0125	0.0131	0.0069	0.0147	-0.0036	0.0039	0.0047	0.0021	-0.005	0.0018	0.0032	0.0002	0.0066	0.0108	0.0051	0.0005	0.0004	-0.0101	-0.0065	-0.0068	-0.0036	-0.0122	0.0002	-0.0109	-0.0113	0.0048	-0.0026	0.0019	-0.0038	-0.0015
NA18535.SG	NA18535	Han	Eastern Asia	0.0425	-0.0527	0.0337	-0.0041	0.0198	0.0113	-0.0114	-0.0068	0.0007	-0.0055	-0.0115	0.0068	-0.0067	0.0004	0.0056	-0.0001	-0.0018	-0.001	0.0012	-0.0055	0.019	-0.0101	-0.0085	-0.0076	0.0002	0.0111	0.0021	-0.0092	-0.0051	-0.0036	-0.0004	0.0118	-0.002	-0.0124	0.0115	0.0069	-0.0082	-0.0161	-0.019	-0.0124	-0.016	0.0159	0.0109	-0.0069	0.0035	-0.0085
NA18536.SG	NA18536	Han	Eastern Asia	0.043	-0.0603	0.0404	-0.0036	0.0214	0.0241	-0.0169	-0.0119	-0.0026	-0.0026	-0.01	0.0056	0.0022	-0.0006	-0.001	-0.0005	0	0.0036	0.0026	0.0027	0.0077	0.003	0.0005	0	-0.0091	0.0014	-0.0005	0.0002	0.0009	-0.0091	-0.006	0.0062	0.0095	0.0033	0.0062	-0.0053	0.0022	-0.0081	-0.0058	-0.0114	0.0075	0.0164	0.0078	0.0033	0.0077	-0.0164
NA18622.SG	NA18622	Han	Eastern Asia	0.0422	-0.0598	0.0398	-0.0026	0.0202	0.0115	-0.0143	-0.0044	0.001	-0.0075	-0.0061	0.0035	-0.0003	0.0056	0.0011	-0.0027	0.0002	-0.0007	-0.0012	-0.0068	0.004	-0.002	-0.0024	-0.0078	-0.0063	0.0055	0.0063	0.0022	0.0057	0.0063	0.0104	-0.001	0.0025	-0.0124	0.0133	-0.0031	-0.0127	-0.0138	-0.0116	-0.0243	-0.0093	0.0232	0.0108	0.0018	-0.0025	-0.0104
NA18636.SG	NA18636	Han	Eastern Asia	0.0427	-0.0705	0.0457	-0.0005	0.0247	0.0283	-0.0253	-0.0049	-0.0013	-0.0143	-0.0125	-0.0034	0.0066	0.0063	-0.0012	-0.0011	0.0032	0.0071	0.0072	0.0214	-0.0075	0.0066	0.003	0.0098	-0.0053	-0.0042	-0.0106	-0.0006	0.0004	-0.01	0.0002	-0.011	0.0018	-0.0073	0.0084	-0.0235	0.0073	-0.0036	0.0141	-0.0094	-0.0028	0.0164	0.0056	-0.0039	0.0112	-0.0309
HGDP01233.DG	HGDP01233	Hezhen	Eastern Asia	0.0433	-0.0276	0.0134	-0.0002	-0.0131	-0.004	-0.0062	0.0053	0.0058	0.0101	0.0056	-0.0055	0.011	-0.0022	-0.0042	0.005	0.0007	0.0002	-0.0014	0.0032	0.0026	-0.0056	-0.0043	-0.0058	-0.0084	-0.0015	0.0073	0.0047	0.0139	0.0016	0.0029	0.0004	0.0078	-0.0071	0.0065	0.0101	-0.0135	-0.0101	-0.0056	-0.0143	0.0027	0.0242	0.0085	0.0043	0.0114	-0.0125
HGDP01234.DG	HGDP01234	Hezhen	Eastern Asia	0.0428	-0.0098	-0.005	0.0022	-0.0277	-0.0164	-0.0008	0.0177	0.0044	0.0191	0.019	-0.0181	0.0133	0.0016	-0.0054	0.0065	-0.0055	-0.0109	-0.0123	-0.0045	-0.0005	-0.0036	0.0002	-0.0031	-0.0047	-0.0007	0.0072	0.0029	0.0061	-0.0077	0.0088	-0.0016	0.0098	-0.0045	0.0046	-0.0039	-0.0027	-0.012	-0.0084	-0.004	-0.0054	0.0222	0.015	0.0071	-0.0013	-0.0057
HGDP01237.DG	HGDP01237	Hezhen	Eastern Asia	0.0448	-0.0074	-0.0041	0.0029	-0.0355	-0.013	-0.0021	0.0116	0.0027	0.0256	0.0285	-0.0138	0.0157	0.005	-0.0097	-0.0059	0.0036	-0.0038	-0.0064	0.005	-0.0061	0.0008	0.0034	-0.0006	-0.012	0.0043	-0.0041	0.0065	0.0035	-0.0004	0.0027	-0.0008	0.0098	-0.0003	-0.0047	0.0044	-0.0016	0.0009	0.0016	-0.0083	0.0054	0.0075	0.001	0.0119	0.0089	-0.0001
HGDP01238.DG	HGDP01238	Hezhen	Eastern Asia	0.0411	-0.0277	0.0157	0.0002	-0.0047	-0.0082	-0.0048	0.0142	-0.0002	0.0058	0.0121	-0.0022	-0.0001	-0.0062	-0.003	0.0062	0.0046	-0.0015	0	-0.0069	0.0029	-0.0041	0.003	-0.009	-0.0019	0.0043	0.0032	-0.0113	0.0126	-0.0038	0.0024	-0.0005	0.0062	-0.0094	0.0075	0.0017	-0.0101	-0.0148	-0.0124	-0.0119	0.0036	0.0104	-0.001	-0.0003	-0.0005	-0.003
HGDP01239.DG	HGDP01239	Hezhen	Eastern Asia	0.0419	-0.0299	0.0161	-0.001	-0.0092	0.0095	-0.0042	0.0107	-0.0019	0.0078	0.0078	-0.0055	0.0054	-0.0063	0.0001	-0.0017	0.0005	-0.0118	0.0023	-0.0032	0.0054	0.0033	0.0069	-0.0049	-0.0031	0.0135	0.0103	-0.0078	0.0189	0.0018	0.0075	-0.0012	0.0105	-0.0089	0.0101	-0.0043	-0.0109	0.0056	-0.0048	-0.0222	-0.0074	0.0111	0.0065	-0.0009	0.0021	-0.0113
S_Hezhen-1.DG	HGDP01240	Hezhen	Eastern Asia	0.0438	-0.0056	-0.0072	0.0028	-0.0336	-0.0093	0.0015	0.0145	0.0053	0.0243	0.0233	-0.0163	0.0157	0.0009	-0.0056	0.0063	-0.0076	-0.0077	-0.0138	0.0001	0.0004	0.0001	-0.0047	-0.0063	-0.0036	0.0036	0.0064	0.0021	0.0079	-0.0118	0.0016	0.0122	0.0077	-0.0062	-0.001	0.0044	-0.002	-0.0012	0.0012	-0.0012	-0.0002	0.0021	0.0039	-0.0011	0.0084	0.0013
HGDP01241.DG	HGDP01241	Hezhen	Eastern Asia	0.0433	-0.033	0.0107	-0.0001	-0.0129	-0.0003	-0.0037	0.0103	0.0076	0.0136	0.0086	0.0005	0.0083	-0.0032	0.0018	-0.0024	0.0033	-0.0014	-0.0007	-0.0074	0.0049	-0.0042	-0.0098	-0.0149	0.0068	0.014	0.001	-0.0038	0.0071	-0.0025	0.0116	0.01	0.0183	0.004	0.0007	0.0023	-0.014	-0.0144	-0.011	-0.0143	0.0033	0.0216	-0.0054	0.0072	0.0038	-0.0074
S_Hezhen-2.DG	HGDP01242	Hezhen	Eastern Asia	0.0433	-0.0182	0.0055	0.0014	-0.0274	-0.006	-0.0086	0.0088	0.0068	0.0128	0.0139	-0.0069	0.0069	-0.0031	-0.001	-0.0036	-0.0015	-0.0077	-0.0046	0.0008	-0.006	-0.0039	0.0034	-0.003	-0.0037	-0.0032	0.0021	0.0014	0.0052	-0.001	0.0016	-0.003	0.0116	-0.0014	0.0089	-0.0026	0.0002	-0.0009	-0.0041	-0.0068	0.0019	0.0102	0.0077	0.0039	-0.0018	-0.0038
HGDP01317.DG	HGDP01317	Lahu	Eastern Asia	0.0418	-0.0713	0.0492	-0.0048	0.0399	0.0269	-0.0289	-0.0125	-0.0024	-0.0336	-0.0303	-0.0038	0.0133	-0.0119	-0.0049	0.0013	0.0065	0.017	0.0071	0.047	-0.0433	0.0323	0.0399	0.0379	0.0033	-0.0396	-0.0264	0.0173	-0.0114	-0.0029	0.0022	-0.0207	-0.051	0.0172	-0.0348	0.03	0.0463	0.0657	0.0419	0.0629	0.0361	-0.0884	-0.0212	0.0091	-0.0324	0.047
HGDP01318.DG	HGDP01318	Lahu	Eastern Asia	0.0401	-0.0735	0.0476	-0.0041	0.0399	0.0361	-0.0333	-0.0102	-0.0022	-0.0343	-0.0424	-0.0064	0.0228	-0.0134	-0.0008	-0.0033	0.0006	0.0195	0.018	0.0537	-0.0486	0.0536	0.0547	0.0464	-0.0045	-0.0433	-0.0402	0.0169	-0.0134	-0.0093	-0.0122	-0.0505	-0.0709	0.0261	-0.049	0.0447	0.0737	0.0687	0.0531	0.0739	0.0424	-0.0959	-0.0501	-0.0052	-0.0268	0.0666
HGDP01319.DG	HGDP01319	Lahu	Eastern Asia	0.0397	-0.0687	0.0486	-0.0041	0.0291	0.029	-0.0251	-0.0113	0.0008	-0.0253	-0.0291	-0.0091	0.0057	-0.0114	-0.0049	-0.0028	0.0082	0.0197	0.0017	0.0276	-0.0249	0.0257	0.0261	0.0264	0.0028	-0.0305	-0.0103	0.0074	-0.0124	-0.003	-0.0078	-0.0174	-0.0284	0.0282	-0.022	0.0283	0.0419	0.0345	0.0316	0.0321	0.0146	-0.0408	-0.0213	-0.0028	-0.0267	0.0294
S_Lahu-2.DG	HGDP01320	Lahu	Eastern Asia	0.0407	-0.0725	0.0475	-0.0033	0.0356	0.0376	-0.0221	-0.0114	-0.0036	-0.0261	-0.0294	-0.0005	0.0129	-0.0075	-0.0023	-0.0035	0.0027	0.0151	0.0163	0.0439	-0.0364	0.0409	0.0423	0.0317	-0.001	-0.0395	-0.0294	0.0032	-0.0215	-0.017	-0.0094	-0.0335	-0.044	0.0225	-0.0348	0.0343	0.0595	0.0532	0.0334	0.0493	0.0339	-0.0718	-0.0327	-0.0032	-0.0329	0.034
HGDP01321.DG	HGDP01321	Lahu	Eastern Asia	0.0406	-0.0716	0.0502	-0.0041	0.039	0.0371	-0.0366	-0.0164	-0.003	-0.032	-0.0453	0.0003	0.0125	-0.0137	0.0042	-0.0057	0.0014	0.0208	0.0254	0.0549	-0.0343	0.0467	0.0394	0.0449	0.0028	-0.0511	-0.0364	0.0247	-0.0052	-0.0125	-0.0166	-0.0369	-0.0515	0.0383	-0.0433	0.0278	0.0663	0.0723	0.043	0.0748	0.051	-0.0883	-0.0408	0.0126	-0.0386	0.045
HGDP01322.DG	HGDP01322	Lahu	Eastern Asia	0.0402	-0.0751	0.0529	-0.0035	0.0392	0.0339	-0.0289	-0.0084	-0.0027	-0.0334	-0.0386	-0.0073	0.0153	-0.0166	0.0073	-0.0029	0.0042	0.0082	0.0176	0.0491	-0.0435	0.0518	0.0488	0.048	0.0035	-0.0548	-0.0356	0.0032	-0.0073	-0.0053	-0.0082	-0.04	-0.0527	0.0368	-0.0469	0.0531	0.0795	0.0763	0.053	0.0738	0.0436	-0.1024	-0.0277	-0.0033	-0.0393	0.0533
S_Lahu-1.DG	HGDP01323	Lahu	Eastern Asia	0.0408	-0.0707	0.0449	-0.0033	0.0335	0.0328	-0.0286	-0.0124	-0.0017	-0.031	-0.0305	0.0002	0.0115	-0.0057	0.0035	-0.0028	0.0057	0.0131	0.0075	0.0399	-0.0281	0.0337	0.0415	0.0188	-0.0098	-0.0326	-0.0228	0.0086	-0.0142	-0.0157	-0.0157	-0.0273	-0.018	0.0269	-0.025	0.0326	0.0403	0.0476	0.0299	0.0413	0.0211	-0.0615	-0.0147	0.0072	-0.0236	0.033
HGDP01326.DG	HGDP01326	Lahu	Eastern Asia	0.0413	-0.0695	0.043	-0.001	0.0363	0.0243	-0.0344	-0.0031	-0.0044	-0.0256	-0.0206	-0.0028	0.0124	-0.0014	-0.0041	-0.0049	0.0029	0.0038	0.0133	0.0307	-0.0231	0.0189	0.0309	0.0214	-0.0037	-0.0246	-0.0243	0.0129	-0.0142	-0.0113	-0.0067	-0.0192	-0.0323	0.0135	-0.0334	0.0248	0.0494	0.0454	0.0253	0.0371	0.0219	-0.0641	-0.0085	-0.006	-0.0318	0.0187
HGDP01189.DG	HGDP01189	Miao	Eastern Asia	0.0422	-0.0666	0.0442	-0.0053	0.0307	0.0244	-0.0202	-0.0048	-0.0003	-0.0207	-0.0185	0.0004	0.0017	-0.0007	0.0016	-0.0028	-0.0066	0.0127	0.0093	0.0037	-0.0139	0.0018	0.0009	0.0159	-0.0057	-0.0137	-0.0007	0.004	0.0098	-0.0008	-0.0064	-0.0064	-0.0035	0.0091	0.0044	-0.0071	-0.01	-0.0208	-0.0037	0.011	-0.0043	0.0094	0.0109	-0.0086	0.0068	-0.0072
HGDP01190.DG	HGDP01190	Miao	Eastern Asia	0.0426	-0.0649	0.0425	-0.0034	0.0266	0.0184	-0.0144	-0.0019	-0.0029	-0.0179	-0.0142	-0.011	0.0121	-0.0066	-0.0019	-0.0028	-0.0016	0.0108	0.0054	0.0114	-0.0132	0.002	0.0071	0.0067	-0.0071	-0.0101	0.0103	-0.0034	0.006	-0.0096	-0.0072	-0.0149	-0.0068	0.005	0.0078	0.0042	-0.0188	0.0002	0.0126	-0.0108	-0.0056	-0.0003	-0.0049	0.0106	-0.0041	0.001
S_Miao-1.DG	HGDP01191	Miao	Eastern Asia	0.0428	-0.0692	0.0477	-0.0021	0.0265	0.0204	-0.0194	-0.0103	-0.0021	-0.0084	-0.0131	0.0019	0.0068	-0.0112	0.002	-0.0062	0.0032	0.0066	0.001	0.0134	-0.0091	0.0032	0.0097	0.0008	-0.0126	-0.0142	0.0088	0.0011	0.0025	-0.0137	-0.0045	-0.0056	-0.0031	-0.0007	0.0076	0.0053	0.0008	-0.0044	0.0014	-0.0003	-0.0059	-0.0209	0.0144	0.0013	0.0119	0.0082
HGDP01192.DG	HGDP01192	Miao	Eastern Asia	0.0431	-0.0669	0.0416	-0.0032	0.0291	0.0199	-0.0193	-0.0004	-0.0015	-0.0162	-0.0162	0.0048	0.0009	-0.0028	0.0057	-0.0088	-0.0025	0.0078	0.0066	-0.0064	-0.0056	0.0083	0.0117	0.0024	-0.0036	-0.0035	0.0019	-0.0059	0.0134	0.0001	-0.0079	-0.0201	-0.012	0.0038	0.0108	0.0047	-0.0012	-0.0073	0.0007	0.0104	0.0042	-0.0015	0.0118	0.023	0.001	-0.0016
HGDP01193.DG	HGDP01193	Miao	Eastern Asia	0.0428	-0.0667	0.046	-0.0027	0.035	0.0262	-0.0227	-0.0072	-0.0006	-0.0221	-0.0208	0.002	0.0087	-0.0068	0.0001	-0.0063	0.0053	0.0006	-0.0054	0.0056	-0.02	-0.0047	0.0023	0.0027	-0.0009	-0.0058	-0.0019	0.0093	0.0109	-0.0035	-0.0142	-0.0054	-0.0077	-0.0009	0.0116	-0.0004	-0.0079	0.0049	0.0056	0.0128	-0.0167	0.0197	0.0021	0.0078	0.0007	0.0035
HGDP01194.DG	HGDP01194	Miao	Eastern Asia	0.042	-0.0698	0.0491	-0.0035	0.0252	0.028	-0.0178	-0.0073	0.0056	-0.0197	-0.0143	-0.0037	0.0054	-0.0022	-0.006	-0.0029	-0.0071	0.0051	0.0006	0.0036	-0.0068	0.009	0.0108	0.0034	-0.0021	-0.0012	0.0081	0.0102	0.0039	-0.0029	-0.0161	-0.0101	-0.0037	-0.0028	-0.0051	-0.0079	-0.0039	-0.0052	-0.0021	-0.0098	-0.0042	0.0065	0.0058	0.0003	0.0168	-0.006
HGDP01195.DG	HGDP01195	Miao	Eastern Asia	0.0425	-0.0639	0.0445	-0.0016	0.0226	0.0252	-0.0211	-0.0031	0.0051	-0.0159	-0.0221	-0.0001	0.0031	-0.008	0.0046	-0.001	0.0038	0.0097	-0.0057	0.0034	-0.0133	0.0053	0.0151	-0.001	-0.0033	-0.01	0.0055	0.0149	0.0022	-0.004	-0.004	-0.0034	-0.01	0.0049	0.0131	0.0133	-0.0081	-0.0038	-0.001	-0.0026	-0.0047	-0.0022	-0.0055	0.0092	0.0089	0.0168
HGDP01196.DG	HGDP01196	Miao	Eastern Asia	0.0433	-0.0631	0.0431	-0.0026	0.0288	0.0153	-0.0141	-0.0075	-0.0022	-0.0158	-0.0165	0.0014	0.0008	0.0008	0.0025	0.0016	-0.0036	-0.0039	0.0013	0.0089	-0.0068	0.0075	0.0101	0.0102	-0.0021	-0.0076	0.0001	-0.0075	0.0091	0.0065	-0.0142	0.001	-0.002	-0.0036	0.01	0.0121	-0.0084	-0.0066	0.0036	-0.0012	-0.0044	-0.0095	0.0149	0.0035	0.0076	0.008
HGDP01197.DG	HGDP01197	Miao	Eastern Asia	0.0423	-0.0656	0.0436	-0.0036	0.0295	0.0163	-0.0153	-0.001	0.0079	-0.0179	-0.0177	0.0001	0.0111	-0.0096	0.0012	-0.0033	0.0027	0.0025	0.0089	-0.004	-0.0267	0.0058	0.0119	0.0092	-0.0005	-0.0057	0	-0.0024	0.0057	-0.0023	-0.006	0.0018	0.0109	-0.0063	0.0159	0.0022	-0.0173	-0.0098	-0.0103	0.0031	-0.0046	0.0057	0.0075	0.0047	0.0039	-0.0032
S_Miao-2.DG	HGDP01198	Miao	Eastern Asia	0.0419	-0.0646	0.0425	-0.0035	0.0243	0.0293	-0.0224	0.0035	-0.0035	-0.0203	-0.0159	0.0026	0.0011	0.0082	-0.0049	-0.011	0.0026	-0.0062	0.0046	0.012	-0.0049	0.0093	0.017	0.005	0.0018	0.0042	0.0003	0.0013	-0.0011	0.0039	-0.0089	-0.005	0.0042	0.008	0.003	0.0035	-0.0055	-0.0086	-0.0069	0.0016	0.0038	-0.004	0.0062	-0.0119	-0.0107	-0.0153
MON-0263.HO	MON-0263	Mongol	Eastern Asia	0.033	-0.0109	-0.0052	0.0025	-0.0245	-0.0274	0.019	0.0073	-0.0341	0.0187	0.0282	0.0093	-0.0246	0.0058	0.0027	-0.0105	-0.0409	-0.0145	-0.0102	-0.0108	0.0098	-0.0298	-0.0002	0.0228	-0.0042	0.0005	0.0091	-0.0061	0.0076	-0.0037	-0.0152	-0.0073	-0.0135	-0.0087	-0.023	0.0009	0.0022	0.001	0.0064	0.0132	0.0182	-0.0226	0.0088	-0.0072	-0.0063	-0.0067
MON-0266.HO	MON-0266	Mongol	Eastern Asia	0.0327	-0.012	0.0004	0	-0.006	-0.0249	0.0112	0.0072	0.0018	0.0038	0.0105	0.0011	-0.0083	0.0042	0.0019	0.0055	-0.0013	0.0005	-0.0034	-0.0115	0.0185	-0.0047	-0.0133	-0.0121	0.0041	0.0266	0.0104	-0.0017	-0.0093	0.0069	0.0104	0.0039	0.0145	-0.0093	-0.0161	-0.0076	0.018	0.0027	-0.0028	-0.0005	0.0096	-0.0115	0.0005	-0.0032	-0.0036	0.0031
MON-0292.HO	MON-0292	Mongol	Eastern Asia	0.0326	0.0016	-0.009	0.0018	-0.0054	-0.0264	0.016	-0.0014	-0.0106	0.0129	0.0116	0.0212	-0.0232	-0.0027	0.0088	0.0046	-0.0068	-0.014	-0.0086	-0.0122	0.0008	-0.0261	-0.0078	0.0024	0.0007	0.0039	-0.023	-0.0148	-0.0089	-0.0026	-0.0053	-0.0026	-0.0213	-0.0194	-0.0065	0.0025	0.0007	0.0103	0.0129	-0.0091	0.0075	0.0009	0.0029	0.0019	-0.005	-0.0054
MON-0299.HO	MON-0299	Mongol	Eastern Asia	0.0338	-0.0032	-0.0065	0.0038	-0.0157	-0.0177	0.0078	0.0053	0.0071	0.0097	0.0104	0.0079	-0.0027	-0.0044	0.0036	0.0009	0.0027	0.0084	-0.0016	-0.0019	0.0146	-0.0126	-0.0132	-0.016	0.0078	0.0047	0.0034	-0.0012	0.0016	0.0064	0.0094	0.0008	0.0026	-0.0086	0.0053	-0.0074	-0.0053	-0.0098	0.0035	-0.0037	0.0069	0.0115	-0.0065	0.0067	0.0165	-0.004
MON-0345.HO	MON-0345	Mongol	Eastern Asia	0.0345	-0.0136	0.0005	0.0026	-0.007	-0.0276	0.0064	0.0133	-0.0182	0.0097	0.0156	0.0025	-0.016	0.0129	0	-0.0202	-0.0274	-0.0026	-0.0096	0.0041	0.0198	-0.032	-0.0171	-0.0007	-0.0017	0.0193	0.0227	0.0037	0.0052	0.0034	0.0067	-0.0052	0.0122	-0.0116	-0.0116	-0.0079	0.013	-0.0082	0.0168	0.009	0.011	-0.0013	0.0109	0.0129	0.0037	-0.0051
MON-0400.HO	MON-0400	Mongol	Eastern Asia	0.0353	-0.0103	-0.0025	0.0046	-0.0242	-0.0327	0.0114	0.0103	-0.0406	0.0182	0.0188	0.0328	-0.043	0.0163	0.0165	-0.026	-0.0358	-0.009	-0.0163	0.0011	0.0162	-0.0436	-0.0061	0.0258	0.0094	0.0007	0.0275	0.0054	0.0082	-0.0026	-0.0067	0.0056	-0.0398	0.0201	-0.0385	-0.0272	-0.004	0.0112	0.0226	0.0321	0.0222	-0.0057	0.0143	0.0128	-0.0216	-0.0323
MON-0413.HO	MON-0413	Mongol	Eastern Asia	0.0351	-0.0182	0.0039	-0.0005	-0.0159	-0.0313	0.011	0.0152	-0.0382	0.0122	0.0174	0.018	-0.0351	0.011	0.0068	-0.0261	-0.0362	-0.0024	-0.0137	-0.0113	0.0213	-0.0411	-0.0109	0.0009	-0.0038	0.0069	0.0147	0.0189	0.0044	0.0004	-0.0017	-0.0136	-0.0248	0.0176	-0.0208	0.0033	0.0057	-0.0036	0.0094	0.0334	0.0124	-0.0243	0.0099	0.0092	-0.0218	0.0135
MON-0423.HO	MON-0423	Mongol	Eastern Asia	0.0316	-0.008	-0.0033	0.0028	-0.0139	-0.0291	0.0085	0.0158	-0.0152	0.0098	0.0181	0.013	-0.0248	0.0076	0.0107	-0.001	-0.0075	-0.008	-0.008	-0.0083	0.0105	-0.0144	-0.0152	-0.004	0.0016	0.0116	0.0047	-0.0108	-0.0059	0.0073	-0.0081	-0.0099	0.0013	0.0351	0.0002	-0.0145	0.0151	0.0069	-0.0033	0.0226	0.0147	-0.0128	0.0026	0.0115	-0.0124	0.0081
MON-0425.HO	MON-0425	Mongol	Eastern Asia	0.0313	-0.005	-0.0009	0	-0.0099	-0.0316	0.0091	0.0253	-0.0179	0.0126	0.0156	0.0214	-0.024	0.0115	0.0156	-0.0014	-0.0135	-0.0107	-0.0038	-0.019	0.0217	-0.0173	-0.0194	-0.0087	-0.0063	0.0079	0.0221	0.0024	0.0097	-0.0066	-0.0116	0.0012	-0.0026	0.0031	0.0029	-0.0063	-0.0056	-0.0047	0.0069	0.0112	0.0163	-0.0087	-0.0017	-0.0034	0.0055	0.0035
MON-0426.HO	MON-0426	Mongol	Eastern Asia	0.0351	-0.0111	0.0038	0.0019	-0.0099	-0.0158	0.0034	0.0146	-0.0135	0.0103	0.0138	0.0065	-0.0119	0.0111	0.0018	-0.0044	-0.0099	-0.0036	-0.0057	-0.015	0.0136	-0.0147	-0.0168	-0.0138	0.008	0.0139	0.0124	-0.0025	-0.0135	0.007	0.0014	-0.0079	-0.009	0.0051	-0.0084	-0.0044	-0.0027	-0.012	-0.002	0.0101	0.0004	0.0006	0.0209	0.001	-0.0094	-0.0004
MON-0045.HO	MON-0045	Mongol_Sainnoyon	Eastern Asia	0.0348	-0.012	0.0064	0	-0.0077	-0.0099	0.0074	0.0076	0.0027	0.012	0.0095	-0.0048	-0.0136	-0.0041	0.0027	0.0021	-0.0071	-0.0048	-0.0123	-0.0103	0.0058	-0.0034	-0.0101	0.0028	0.0093	0.0212	0.0121	-0.0074	-0.0007	0.0078	0.0025	0.003	0.0039	-0.0021	-0.007	-0.0023	-0.0012	-0.0025	-0.0144	0.0038	0.0111	-0.0004	0.0036	0.0019	-0.0078	0.0124
MON-0089.HO	MON-0089	Mongol_Sainnoyon	Eastern Asia	0.0352	-0.0131	-0.0055	0.0012	-0.0149	-0.0174	0	0.0083	0.0057	0.0075	0.0088	0.0058	-0.0029	0.0037	0.0059	0.0076	0.0019	-0.0061	-0.0113	-0.0154	-0.0067	-0.0067	-0.0103	-0.0159	0.0104	0.0013	0.0125	0.003	0.0031	0.007	0.0126	0.0145	0.0062	-0.0021	-0.0012	0.0052	-0.0022	-0.0066	0.0004	-0.0126	-0.0123	0.0007	0.0093	0.0047	-0.0025	-0.0122
MON-0165.HO	MON-0165	Mongol_Sainnoyon	Eastern Asia	0.03	-0.0023	-0.0056	0.0023	-0.0134	-0.024	0.0044	0.0024	-0.0172	0.0148	0.0129	0.0109	-0.0215	0.0105	0.0071	-0.0165	-0.0176	-0.0038	-0.0095	-0.004	0.0242	-0.03	-0.0147	0.0018	0.0018	0.0094	0.0182	0.007	0.0087	0.002	-0.0131	-0.0083	-0.002	0.0066	-0.0128	-0.0107	0.004	-0.0023	-0.0027	0.0195	0.0168	0.0015	-0.0031	-0.0014	-0.02	-0.0005
MON-0281.HO	MON-0281	Mongol_Sainnoyon	Eastern Asia	0.0357	-0.0122	0.0046	0.0003	-0.0094	-0.0211	0.0096	0.0066	0.0068	0.0096	0.0166	0.0009	-0.0008	0.0012	-0.0037	-0.0031	-0.0076	-0.0024	-0.0043	-0.0079	0.0131	-0.0124	-0.0036	-0.0045	0.0061	0.009	0.0208	-0.0027	-0.0073	0.0143	0.0154	0.0148	-0.0003	-0.0056	-0.0034	-0.0226	0.0034	-0.0118	0.0019	-0.0093	0.0038	-0.0038	-0.0036	0.0088	-0.0017	-0.0045
MON-0344.HO	MON-0344	Mongol_Sainnoyon	Eastern Asia	0.0365	-0.0113	-0.0046	0.0019	-0.0097	-0.0189	0.0091	0.0007	0.0065	0.0103	0.0081	0.0012	-0.0088	-0.0076	0.0068	-0.0041	-0.0102	0.0081	0.0042	-0.008	0.0219	-0.0257	-0.0028	-0.0037	0.0061	0.0115	0.003	-0.0026	0.0082	0.009	-0.0016	0.0019	0.0111	-0.0127	-0.0024	-0.0187	0	0.0056	0.0079	0.0013	-0.004	0.0088	0.0093	-0.0021	0.0019	0.014
MON-0348.HO	MON-0348	Mongol_Sainnoyon	Eastern Asia	0.034	-0.0071	-0.0035	0.0033	-0.0186	-0.0279	0.0057	0.0121	-0.0254	0.0089	0.0127	0.026	-0.0349	0.0142	0.0123	-0.0178	-0.0224	-0.0095	-0.0085	-0.0148	0.0168	-0.0202	-0.0051	-0.0025	-0.0067	-0.0017	0.0237	0.0022	-0.0049	-0.0166	-0.0019	-0.0042	-0.018	0.0104	-0.0052	0.0049	-0.0024	0.0009	0.0004	0.0271	0.0054	-0.0101	0.0044	0.0088	-0.0078	0.0072
MON-0352.HO	MON-0352	Mongol_Sainnoyon	Eastern Asia	0.0361	-0.014	0.0065	0.002	-0.0155	-0.0262	0.0033	0.011	-0.016	0.0056	0.0138	0.016	-0.0222	0.0063	0.0122	-0.0047	-0.0241	-0.0014	-0.0188	-0.0142	0.0168	-0.0231	0.0004	-0.003	0.0087	0.0232	0.0261	0.0025	0.0047	0.0067	-0.0014	0.0162	-0.01	-0.0021	-0.0032	-0.0057	-0.0043	-0.0095	-0.0132	0.0009	0.0087	-0.0062	-0.0049	0.0166	-0.0026	-0.0023
MON-0465.HO	MON-0465	Mongol_Sainnoyon	Eastern Asia	0.0359	-0.0049	-0.0053	0.0029	-0.0192	-0.0233	0.0041	0.0092	-0.009	0.007	0.012	0.0168	-0.0183	0.0014	0.0112	-0.01	-0.0121	-0.0037	-0.0047	-0.0053	0.0171	-0.0268	-0.0084	-0.0018	-0.0058	0.0043	0.0196	-0.0028	-0.0014	0.0001	0.0021	-0.0087	-0.0119	0	0.007	0.0124	0.0188	-0.0018	-0.0038	0.0126	0.0063	-0.0032	0.003	0.011	-0.0097	0.0023
MON-0006.HO	MON-0006	Mongol_Zasagt	Eastern Asia	0.0348	-0.0051	-0.0043	0.003	-0.0116	-0.0265	0.014	0.0106	-0.0191	0.013	0.0128	0.003	-0.0208	0.0091	0.0009	-0.0087	-0.0228	-0.016	-0.0129	-0.0131	0.0142	-0.0235	0.0052	0.0039	-0.0004	0.0126	0.0134	-0.0135	-0.0068	-0.0003	-0.0147	-0.0135	0.0026	0.0088	-0.0019	-0.0091	0.0136	0.0016	-0.0129	0.0125	0.0171	-0.0181	0.0067	-0.0047	-0.0057	-0.006
MON-0023.HO	MON-0023	Mongol_Zasagt	Eastern Asia	0.0336	-0.0098	0.0023	0.0009	-0.0106	-0.0146	0.0055	0.0147	0.0015	0.004	0.0063	0.0031	-0.0024	-0.0008	0.0071	0.0037	-0.0042	-0.0058	-0.0012	-0.0186	-0.0009	-0.0062	-0.0003	-0.0122	0.0039	0.0072	0.0184	0.0073	0.002	-0.0014	0.0091	0	-0.0055	0.0035	-0.0068	-0.0066	0.0127	0.0034	-0.0183	-0.0038	0.0072	-0.0008	0.0122	0.0029	0.0098	0.0048
MON-0078.HO	MON-0078	Mongol_Zasagt	Eastern Asia	0.0344	-0.007	-0.0021	0.0032	-0.0139	-0.0254	0.0057	0.0146	-0.0153	0.0094	0.0153	0.0117	-0.0195	0.0088	0.0065	-0.0093	-0.0233	-0.0127	-0.01	-0.015	0.0063	-0.0152	-0.0113	0.0016	0.0033	-0.005	0.0047	-0.0036	0.0007	0.0027	-0.0113	-0.0002	-0.0181	-0.0073	-0.012	0.0058	-0.0004	0.0029	-0.0128	0.0022	0.0073	0.0061	0.0301	-0.0141	-0.0125	-0.0089
MON-0209.HO	MON-0209	Mongol_Zasagt	Eastern Asia	0.0345	-0.0079	0.0044	0.0016	-0.0092	-0.0128	0.0069	0.0095	0.0045	0.01	0.0097	0.004	-0.0103	0.0045	0.0021	0.0028	-0.005	-0.0113	0.0063	-0.007	0.0149	-0.0194	-0.0183	-0.0059	0.0068	-0.0047	-0.0072	-0.0087	0.0089	0.0013	-0.0005	-0.0023	-0.0001	0.0005	0.0017	-0.0073	0.0081	0.0021	0.0047	-0.0014	-0.0009	0.0084	-0.0104	-0.0041	0.0045	-0.0032
MON-0309.HO	MON-0309	Mongol_Zasagt	Eastern Asia	0.0335	-0.0103	0.0028	0.0023	-0.0107	-0.0254	0.0087	0.0034	-0.0134	0.0099	0.0124	0.0077	-0.0108	0.0045	0.0081	-0.0046	-0.0082	-0.0028	-0.0022	-0.0161	0.0073	-0.0157	-0.0109	-0.0027	-0.0067	0.0042	0.0187	0.0009	0.004	-0.0064	0.008	-0.0004	-0.0078	0.0054	-0.0157	-0.005	0.0033	0.0056	0.0092	0.0141	-0.0093	0.0033	0.0055	0.0042	-0.018	-0.0148
MON-0312.HO	MON-0312	Mongol_Zasagt	Eastern Asia	0.0348	-0.01	-0.0005	0.0058	-0.0157	-0.0244	0.0109	0.0139	-0.0278	0.0091	0.0223	0.0268	-0.0239	0.0144	0.0122	-0.0191	-0.0268	0.0001	-0.0113	-0.0009	0.0059	-0.0302	-0.0046	0.0102	-0.011	0.0019	0.0103	0.002	-0.0083	0.0052	-0.0027	0.0017	-0.0173	-0.004	-0.028	-0.0175	0.0029	-0.0133	-0.0055	0.0031	0.0039	0.0104	-0.0073	0.0012	0.0067	-0.014
MON-0328.HO	MON-0328	Mongol_Zasagt	Eastern Asia	0.0361	-0.0168	0.0038	0.0037	-0.0067	-0.0178	0.0074	0.0059	-0.0219	0.0074	0.0082	0.0186	-0.0192	0.0131	0.0072	-0.0075	-0.0229	-0.0134	-0.0006	-0.0224	0.0203	-0.0314	-0.0219	0.0022	-0.0043	0.0121	0.0091	0.0083	0.0013	-0.0059	-0.0092	-0.0106	-0.0045	-0.0022	-0.0003	-0.0083	0.0011	-0.0016	-0.0019	-0.002	0.0049	0.02	-0.0034	0.0048	0	0.0011
S_Mongola-2.DG	HGDP01223	Mongola	Eastern Asia	0.0403	-0.0317	0.0162	-0.001	-0.0054	-0.0001	0.0051	0.0049	0.0052	0.0093	0.0032	-0.0011	-0.0001	-0.0034	0.0025	0.0024	-0.0007	-0.0036	-0.0007	-0.0104	0.0102	-0.0088	-0.0131	-0.0093	0.0018	0.0189	-0.0002	0.0121	0.0028	0.0075	0.0073	0.0161	0.0084	0.0023	0.0043	-0.0059	0.005	0.0024	-0.0007	-0.0056	-0.0115	0.0174	0.0012	-0.0025	0.0011	-0.0057
HGDP01225.DG	HGDP01225	Mongola	Eastern Asia	0.0406	-0.0406	0.0228	-0.0032	0.0036	0.0001	0.0021	0.0008	0.0055	0.0047	0.0015	0.0027	0.001	-0.0016	0.0031	0.0102	0.0005	0.0002	0.0004	-0.0036	-0.0017	-0.0149	-0.0169	-0.0171	-0.0035	0.014	0.0008	0.0039	0.0038	0.0018	0.003	0.0069	0.0075	-0.0033	-0.0011	-0.0017	-0.0084	-0.0023	-0.0046	-0.0255	-0.0135	0.0206	0.0074	-0.0089	0.0196	-0.0143
HGDP01227.DG	HGDP01227	Mongola	Eastern Asia	0.0387	-0.0374	0.0224	-0.0008	0.0084	-0.0027	-0.0045	0.0046	0.0041	0.0025	0.0086	0.0025	-0.0003	0.006	0.0042	-0.0034	-0.0027	-0.0012	0.0006	-0.0138	0.0076	-0.0089	-0.007	-0.011	-0.0047	0.0115	0.0081	-0.0058	-0.003	0.0126	0.0084	0.0018	0.006	-0.0149	0.004	-0.0009	-0.0085	-0.007	-0.0066	-0.0204	-0.0046	0.0093	-0.0031	-0.0059	0.0115	0.0006
S_Mongola-1.DG	HGDP01228	Mongola	Eastern Asia	0.0401	-0.0382	0.0196	-0.0017	0.002	0.0024	-0.0034	0.0092	-0.0021	-0.0003	0.0078	0.003	0.0037	-0.0012	0.0042	-0.0007	-0.0018	-0.0044	-0.0005	-0.0131	0.0042	-0.0172	-0.0106	-0.0019	0.0033	0.0112	0.012	0.0044	0.003	0.0088	0.009	0.0064	0.0049	-0.0128	0.0137	-0.0115	-0.0118	-0.0096	-0.0153	-0.0085	-0.0134	0.0204	-0.0045	0.0074	-0.0043	-0.0047
HGDP01231.DG	HGDP01231	Mongola	Eastern Asia	0.0418	-0.038	0.0211	0.0003	0.0034	-0.0038	-0.0182	0.0063	0.0067	0.0077	0.0038	-0.002	0.0075	0.004	0.001	-0.0029	-0.0057	0.0035	-0.0027	-0.015	0.0139	-0.006	0.0038	-0.0053	0.0037	0.0033	0.0087	-0.006	-0.0018	0.0046	0.0094	0.0073	0.0044	0.0016	-0.0043	-0.0035	-0.0062	-0.0114	-0.01	-0.0049	-0.0053	0.0131	-0.0041	0.0141	-0.01	-0.0072
HGDP01232.DG	HGDP01232	Mongola	Eastern Asia	0.0403	-0.0428	0.0215	-0.0023	0.007	0.0073	-0.0068	0.0036	0.0023	-0.0087	-0.0014	0.0085	-0.0072	0.001	0.002	0.0007	0.0011	0.003	-0.0041	-0.0028	-0.0003	-0.0133	-0.0044	-0.0056	0.0018	0.0122	0.0041	0.0045	0.0169	0.0058	0.016	0.0056	0.01	-0.0188	0.0071	0.0037	-0.006	-0.0148	-0.0196	-0.0177	-0.0117	0.0218	0.0042	-0.0017	0.0046	-0.0018
HGDP01337.DG	HGDP01337	Naxi	Eastern Asia	0.0415	-0.0553	0.0321	-0.0044	0.0173	0.0127	-0.0105	-0.0003	-0.0003	-0.0057	-0.005	0.0021	-0.001	-0.0085	0.0043	0.0028	-0.0021	-0.006	0.0036	-0.0085	0.0083	-0.0029	-0.0094	0.0094	-0.0053	0.0026	0.0023	0.0047	-0.0081	-0.0063	0.0085	0.0097	-0.0042	-0.0049	0.0019	-0.0056	-0.0036	-0.0014	-0.0117	-0.0069	-0.0057	0.006	0.0014	-0.0063	0.0086	0.0039
S_Naxi-1.DG	HGDP01338	Naxi	Eastern Asia	0.0423	-0.0565	0.0368	-0.0028	0.024	0.0142	-0.0125	-0.006	-0.0008	-0.0141	-0.0127	0.0048	-0.0092	-0.0043	-0.0029	-0.0026	-0.0063	0.003	0.0011	-0.0023	0.0145	0.0051	-0.0074	-0.0064	0.003	0.0012	0.0034	0.0026	-0.0052	0.005	0.0101	0.004	0.0141	-0.0033	0.004	-0.02	-0.0032	-0.0073	-0.0077	-0.0112	-0.0097	0.0157	-0.0046	-0.0065	0	-0.0125
HGDP01339.DG	HGDP01339	Naxi	Eastern Asia	0.0415	-0.0584	0.0355	-0.0031	0.0159	0.0127	-0.0137	0.0029	0.0008	-0.009	-0.0075	0.0074	-0.0025	-0.0021	0.0022	0.0005	0.0019	0.0058	-0.0085	-0.0069	0.0134	-0.0188	-0.0157	-0.0029	-0.0056	0.0193	0.0057	0.004	-0.0064	-0.008	-0.0005	0.0279	0.0348	-0.0159	0.0079	-0.0139	-0.0218	-0.0199	-0.0228	-0.0093	-0.0288	0.0301	0.0129	0.0092	0.0191	-0.0084
HGDP01340.DG	HGDP01340	Naxi	Eastern Asia	0.0412	-0.0526	0.0335	-0.0031	0.0147	0.0117	-0.0066	-0.0057	0.0008	-0.008	-0.0148	0.0074	-0.0084	-0.0075	0.0024	-0.0003	-0.0054	-0.0016	-0.0045	-0.0134	0.0064	-0.0039	-0.0098	-0.0019	-0.004	0.0119	0.0032	-0.0012	0.0044	-0.0009	0.002	0.0212	0.0055	-0.0028	0.0002	-0.0069	0.0017	-0.0002	-0.0222	-0.0156	-0.0074	0.0187	0.0006	-0.0106	0.0215	-0.0158
HGDP01341.DG	HGDP01341	Naxi	Eastern Asia	0.0411	-0.0523	0.0308	-0.002	0.0209	0.0126	-0.0162	0.0019	0.0017	-0.0182	-0.0148	0.0028	-0.0077	-0.003	0.0083	-0.0053	-0.0055	0.003	0.0029	-0.0001	0.0129	-0.0079	-0.0032	-0.0023	-0.014	-0.0003	-0.0069	0.0022	-0.0003	-0.0054	0.0048	0.0194	0.0046	-0.0148	0.0007	0.0042	0.0021	-0.0115	-0.0171	-0.0043	-0.0017	0.01	-0.01	-0.0018	0.0087	0.0065
HGDP01342.DG	HGDP01342	Naxi	Eastern Asia	0.042	-0.0562	0.0371	-0.0029	0.0215	0.0126	-0.0152	-0.0002	0.0023	-0.0104	-0.0092	0.0021	-0.0032	-0.0111	-0.0012	0.0081	0.0103	0.0076	-0.0016	-0.0009	-0.0029	-0.0085	-0.0113	-0.003	-0.0014	0.0173	0.0037	-0.0036	-0.0173	-0.0076	-0.0005	0.0154	0.0247	-0.0181	0.0016	-0.022	-0.0174	-0.0225	-0.0159	-0.0149	-0.017	0.027	0.0063	-0.0023	0.0105	-0.0113
HGDP01344.HO	HGDP01344	Naxi	Eastern Asia	0.0416	-0.0574	0.0356	-0.0033	0.0177	0.0081	-0.0051	-0.0009	0.0043	-0.0028	-0.0106	0.0022	-0.0107	-0.0039	-0.0024	-0.0009	-0.0001	0.0101	-0.0097	-0.0138	0.016	-0.0047	-0.0056	-0.0114	-0.0058	0.0177	-0.0032	0.002	-0.0032	0.0022	0.0047	0.0143	0.0046	0.0008	0.0064	-0.0041	-0.0208	0.0044	-0.0099	-0.0213	-0.0013	0.0224	0.0037	-0.0007	0.0095	-0.0079
S_Naxi-3.DG	HGDP01345	Naxi	Eastern Asia	0.0418	-0.056	0.0328	-0.0019	0.018	0.0077	-0.0106	0.0002	-0.0023	-0.0058	-0.011	0.0092	-0.0102	0.0024	0.0069	0.0028	-0.0113	-0.007	0.0031	-0.0055	0.008	-0.0082	-0.0125	-0.0036	0.0029	0.0035	0.0116	0.0007	0.0002	-0.0018	0.0058	0.0086	0.0115	-0.0055	-0.0066	-0.0089	-0.0054	-0.0087	-0.0191	-0.0089	-0.0144	0.0188	-0.004	0.0055	-0.0004	-0.007
HGDP01346.DG	HGDP01346	Naxi	Eastern Asia	0.0415	-0.0552	0.0332	-0.0043	0.0177	0.0176	-0.014	0.004	-0.0055	-0.0104	-0.0074	0.0106	-0.0016	-0.003	0.0056	0.0055	-0.0084	0.005	0.0022	-0.0028	0.0007	0.0056	-0.0006	-0.0008	0.0059	0.0094	0.0042	0.0023	-0.0117	0.009	0.0035	0.0126	0.0213	0.0016	-0.0027	-0.008	0.0005	0.0036	-0.0051	0.0012	-0.0064	0.0154	-0.0027	-0.0057	0.0133	-0.0048
AMU-160.HO	AMU-160	Negidal	Eastern Asia	0.0466	0.0084	-0.0164	0.005	-0.0676	-0.0028	0.0011	0.0183	0.0058	0.0521	0.0487	-0.049	0.0565	-0.0007	-0.0162	0.0122	0.0054	0.009	0.0006	0.0231	-0.0391	0.0208	0.0188	0.0112	-0.003	-0.0178	-0.0216	0.0056	-0.0034	-0.0024	-0.0101	-0.008	0.0072	0.0049	-0.0018	0.0028	-0.0095	-0.0125	-0.0003	-0.0022	-0.0047	0.0029	0.0019	0.001	0.0002	0.0076
AMU-696.HO	AMU-696	Negidal	Eastern Asia	0.0447	0.0127	-0.0105	0.0049	-0.0611	-0.0133	0.0013	0.0187	0.0027	0.0373	0.039	-0.0271	0.0253	-0.0016	-0.0126	0.0122	0.0018	0.0009	-0.0024	0.0121	-0.0152	0.0109	0.0135	0.0002	0.002	-0.0065	-0.0052	-0.0004	0.0058	0.0052	-0.0002	-0.0005	-0.0051	0.001	0.0011	-0.0021	0.0063	0.0047	0.0059	0.004	-0.0014	0.0016	-0.0002	0.0083	-0.0058	-0.0025
AMU-031.HO	AMU-031	Nivh	Eastern Asia	0.0441	0.0011	-0.0123	0.0054	-0.0826	0.0105	0.0025	0.0104	0.0003	0.0855	0.0777	-0.0727	0.067	0.0122	-0.0432	0.0204	0.0002	-0.0063	-0.0154	0.034	-0.0636	0.0234	0.006	0.014	0.0204	-0.0306	-0.0321	-0.0013	-0.0151	-0.0138	-0.0205	-0.0093	-0.0099	0.0016	-0.0006	0.0052	0.0075	-0.0032	0.0116	0.0041	-0.0008	-0.017	-0.0069	0.0072	0.0014	0.006
AMU-039.HO	AMU-039	Nivh	Eastern Asia	0.0448	0.0018	-0.0111	0.0045	-0.0801	0.0275	0.0076	0.0111	-0.0011	0.088	0.0832	-0.0696	0.0695	0.0122	-0.0496	0.0246	0.0022	-0.0122	-0.0067	0.0346	-0.0614	0.0356	0.0039	0.011	0.0114	-0.0304	-0.0387	-0.0078	-0.0143	-0.0207	-0.0232	-0.0154	-0.0056	-0.004	-0.0003	-0.0029	0.0157	-0.0004	0.0107	0.0136	-0.0027	-0.0084	-0.0067	-0.0053	0.0038	0.0011
AMU-042.HO	AMU-042	Nivh	Eastern Asia	0.0448	0.0005	-0.0133	0.0064	-0.0923	0.0216	0.0065	0.0166	0.0047	0.0877	0.0861	-0.0848	0.0794	0.0185	-0.0497	0.0251	0.0016	-0.0049	-0.0174	0.0356	-0.0705	0.0315	0.0198	0.0103	0.0058	-0.0279	-0.0378	-0.0059	-0.0256	-0.0114	-0.0133	-0.0157	-0.0012	0.0052	0.0039	-0.0051	0.0031	0.0068	0.0076	0.0125	-0.0001	-0.0091	-0.0045	0.0028	0.0005	0.0128
AMU-052.HO	AMU-052	Nivh	Eastern Asia	0.0452	-0.0062	-0.0071	0.0035	-0.0842	0.0263	0.0046	0.0147	0.0017	0.0857	0.0825	-0.0771	0.0781	0.0122	-0.045	0.0167	-0.0008	-0.0127	-0.0121	0.0383	-0.0757	0.0357	0.0161	0.0189	0.0045	-0.0394	-0.0399	-0.0033	-0.0085	-0.0214	-0.024	-0.0117	-0.0067	0.0012	0.0039	0.0022	0.0058	-0.0002	0.0107	0.0035	-0.0073	-0.0087	-0.0031	-0.0107	0.0034	0.0017
AMU-064.HO	AMU-064	Nivh	Eastern Asia	0.0431	-0.0014	-0.0113	0.005	-0.0784	0.0181	0.003	0.0151	0.0023	0.0884	0.08	-0.0786	0.0797	0.0179	-0.0487	0.0167	0.0073	-0.0094	-0.0123	0.0378	-0.069	0.0219	0.004	0.0155	0.0075	-0.0306	-0.0358	-0.0082	-0.0167	-0.012	-0.0236	-0.0083	0.0019	-0.0015	0.0005	0.003	0.0083	0.007	0.0168	0.0071	-0.0136	-0.0018	-0.0035	-0.0083	0.0061	0.0071
AMU-066.HO	AMU-066	Nivh	Eastern Asia	0.0447	-0.0043	-0.0074	0.0069	-0.0843	0.0111	0.0051	0.0176	0.0058	0.0882	0.0877	-0.0798	0.0792	0.0208	-0.042	0.0189	0.0023	-0.0085	-0.0132	0.0283	-0.0622	0.0278	0.0039	0.0112	0.0145	-0.0346	-0.0364	-0.0033	-0.0157	-0.0111	-0.0199	-0.0114	0	0.0177	0.0008	0.0001	0.0096	0.0041	0.0093	0.0102	-0.011	-0.0194	-0.0089	-0.0014	0.0022	-0.002
AMU-072.HO	AMU-072	Nivh	Eastern Asia	0.0443	-0.0019	-0.0123	0.0077	-0.0973	0.0233	0.0081	0.0199	-0.0002	0.1063	0.106	-0.0992	0.1004	0.018	-0.0622	0.0298	-0.0023	-0.0125	-0.0052	0.0454	-0.0812	0.0389	0.0138	0.0182	0.0158	-0.0503	-0.0484	-0.0074	-0.0291	-0.015	-0.0327	-0.0103	-0.0066	0.0009	0.0049	0.011	0.0026	-0.0055	0.0108	0.0162	-0.0028	-0.017	0.0006	0.0092	0.0054	-0.0024
AMU-074.HO	AMU-074	Nivh	Eastern Asia	0.045	-0.0006	-0.0108	0.0073	-0.0918	0.0232	0.0092	0.0183	0.0023	0.1013	0.0989	-0.0894	0.0886	0.0161	-0.0594	0.0251	0.0003	-0.0109	-0.0038	0.0375	-0.0808	0.0406	0.0079	0.0133	0.0222	-0.0439	-0.0485	-0.0105	-0.027	-0.0156	-0.0258	-0.0079	-0.0088	-0.0059	0.0097	0.012	0.0101	0.0004	0.0103	0.0142	-0.0053	-0.0208	-0.0056	0.0078	0.0027	0.0027
AMU-164.HO	AMU-164	Nivh	Eastern Asia	0.0461	0.0046	-0.0149	0.006	-0.0806	0.0137	-0.0026	0.019	0.007	0.0774	0.0671	-0.0657	0.0682	0.0083	-0.033	0.0166	-0.0004	-0.0078	-0.0043	0.0341	-0.0526	0.0248	0.0173	0.0128	0.0012	-0.0255	-0.0313	-0.0097	-0.0153	-0.0097	-0.0127	-0.0156	0.0016	0.0036	-0.0117	0.0045	0.0003	-0.0066	0.0084	0.0105	-0.0036	-0.0025	-0.0081	0.0003	-0.0028	-0.0047
AMU-596.HO	AMU-596	Nivh	Eastern Asia	0.0447	-0.0015	-0.0086	0.0053	-0.0858	0.0237	0.0081	0.0197	0.0039	0.0926	0.0871	-0.0766	0.0737	0.0126	-0.0461	0.0199	0.0054	-0.0112	-0.0097	0.0381	-0.0686	0.0292	0.0119	0.0111	0.0098	-0.0291	-0.0394	-0.006	-0.0199	-0.0126	-0.0145	-0.0108	-0.0008	0.0073	-0.0016	-0.0011	0.004	0.0008	0.0184	0.0011	-0.0073	-0.0124	0.0073	0.0021	0.0012	0.0146
S_Oroqen-1.DG	HGDP01203	Oroqen	Eastern Asia	0.0449	0.0119	-0.0125	0.0042	-0.0306	-0.0282	-0.0186	0.0183	0.005	-0.0057	-0.0019	-0.0011	0.0037	-0.0204	0.0119	-0.0042	0.0058	0.0077	0.0022	0.0042	0.0004	0.0008	0.0162	-0.0005	-0.0128	0.0155	-0.0016	0.0036	0.0049	-0.006	0.006	0.0007	-0.0043	-0.0043	0.0101	-0.0022	-0.009	0.0012	-0.011	-0.0077	-0.0019	0.0127	-0.0072	-0.0049	0.0026	0.0076
HGDP01204.DG	HGDP01204	Oroqen	Eastern Asia	0.0425	-0.0252	0.0101	-0.0005	-0.0128	-0.0079	-0.0019	0.0081	0.0015	0.012	0.0151	-0.0077	0.005	0.0049	-0.0095	0.0034	0.001	-0.0062	0.0033	-0.0126	0.0139	-0.0005	-0.0068	-0.0155	0.0067	0.0109	-0.0041	-0.0074	0.0068	-0.0041	0.004	0.0021	0.0106	-0.0008	-0.0044	0.0009	-0.0017	0.0041	0.0012	0.0007	0.0002	0.0093	0.0084	-0.0012	-0.0009	-0.0057
HGDP01205.DG	HGDP01205	Oroqen	Eastern Asia	0.0429	-0.0117	0.0004	0.0015	-0.0218	-0.0205	-0.005	0.0137	0.0028	0.0009	0.0098	0	0.0048	-0.0042	0.0037	0.0003	0.0056	-0.0059	0.0011	-0.001	0.0034	0.0064	0.0134	0.0038	0.0041	-0.0016	0.0126	0.0105	0.002	0.0014	0.0132	-0.0078	0.0095	0.0073	-0.0072	-0.002	-0.0069	-0.0011	-0.007	-0.0065	-0.012	0.0095	-0.0033	0.0126	0.0025	-0.0007
HGDP01206.DG	HGDP01206	Oroqen	Eastern Asia	0.0431	0.0053	-0.0098	0.0032	-0.0294	-0.023	-0.0169	0.0172	0.0016	-0.0045	0.0013	0.0018	0.0062	-0.012	0.006	0.0015	0.0021	0.0076	0.0028	0.0107	0.0036	-0.0009	0.0162	0.0008	-0.0073	0.0078	0.0165	0.0064	0.0097	-0.0078	0.001	0.009	0.0202	0.0019	0.0061	0.0041	0.0023	-0.0048	-0.0032	-0.0048	-0.0008	-0.0019	-0.0022	0.016	0.0067	-0.0053
HGDP01207.DG	HGDP01207	Oroqen	Eastern Asia	0.0414	-0.0092	0.0032	0.0033	-0.0242	-0.0167	-0.0007	0.0103	0.0037	0.0155	0.0121	-0.002	0.0061	-0.0007	-0.0012	0.0058	-0.001	-0.0016	-0.0035	-0.0053	0.0004	-0.0027	0.0097	-0.0046	0.0022	0.0153	0.0118	0.0003	-0.0043	-0.0059	0.0057	0.0007	0.0189	0.0028	0.004	-0.0128	-0.0078	-0.0072	0.0044	-0.009	-0.0154	-0.0005	-0.0111	0.0181	-0.0005	0.0052
HGDP01208.DG	HGDP01208	Oroqen	Eastern Asia	0.0432	-0.0095	-0.0003	0.0014	-0.0143	-0.0025	-0.0199	0.0067	0.0036	-0.0021	-0.0084	0	0.0018	-0.0078	0.0072	-0.0027	-0.0075	0.0057	-0.0045	0.0061	0.002	-0.0032	0.0081	-0.0001	-0.0119	0.0058	0.0195	0.0081	0.0039	-0.0014	0.0018	0.0083	0.0066	0.0101	0.0055	-0.002	-0.0087	-0.0122	-0.0062	-0.0037	-0.0032	0.0131	-0.0079	0.0005	-0.0021	0
HGDP01209.DG	HGDP01209	Oroqen	Eastern Asia	0.0432	-0.0017	-0.0048	0.0032	-0.0232	-0.0111	-0.0106	0.0102	0.0025	-0.006	-0.0043	-0.0051	0.0043	-0.0068	0.0065	0.0001	0.0006	0.0114	-0.0015	0.0034	-0.003	0.0065	0.0153	-0.0011	-0.0117	0.0051	0.0122	0.0099	0.0067	-0.0125	0.0069	0.0003	0.0154	-0.0076	0.0038	-0.0027	-0.0146	-0.0142	-0.0012	-0.0011	-0.0012	0.0056	0.0091	-0.0005	-0.003	-0.0072
S_Oroqen-2.DG	HGDP01211	Oroqen	Eastern Asia	0.0438	0.0198	-0.0172	0.0052	-0.0388	-0.0158	-0.0166	0.018	0.006	-0.0046	-0.0042	0.0049	0.005	-0.0114	0.0118	-0.0014	0.0061	0.0188	0.007	0.0135	-0.0015	0.0077	0.0168	0.0079	-0.0096	0.003	0.0213	0.0089	0.0052	-0.007	0.0051	0.008	0.0078	-0.0033	0.0141	-0.0118	-0.0097	-0.0136	-0.0079	0.0002	-0.0044	0.0155	-0.0006	-0.0051	0.0037	-0.0023
HGDP01212.DG	HGDP01212	Oroqen	Eastern Asia	0.0411	-0.0216	0.0116	0.0022	-0.0075	-0.0138	-0.0069	0.0081	0.0057	0.0069	0.012	0.0007	-0.0033	-0.0041	0.0019	0.0024	-0.0001	0.0034	-0.0011	-0.0121	0.0111	0.0036	-0.0077	-0.0109	-0.0023	0.0223	0.0056	-0.0001	0.0014	0.0058	0.0051	0.0136	0.0061	-0.0052	-0.0016	-0.0145	-0.0019	0.0106	-0.0032	0.0105	-0.0098	0.0176	0.0125	-0.0001	0.0012	-0.008
HGDP01327.DG	HGDP01327	She	Eastern Asia	0.0427	-0.0735	0.0454	-0.0035	0.027	0.0275	-0.0298	-0.0047	0.0005	-0.0124	-0.01	-0.0092	0.0078	-0.0048	0.0032	-0.008	0.0047	-0.0081	-0.0109	0.0087	-0.0204	-0.0012	0.0126	0.0108	-0.0018	-0.0087	0.0072	0.0133	0.0018	0.0017	-0.0103	0.003	0.0051	-0.0207	0.0152	-0.0178	-0.031	-0.004	0.0012	-0.0241	-0.0052	0.0005	0.006	-0.0203	0.0093	-0.011
HGDP01328.DG	HGDP01328	She	Eastern Asia	0.0432	-0.0657	0.043	-0.003	0.026	0.0177	-0.0185	-0.0026	0.0029	-0.0137	-0.0117	-0.0013	0.0098	-0.0003	-0.0023	-0.0049	-0.0009	0.0145	-0.0005	0.0022	-0.0097	-0.01	-0.0031	-0.0041	-0.0095	0.0054	-0.0034	-0.0011	0.0078	0.0003	-0.0061	0.0017	-0.0008	-0.011	0.0027	-0.0027	-0.0353	-0.0239	-0.0032	-0.0142	-0.0004	0.0157	0.0053	-0.006	0.006	-0.0069
HGDP01329.DG	HGDP01329	She	Eastern Asia	0.0433	-0.0643	0.0429	-0.0038	0.0239	0.0208	-0.0242	0.0015	-0.0008	-0.0138	-0.0101	-0.0081	0.0069	-0.0042	0.007	-0.0042	0.0026	0.0108	0.001	0.0139	-0.0073	-0.0111	0.0001	0.0022	-0.0134	0.0074	-0.0099	0.0004	0.0182	-0.0018	-0.0144	-0.0039	0.0054	-0.0091	0.0078	-0.0059	-0.0182	-0.0117	-0.009	0.001	-0.0018	0.0096	0.0046	-0.0137	0.0223	-0.0147
HGDP01330.DG	HGDP01330	She	Eastern Asia	0.0435	-0.0682	0.0448	-0.003	0.0276	0.032	-0.0196	-0.0103	0.0037	-0.0127	-0.0171	-0.0026	-0.0015	-0.0102	0.0069	-0.0063	0.0081	-0.0008	-0.0051	0.0076	-0.02	-0.0094	0.0071	0.0137	-0.0072	-0.0084	-0.0027	0.0011	-0.0002	0.0018	-0.0122	0.0031	0.0025	-0.0201	0.0029	-0.016	-0.0317	0.0009	0.001	-0.0127	0.003	-0.0056	-0.0039	-0.011	0.0192	0.0004
HGDP01331.DG	HGDP01331	She	Eastern Asia	0.0436	-0.0673	0.0452	-0.0041	0.032	0.0302	-0.0274	-0.0041	0.0019	-0.0213	-0.0234	-0.0054	0.0029	-0.0061	0.0033	-0.0037	0.0032	0.0071	0.0016	0.0066	-0.0103	-0.0066	0.0115	0.003	-0.0142	0.0012	0.0063	-0.0017	0.0163	-0.0006	-0.0079	-0.0032	0.0059	-0.009	0.014	-0.0115	-0.0193	-0.0162	-0.0025	-0.0053	-0.0171	0.0082	0.0182	-0.007	0.0274	-0.0122
HGDP01332.DG	HGDP01332	She	Eastern Asia	0.0435	-0.0689	0.0451	-0.005	0.0309	0.0241	-0.0255	-0.0019	0.0017	-0.0128	-0.0128	-0.0097	0.0103	0.0038	-0.0019	-0.0032	0.0059	0.0032	-0.0054	0.0085	-0.0048	0.0006	0.0135	0.0108	-0.0097	-0.0047	0.0055	0.0102	0.003	-0.0064	0.0054	0.0113	0.0027	-0.0085	-0.0001	-0.0113	-0.0147	-0.0074	0.0103	-0.0011	-0.0115	0.0073	0.0068	-0.0094	0.0175	-0.0073
S_She-2.DG	HGDP01333	She	Eastern Asia	0.0423	-0.0652	0.0452	-0.0035	0.0275	0.0227	-0.0214	-0.0059	0	-0.0296	-0.0215	0.0005	0.0061	0.0015	0.0053	-0.0046	-0.0002	0.0092	-0.0048	0.0097	-0.0059	0.0099	0.0091	0.0085	-0.0156	0.0014	0.0115	0.0011	0.0143	0.0054	-0.0138	0.0059	0.0124	-0.0106	0.0075	-0.0082	-0.0238	-0.0222	-0.0002	-0.0008	-0.0201	-0.0002	0.0117	0.0087	0.0201	-0.0026
HGDP01334.DG	HGDP01334	She	Eastern Asia	0.0426	-0.0661	0.0451	-0.0048	0.0251	0.0226	-0.0248	0.0038	0.0028	-0.0102	-0.0156	-0.0124	0.0057	-0.0051	0.0065	-0.0056	0.0004	0.005	0.0042	0.0067	-0.0097	-0.0055	0.0088	0.0084	-0.0063	-0.0045	0.0033	-0.0064	0.0124	-0.0016	-0.0124	-0.012	0.0062	-0.0098	-0.0041	0.0005	-0.0242	-0.0042	0.004	-0.0014	0.0011	0.0084	0.0176	-0.0027	0.0182	-0.0128
S_She-1.DG	HGDP01335	She	Eastern Asia	0.0428	-0.0672	0.0449	-0.0022	0.031	0.0237	-0.0255	-0.0088	0.0025	-0.0185	-0.0201	-0.0023	-0.0007	0.0018	0.002	-0.0028	0.0007	0.0033	0.0041	0.0052	-0.0071	0.0072	0.003	0.0011	-0.0079	-0.0036	-0.0022	-0.0008	0.0063	-0.0029	-0.002	-0.0068	-0.0097	-0.0054	-0.0006	-0.0089	-0.0167	-0.0074	0.0082	0.0029	-0.0062	-0.003	0.0079	-0.0111	0.0029	-0.0046
HGDP01336.DG	HGDP01336	She	Eastern Asia	0.0429	-0.0659	0.0438	-0.0039	0.0275	0.0226	-0.0272	-0.0063	-0.0032	-0.0164	-0.0148	-0.0057	0.0058	-0.0072	0.0044	-0.0018	0.0053	-0.0026	0.0011	0.0136	-0.0144	-0.0069	-0.0031	0.0101	-0.0059	-0.0106	-0.0069	0.008	0.0127	-0.0033	-0.0185	-0.0023	0.0035	-0.0088	0.0007	-0.0068	-0.0243	-0.0155	0.0069	-0.0058	-0.006	0.0172	0.0038	-0.0175	-0.0023	-0.0051
HGDP01347.DG	HGDP01347	Tu	Eastern Asia	0.0386	-0.0471	0.0249	-0.0034	0.0179	0.0091	-0.0055	0.0032	0.0059	-0.0041	-0.0035	0.0001	-0.004	0.0031	0.0045	0.0014	-0.0029	0.0058	-0.0008	-0.0135	0.0027	0.0014	-0.0091	-0.0085	0.0005	0.0023	0.004	0.0095	-0.0016	-0.0056	0.0115	0.0072	0.0152	-0.0139	0.0018	-0.0044	-0.0127	-0.0005	-0.019	-0.0133	-0.0039	0.0197	-0.0011	-0.0019	0.0171	-0.0029
HGDP01348.DG	HGDP01348	Tu	Eastern Asia	0.0371	-0.0448	0.0254	-0.0017	0.015	0.0026	-0.0075	0	-0.0033	-0.0008	-0.0065	-0.0017	-0.0019	0.0004	0.0017	0.0099	0.0059	0.0019	-0.0011	-0.0073	0.0065	-0.0064	-0.0101	-0.0022	0.0012	0.0073	0.0067	0.0028	-0.01	-0.0023	0.0164	0.0217	0.0024	-0.0065	0.0141	-0.0102	-0.0107	-0.0088	-0.0259	-0.0136	-0.0024	0.0182	0.0091	0.0034	0.0013	-0.018
HGDP01349.DG	HGDP01349	Tu	Eastern Asia	0.0394	-0.0449	0.0263	-0.0013	0.0102	0.0002	-0.0035	-0.0017	0.0052	0.002	-0.0023	0.006	-0.0059	-0.0003	0	0.0016	0.0023	0.0012	0.0017	-0.0201	0.0118	-0.0016	-0.0047	-0.007	0.0018	0.0112	0.0058	0.0017	-0.0002	0.001	0.0101	0.0023	0.0175	0.0008	0.0136	-0.0059	-0.0127	-0.0133	-0.0144	-0.0197	0.0023	0.0259	0.0038	0.0059	-0.0041	0.0002
S_Tu-1.DG	HGDP01350	Tu	Eastern Asia	0.0365	-0.0403	0.0216	-0.0028	0.0103	0.0039	-0.0048	-0.0018	0.0037	-0.0042	-0.0048	0.0011	0.0011	0.0023	0.0008	0.0033	-0.0022	-0.0077	-0.0089	-0.001	0.0003	-0.0145	-0.0033	-0.0102	-0.0015	0.0037	0.0066	0.0031	0.0003	-0.0057	0.0099	0.0078	0.0138	0.0082	-0.0013	0.0036	-0.0129	0	-0.0066	-0.0151	0.0003	0.0161	-0.0009	-0.0017	0.0013	-0.0009
HGDP01351.DG	HGDP01351	Tu	Eastern Asia	0.0384	-0.0459	0.0231	-0.001	0.0194	0.0085	-0.0034	0.003	0.0015	-0.0042	-0.0032	-0.0012	-0.0032	0.0065	0.0015	-0.0016	-0.0062	0.0008	-0.0131	-0.0135	0.003	-0.0136	-0.0071	-0.0203	-0.0073	-0.0071	0.017	0.0031	0.0026	0.0098	0.0102	0.0066	0.0096	-0.0067	0.0069	-0.0087	-0.0046	-0.0106	0	-0.0116	0.0021	0.0228	0.0093	0.0125	-0.0004	0.0023
HGDP01352.DG	HGDP01352	Tu	Eastern Asia	0.0391	-0.0479	0.0249	-0.0009	0.0147	0.0018	-0.0033	-0.0043	0.0011	-0.0029	-0.0049	0.0054	-0.0006	-0.0031	-0.0002	0.0066	-0.0024	-0.0068	-0.0093	-0.0167	0.0054	0.0004	-0.009	-0.0041	0.0059	0.0166	0.0157	0.012	-0.0107	0.0046	0.0113	0.0147	0.0124	-0.0035	0.016	-0.0081	-0.0099	-0.0115	-0.016	-0.0167	-0.0195	0.0188	0.0041	-0.0086	0.0007	-0.0193
HGDP01353.DG	HGDP01353	Tu	Eastern Asia	0.0367	-0.0429	0.0262	-0.0014	0.0085	0.0105	-0.0056	-0.0055	0.0011	-0.0014	0.0029	0.0058	-0.007	-0.0026	-0.0002	0.0065	-0.002	0.008	-0.003	-0.0107	0.0004	-0.0068	-0.0097	-0.0139	-0.0041	0.0126	-0.0004	0	0.0013	-0.0092	0.0029	0.0099	0.0019	-0.0039	-0.0091	-0.0119	-0.0125	-0.015	-0.0166	-0.0096	-0.0092	0.0197	-0.0016	0.0063	-0.0091	-0.0066
HGDP01354.DG	HGDP01354	Tu	Eastern Asia	0.0389	-0.0502	0.0284	-0.0024	0.0201	0.0047	-0.0076	0.0045	0.0015	-0.0076	-0.0011	0.006	-0.0029	-0.0036	0.016	0.0043	-0.0031	-0.0001	-0.004	-0.0095	0.0167	-0.0064	-0.0084	-0.0056	-0.0134	0.015	0.0065	-0.0026	-0.0031	0.0013	0.015	0.0144	0.014	-0.0043	0.0118	-0.0001	0.0165	-0.0052	-0.0076	-0.0054	0.0119	0.0203	-0.0208	0.0109	-0.0099	-0.0031
S_Tu-2.DG	HGDP01355	Tu	Eastern Asia	0.0394	-0.0459	0.027	-0.0037	0.0195	0.0118	-0.0042	-0.0053	0.001	-0.0042	-0.0012	-0.0019	-0.0066	0.0056	0.0017	0.0014	0.0033	-0.0108	0.0044	-0.0028	0.0107	-0.0113	-0.013	-0.0162	0.0042	0.0131	-0.0033	-0.0043	-0.0064	0.0022	0.0099	0.0084	0.0158	0.0058	0.009	-0.0058	0.0003	-0.0064	-0.0021	-0.0221	-0.0106	0.0007	0.0022	0.0015	0.0119	-0.0124
HGDP01356.DG	HGDP01356	Tu	Eastern Asia	0.0377	-0.0445	0.0262	-0.0039	0.016	0.0064	-0.0055	0.0015	-0.001	-0.0006	0	0.0019	-0.0012	-0.0045	0.0046	-0.0052	-0.0012	-0.0106	-0.0125	-0.0096	0.0041	-0.0005	-0.0039	-0.0165	0.0067	-0.0006	-0.0135	-0.0008	0.0012	-0.0011	-0.0082	0.0152	0.0019	0.0014	0.0054	0.0022	-0.0054	-0.0015	-0.0113	-0.0122	-0.0066	0.0213	0.0015	-0.0005	0.0021	-0.0142
S_Tujia-1.DG	HGDP01095	Tujia	Eastern Asia	0.0429	-0.0636	0.0427	-0.0036	0.0237	0.0152	-0.0233	-0.0075	0.0009	-0.0082	-0.0159	0.0014	-0.003	-0.0026	-0.0027	0.0001	-0.0036	0.0001	0.001	0.0016	-0.0014	0.0041	0.0048	-0.0033	0.0037	-0.0046	-0.0074	-0.0001	0.0086	-0.0052	0.0012	0.0001	0.0043	0.0076	0.001	0.0019	-0.0052	-0.0039	0.0011	-0.002	0.0055	-0.0073	0.0058	0.0036	0.0134	-0.0075
HGDP01096.DG	HGDP01096	Tujia	Eastern Asia	0.0431	-0.0603	0.0398	-0.0013	0.0236	0.0146	-0.0163	0.0001	-0.0037	-0.0027	-0.0042	0.0019	0.0065	0.0042	-0.0111	-0.0057	0.0008	0.0024	-0.0008	0.0002	-0.0059	0.0021	0.0013	-0.0001	-0.002	0.0052	0.0049	-0.0018	-0.0109	-0.0075	0.0066	0.0044	0.0056	0.0052	-0.0008	-0.0097	0.0013	-0.0005	-0.0005	-0.0018	0.0076	-0.0016	0.004	0.0094	-0.0069	-0.006
HGDP01097.HO	HGDP01097	Tujia	Eastern Asia	0.0427	-0.0668	0.0444	-0.0028	0.0249	0.0189	-0.018	-0.0042	-0.0021	-0.0146	-0.013	-0.0043	0.0035	-0.0073	0.0042	0.0035	0.0016	-0.0019	-0.0008	0.0041	-0.0035	-0.0035	0.0038	-0.0006	-0.0058	0.0085	0.0037	0.004	0.0085	-0.004	0.0032	0.001	0.0009	0.0122	0.0099	-0.0004	-0.0016	-0.0037	0.0048	0.0001	-0.0013	0.0011	-0.0097	-0.0036	0.0031	-0.0051
S_Tujia-2.DG	HGDP01098	Tujia	Eastern Asia	0.0425	-0.0606	0.0408	-0.0025	0.0263	0.0142	-0.0186	-0.0087	-0.0027	-0.0083	-0.0098	-0.0072	-0.0013	0.0065	-0.0092	-0.0039	0.002	-0.0094	0.0091	0.0006	0.0018	0.0028	-0.0025	0.0009	0.0026	0.0111	0.0092	-0.0096	0.0003	-0.0029	0.0094	-0.0136	-0.0027	0.0043	-0.0047	0.0005	-0.0141	-0.0027	0.0019	0.0055	-0.0135	0.0135	-0.0001	0.0015	0.0104	-0.0196
HGDP01099.DG	HGDP01099	Tujia	Eastern Asia	0.0425	-0.0601	0.0401	-0.0046	0.0197	0.0239	-0.013	-0.0084	0.002	-0.0122	-0.0117	0.0021	-0.0044	-0.0081	-0.0001	-0.0023	-0.0026	-0.0055	0.0006	-0.0009	-0.0081	-0.0011	0.0086	-0.0068	-0.009	0.0171	0.0035	-0.006	0.0024	0.0151	0.0072	0.002	0.0047	-0.0054	0.0149	-0.0008	-0.0185	-0.0098	-0.0051	-0.0013	-0.0143	0.0038	0.0059	0.0054	0.0057	-0.0105
HGDP01100.DG	HGDP01100	Tujia	Eastern Asia	0.0428	-0.062	0.04	-0.003	0.0147	0.0143	-0.01	-0.0028	-0.001	-0.0056	-0.0071	0.0011	-0.0048	0.0019	-0.0035	0.0069	0.0068	0.0101	-0.0055	-0.0092	0.0006	0.0004	0.0094	0.004	0.0022	0.0001	0.0067	0.0026	0.0028	-0.0004	0.0087	0.0196	0.0037	-0.0098	0.0126	-0.0042	-0.0123	-0.011	0.003	-0.0167	-0.0111	0.002	0.0141	0.0104	-0.0071	-0.0114
HGDP01101.DG	HGDP01101	Tujia	Eastern Asia	0.0428	-0.0669	0.0435	-0.0025	0.0247	0.0147	-0.0177	-0.0042	0.0034	-0.0051	-0.0139	-0.0027	0.0055	-0.0021	0.0061	-0.0066	-0.0005	0.0115	0.002	-0.0014	0.0001	-0.0066	-0.0012	0.0114	0.0042	0.0054	0.0047	0.0061	0.0033	-0.0016	-0.0113	0.0031	0.0018	0.0026	0.0104	-0.0039	-0.013	-0.0025	-0.0022	-0.0007	-0.0051	0.011	0.0026	-0.002	0.0176	-0.0017
HGDP01102.DG	HGDP01102	Tujia	Eastern Asia	0.0432	-0.0646	0.0435	-0.003	0.0258	0.0176	-0.0159	0.0002	-0.0004	-0.0128	-0.0058	0.0018	0.0031	-0.0043	0.0022	0.0012	-0.0048	0.0041	-0.0021	0.0028	0.006	-0.0011	0.0019	0.0035	-0.0016	0.009	0.0016	-0.0014	0.0132	0.007	-0.0062	-0.0093	-0.0051	0.0007	0.0165	-0.0117	-0.0183	-0.0092	-0.0177	-0.0139	-0.0097	0.0065	0.0083	-0.003	-0.0006	0.0024
HGDP01244.DG	HGDP01244	Xibo	Eastern Asia	0.041	-0.0349	0.0153	0.0005	0.0011	-0.002	-0.0034	0.0047	-0.0039	0.0031	0.0069	-0.0067	0.0077	-0.0013	-0.0001	0.0107	-0.001	-0.0079	-0.001	-0.0212	0.0101	-0.0092	-0.021	-0.015	0.0015	0.0114	-0.002	-0.0049	0.002	0.0074	0.0135	0.0158	0.0025	-0.0002	-0.013	-0.0036	-0.0011	-0.0104	-0.0077	-0.0181	-0.0027	0.0136	0.0055	-0.0086	0.0171	-0.0058
HGDP01245.DG	HGDP01245	Xibo	Eastern Asia	0.0423	-0.0307	0.0174	-0.0002	-0.0078	-0.0069	-0.0023	0.0015	0.0049	0.0021	0.0067	-0.0081	0.0014	0.0021	0.003	-0.0018	-0.0004	0.0029	0.0026	-0.0132	0.0092	-0.0113	-0.0111	-0.0095	-0.0067	0.0143	0.0011	0.0038	0.0011	0.0088	0.008	0.011	0.0093	-0.0039	0.0106	0.0046	-0.0087	-0.0081	-0.0099	-0.0082	-0.0164	0.0127	0.0054	-0.0031	0.0176	-0.0173
S_Xibo-2.DG	HGDP01246	Xibo	Eastern Asia	0.0425	-0.0328	0.0168	0	-0.012	0.0009	0.0002	0.003	0.001	0.0096	0.0104	-0.0015	-0.0035	-0.0042	0.0039	-0.0086	0.0085	-0.0076	-0.0004	-0.0072	0.0117	-0.0004	0.0033	-0.0076	0.0037	0.0041	0.0071	0.0012	-0.0055	0.0104	0.002	0.0025	0.0088	-0.0129	-0.0004	-0.0044	-0.0127	-0.0043	-0.007	-0.0237	-0.0052	0.0185	0.0043	0.0056	-0.0004	0.0045
HGDP01248.DG	HGDP01248	Xibo	Eastern Asia	0.0386	-0.0325	0.0161	-0.0009	0.0011	-0.0007	0.0013	0.0028	-0.0019	0.0052	0.0076	-0.0048	0.0063	-0.0043	-0.0027	0.0012	0.0043	-0.0061	0.0002	-0.0203	0.0053	-0.0031	-0.0092	-0.009	0.0075	0.0068	0.0012	0.0009	0.0092	0.01	0.0129	-0.0026	0.0037	-0.0005	-0.0006	-0.004	-0.0035	-0.0183	-0.0156	-0.0104	-0.0096	0.0258	0.0017	-0.0085	-0.0009	0.0039
HGDP01249.DG	HGDP01249	Xibo	Eastern Asia	0.0415	-0.0329	0.0188	0.001	-0.0013	0.0006	-0.009	0.0078	-0.0002	0.0029	0.0127	-0.0053	0.0045	0.0066	-0.0031	-0.0003	-0.007	-0.0061	0.0047	-0.0068	0.0023	-0.0086	-0.0031	-0.0051	-0.0088	0.0134	-0.0003	0.0003	-0.0141	0.0152	-0.0015	-0.0083	0.0038	-0.0075	-0.0024	-0.0094	-0.013	0.0031	-0.0202	-0.003	0.0016	0.0104	-0.0066	0.0013	-0.0003	0.0012
S_Xibo-1.DG	HGDP01250	Xibo	Eastern Asia	0.0397	-0.0348	0.0146	0.0002	-0.0059	-0.0056	-0.0021	0.0129	-0.0005	0.0083	0.0125	0.0008	0.0027	0.0001	-0.0012	0.0055	-0.0055	0.0045	-0.0025	-0.0019	0.0098	-0.0014	-0.0041	0.0015	0.0067	0.0022	0.0041	-0.0075	0.0051	0.0017	0.0107	0.0196	-0.0033	-0.017	0.0005	-0.0156	-0.0012	-0.005	-0.0211	-0.0068	-0.0033	0.0158	0.0042	0.0032	0.001	-0.0102
HGDP01251.DG	HGDP01251	Xibo	Eastern Asia	0.0416	-0.0365	0.0179	-0.0026	-0.0013	-0.0029	-0.0036	0.0018	0.0029	0.0042	0.0003	-0.0038	0.0005	-0.0017	-0.0011	0.0009	-0.0032	0.0008	-0.0042	-0.0026	0.0086	-0.0045	-0.0134	-0.0052	0.0007	0.0133	0.0083	-0.0024	-0.0041	-0.0056	0.0046	0.0117	0.0193	-0.0066	0.0045	-0.004	0.0013	-0.0048	-0.0048	-0.0051	0.0042	0.0091	-0.008	0.0012	0.0046	-0.0018
S_Yi-1.DG	HGDP01179	Yi	Eastern Asia	0.0423	-0.0581	0.0376	-0.0035	0.0268	0.0124	-0.0159	-0.008	0.0083	-0.0116	-0.0209	0.0059	0.0036	-0.0052	0.0057	0.0007	-0.0013	-0.0081	0.0076	0.0114	-0.0098	0.001	-0.017	0.0026	0.0156	-0.0192	0.015	-0.0081	0.0111	-0.013	0.0006	0.014	-0.0141	-0.0154	-0.0075	-0.0046	0.0093	-0.0181	-0.0436	-0.0044	-0.0253	0.0197	0.0136	0.0094	0.0022	-0.0281
HGDP01180.DG	HGDP01180	Yi	Eastern Asia	0.0428	-0.0574	0.032	-0.0043	0.0201	0.0139	-0.0119	0.0022	0.0017	-0.009	-0.0101	0.0071	-0.0063	-0.0075	-0.0016	0.0051	-0.0049	0.0039	-0.0034	-0.0045	0.0059	-0.0061	-0.0032	-0.0002	0.0064	0.0099	0.0039	0.0072	0.0086	0.0144	-0.0008	0.0085	0.0092	-0.0022	0.0033	-0.0094	-0.0021	-0.0057	-0.0196	-0.0176	-0.0131	0.0335	-0.008	0.0049	0.0027	-0.0107
HGDP01181.DG	HGDP01181	Yi	Eastern Asia	0.0414	-0.0546	0.0316	-0.0029	0.0178	0.0188	-0.0181	-0.0015	-0.0003	-0.0132	-0.0167	0.0118	-0.0055	-0.008	0.0033	-0.0037	0.0066	0.0021	0.0005	-0.0084	-0.0016	-0.0079	-0.0052	0.0012	0.0077	0.0057	-0.0003	-0.0057	0.0098	0.0054	-0.0088	0.0141	0.0063	-0.0055	-0.0017	-0.0048	-0.0044	-0.005	-0.0182	-0.0129	-0.0076	0.0224	0	0.0102	0.0184	0.0026
HGDP01182.DG	HGDP01182	Yi	Eastern Asia	0.041	-0.0467	0.0263	-0.0008	0.0211	0.0013	-0.0016	-0.0007	0.001	-0.0072	-0.0045	0.0027	-0.0135	-0.0019	0.0126	0.0102	0.0051	-0.0024	-0.0029	-0.0141	0.0251	-0.0116	-0.0214	-0.0127	-0.0019	0.0129	0.0046	-0.0111	-0.0059	0.0135	0.0194	0.0214	0.0279	-0.0078	0.0073	-0.0069	-0.0108	-0.0062	-0.0168	-0.0112	-0.0129	0.0327	-0.0001	0.0019	0.0098	-0.0159
HGDP01183.DG	HGDP01183	Yi	Eastern Asia	0.0413	-0.0513	0.0317	-0.0027	0.0189	0.0155	-0.0135	-0.007	0.0048	-0.0109	-0.012	-0.0026	0.0042	-0.0067	0.0048	0.0011	-0.0004	-0.0043	-0.0085	-0.0049	0.0043	-0.0125	-0.009	-0.0107	-0.0025	0	0.0022	0.0052	-0.0007	0.0082	0.0183	-0.0056	0.0208	-0.0079	0.0007	0.0007	-0.0088	-0.0132	-0.0239	-0.0205	0.004	0.0166	0.0094	-0.0065	0.0035	-0.0064
HGDP01184.DG	HGDP01184	Yi	Eastern Asia	0.0407	-0.0548	0.0361	-0.0026	0.0204	0.0125	-0.0162	0	0.004	-0.0097	-0.008	0.0093	-0.0121	0.002	0.0023	0.0101	0.0019	-0.0032	-0.0065	-0.0039	-0.0043	-0.0092	-0.0078	-0.0137	-0.0058	0.0044	-0.0063	-0.0033	-0.0005	0.0035	0.0021	-0.0032	0.0046	-0.0018	0.0095	0.0006	0.0126	-0.0077	-0.0048	-0.01	-0.0059	0.0088	-0.0066	0.0063	-0.004	0.0054
HGDP01185.DG	HGDP01185	Yi	Eastern Asia	0.0423	-0.0578	0.0347	-0.0055	0.023	0.0164	-0.0112	-0.001	0.0007	-0.0103	-0.0062	-0.0013	-0.0011	-0.0031	0.0055	0.0116	0.002	0.0099	0.0001	0.0035	-0.002	-0.0154	-0.0065	-0.0047	-0.0051	0.0034	0.0091	0.0099	0.0068	0.0046	0.0008	0.0089	0.0075	-0.0117	-0.0024	0.0018	-0.0048	-0.0031	-0.0251	-0.0005	-0.0157	0.0264	0.0089	-0.009	0.0014	-0.009
HGDP01186.DG	HGDP01186	Yi	Eastern Asia	0.042	-0.0576	0.0358	-0.0025	0.0199	0.016	-0.0158	-0.0035	0.0006	-0.013	-0.0095	0.0064	-0.0045	-0.0022	0.0048	0.0001	0.0038	0.0023	0.0016	-0.0053	0.0115	0.0025	-0.0126	0.0016	-0.0067	0.0044	0.0044	0.0052	-0.0014	0.0131	0.0042	0.0149	-0.0104	-0.0036	-0.0074	-0.0019	0.0209	-0.0053	-0.0207	-0.0066	0.0025	0.0236	-0.0006	0.0002	-0.0007	0.0083
HGDP01187.DG	HGDP01187	Yi	Eastern Asia	0.0428	-0.0618	0.0409	-0.0018	0.0206	0.0208	-0.0219	-0.007	0.0029	-0.0123	-0.0098	0.0008	0.0016	-0.0041	-0.0034	0.0051	0.0007	-0.0018	-0.0044	0.0004	0.0013	-0.0066	0.0015	-0.0037	0.005	-0.0091	0.016	0.0108	0.0028	-0.001	0.0027	-0.0017	0.0019	-0.0041	0.0051	0.0098	-0.0057	-0.0011	-0.0074	0.0002	-0.0063	0.0104	0.0049	-0.0071	-0.0021	-0.0114
bel110c.HO	bel110c	Belarusian	Eastern Europe	-0.026	0.0129	0.0411	-0.0005	-0.0098	-0.0037	0.0078	0.0151	-0.0002	0.0046	-0.0012	0.0171	0.0037	-0.0107	0.0142	-0.0072	0.0064	0.0018	0.0072	0.0085	-0.0126	0.0105	0.0064	0.0032	0.0145	0.0052	0.0131	-0.0027	0.0006	-0.0033	-0.0212	-0.0051	-0.0063	-0.0102	0.0145	-0.0056	0.0017	-0.0032	-0.0156	-0.008	-0.0137	0.0084	-0.0078	-0.009	-0.0014	0.0052
bel23s.HO	bel23s	Belarusian	Eastern Europe	-0.0261	0.0168	0.0422	-0.0012	-0.0088	0.0021	0.0048	0.0067	-0.0037	-0.0055	0.0009	0.0046	0.0032	-0.0215	0.0082	0.0042	0.0053	-0.0003	-0.0061	-0.0015	-0.0227	0.0058	0.0106	0.006	0.0087	-0.0025	0.0059	0.0056	0.004	-0.0166	-0.0314	-0.0059	-0.0046	-0.0006	0.0026	-0.0109	-0.0043	-0.0089	-0.0032	-0.0049	-0.008	0.0038	-0.0022	-0.0019	0.0023	-0.0004
bel30s.HO	bel30s	Belarusian	Eastern Europe	-0.0263	0.0146	0.041	-0.001	-0.0076	-0.0013	0.001	0.0129	-0.0037	0.0027	0.0036	0.0042	-0.0027	-0.0055	0.0076	-0.009	0.0081	-0.0032	0.0019	-0.008	-0.0141	0.0065	-0.0051	0.0133	0.0158	0.016	-0.0059	0.0046	0.0116	0.003	-0.0159	0.0037	-0.0005	0.0007	0.015	0.0058	-0.0059	0.0087	0.0068	-0.0072	-0.0097	0.0194	-0.0041	0.0065	0.0025	0.0004
bel43s.HO	bel43s	Belarusian	Eastern Europe	-0.0263	0.0146	0.0408	-0.0003	-0.0061	0.0026	0.0045	0.0145	-0.0067	-0.0036	0.0001	0.0066	-0.0086	-0.007	0.0055	-0.0004	0.0041	-0.0058	-0.0016	-0.0066	-0.0227	0.0108	0.0065	0.0045	0.0112	0.0138	0.0001	-0.0059	0.001	-0.0021	-0.0188	0	0.0104	0.0058	0.0048	-0.0011	0.0028	0.0025	-0.0252	-0.0094	0.0083	0.0209	-0.0043	0.0059	-0.0016	0.0089
bel72c.HO	bel72c	Belarusian	Eastern Europe	-0.0254	0.0132	0.0336	-0.0003	-0.006	0.0036	0.0009	0.0132	0.0033	-0.0014	0.0089	0.0012	-0.0073	-0.0079	0.0018	-0.0041	0	0.0007	-0.0009	0.0031	-0.0202	0.0002	0.0028	-0.0027	0.0085	-0.0055	-0.003	0.0107	0.0094	-0.0131	-0.0202	0.0116	0.0004	-0.0183	0.0011	0.0047	0.0027	0.0027	-0.0122	-0.0091	0.0041	0.0017	0.0154	-0.0068	-0.0127	-0.0073
bel82s.HO	bel82s	Belarusian	Eastern Europe	-0.0269	0.0164	0.04	-0.0019	-0.0041	0.0026	0.0036	0.0115	-0.0021	0.0009	0	0.01	-0.0015	-0.0066	0.0101	0.0015	-0.0042	-0.0022	-0.0165	-0.0155	-0.02	0.0058	-0.0033	-0.0002	0.005	0.0115	0.0087	0.0044	0.0163	-0.0045	-0.0259	-0.0122	0.0047	-0.017	0.0049	-0.0056	-0.004	-0.0085	-0.0042	-0.0067	-0.0039	0.0223	0.005	-0.0133	0.0133	-0.0117
bel8s.HO	bel8s	Belarusian	Eastern Europe	-0.0256	0.0122	0.0392	-0.0007	-0.0078	-0.0025	0.0042	0.006	-0.0003	0.0008	0.0009	0.0098	-0.004	-0.0056	0.0016	0.0018	0.0062	-0.0031	-0.0016	-0.002	-0.0217	-0.0003	-0.0095	0.0025	0.0127	-0.0053	0.008	0.0033	0.0107	0.0015	-0.0329	-0.0023	0.0028	-0.0143	0.008	-0.0023	0.0079	-0.0017	-0.0093	0.005	0.0003	0.0058	-0.0133	-0.0032	0.0087	0.0009
bel93c.HO	bel93c	Belarusian	Eastern Europe	-0.0256	0.0145	0.0417	-0.0015	-0.0077	0.0002	0.0049	0.0127	-0.0025	0.0028	0.0055	0.0045	-0.0012	-0.0193	0.0185	-0.0014	-0.005	-0.0083	0.0081	-0.0078	-0.0236	0.0119	-0.0003	0.0026	0.0044	0.0011	0.0041	0.0035	-0.0031	-0.0039	-0.0156	-0.0082	0.0169	-0.0078	-0.0004	-0.0144	0.0056	-0.0178	-0.0207	-0.0129	0.0064	0.0016	0.0053	-0.0022	-0.0004	-0.0086
belarusian23vp.HO	belarusian23vp	Belarusian	Eastern Europe	-0.0253	0.016	0.0343	-0.0014	-0.006	-0.0021	0.0083	0.0133	-0.0028	-0.0007	0.0017	0.0026	-0.0088	-0.0043	0.0015	-0.0069	-0.0033	0.0003	0.008	-0.0066	-0.01	-0.0059	-0.0021	-0.0008	0.0221	0.0064	-0.0036	-0.0032	0.0044	0.0172	-0.0099	-0.0104	0.0015	-0.0032	0.0143	-0.0024	0.0037	-0.0044	-0.0212	-0.007	0.0125	0.0026	0.0115	-0.0009	0.0139	-0.0043
belarusian47zp.HO	belarusian47zp	Belarusian	Eastern Europe	-0.0263	0.0139	0.0373	-0.0035	-0.0084	0.0043	0.0005	0.0073	-0.0007	0.0083	0.0051	-0.0028	0.0037	-0.006	0.0093	0.0004	0.006	0.0005	-0.0056	-0.0096	-0.0195	-0.0025	-0.0092	-0.0039	-0.0004	0.0165	0.0064	0.0022	0.0075	-0.0065	-0.0113	-0.0023	0.0097	0.0013	0.007	-0.0031	-0.0046	-0.0043	-0.0041	-0.0083	0.0002	0.0118	-0.0078	0.0141	0.0004	-0.0003
UDM-287.HO	UDM-287	Besermyan	Eastern Europe	-0.0104	0.0246	0.0181	-0.0049	0.0164	0.01	-0.0019	0.0322	-0.0061	-0.0109	0.0099	-0.0173	0.0023	0.018	-0.0104	-0.0042	-0.0066	-0.0033	0.0084	-0.0036	0.0241	0.0258	0.0213	-0.0023	0.0056	0.004	0.0036	-0.0061	-0.0243	0.0169	0.0205	0.0135	0.0103	0.0311	0.0038	-0.0049	0.0011	0.0063	0.0113	0.0119	-0.0186	-0.0032	0.0196	-0.0121	-0.0431	-0.0135
UDM-309.HO	UDM-309	Besermyan	Eastern Europe	-0.0104	0.0241	0.0155	-0.0045	0.0178	0.0047	-0.0021	0.0209	-0.0063	-0.012	0.0021	-0.0168	0.008	0.0115	-0.0036	0.0011	-0.003	0.0003	0.0015	-0.0081	0.0091	0.0215	0.0175	-0.0144	0.0022	-0.0024	0.0061	-0.0165	-0.0256	0.0175	0.0298	-0.0015	0.0163	0.0136	-0.0209	-0.0006	0.0066	0.0211	0.0108	0.0168	-0.0154	-0.0158	0.0071	-0.0015	-0.0294	0.0033
UDM-349.HO	UDM-349	Besermyan	Eastern Europe	-0.0104	0.0256	0.0093	-0.0027	0.0147	0.0142	-0.0007	0.0285	-0.005	-0.0135	0.0064	-0.0068	0.0049	0.0044	-0.0107	0.0073	-0.011	-0.0055	0.0045	-0.0017	0.0152	0.0283	0.0168	-0.0183	0.0014	0.0038	-0.007	-0.0081	-0.0234	0.0181	0.0304	0.0095	-0.0055	0.014	-0.0097	-0.0058	0.0003	0.0059	0.003	0.0104	-0.0001	-0.0213	0.0058	-0.0047	-0.0469	-0.0057
UDM-357.HO	UDM-357	Besermyan	Eastern Europe	-0.0096	0.0254	0.0106	-0.0028	0.0184	0.0063	-0.0033	0.0217	-0.0061	-0.0119	0.0094	-0.0156	0.0038	0.009	-0.0101	0.0017	-0.0148	-0.0005	0.009	-0.0057	0.0193	0.0217	0.0206	-0.0103	0.0146	0.008	-0.0029	-0.0274	-0.0359	0.005	0.02	0.0181	0.0149	0.0165	-0.0182	-0.0036	-0.0043	0.0094	0.0037	0.0148	-0.0041	-0.0057	0.019	-0.0102	-0.0252	-0.018
UDM-362.HO	UDM-362	Besermyan	Eastern Europe	-0.0088	0.0276	0.0098	-0.0063	0.0257	0.0103	0.0047	0.021	-0.0118	-0.0116	-0.0004	-0.0155	-0.0043	0.0154	-0.0159	0.0131	-0.0101	0.0022	-0.0004	-0.0019	0.0212	0.0267	0.0228	-0.0162	-0.0028	-0.0025	-0.0032	-0.0063	-0.0508	0.0267	0.0217	0.0077	0.0131	0.019	-0.0133	-0.0109	0.0084	0.0177	-0.0057	0.0045	-0.0148	0.0036	0.0126	-0.0244	-0.0481	-0.0087
UDM-366.HO	UDM-366	Besermyan	Eastern Europe	-0.0097	0.0256	0.018	-0.0007	0.0167	0.0154	0.0019	0.0254	0.0035	-0.0143	0.0036	-0.008	-0.0013	0.0032	-0.0088	0.0095	-0.0078	-0.0091	0.0132	-0.009	0.0063	0.0239	0.0157	-0.0093	0.0127	-0.0037	0.0059	-0.0193	-0.0294	0.0073	0.0235	0.0159	0.0146	0.0063	-0.0103	-0.0074	0.001	0.0005	0.0189	-0.0003	-0.0154	0.0068	0.0276	-0.015	-0.0284	-0.0283
BulgarianA1.HO	BulgarianA1	Bulgarian	Eastern Europe	-0.0274	-0.0036	0.0062	0.005	-0.0244	-0.0117	-0.0119	-0.0323	0.0079	0.0006	-0.0117	0.0042	-0.0043	0.0033	0.0053	-0.0039	-0.008	-0.0049	-0.0097	0.012	-0.0086	0.0186	-0.0193	0.0059	0.0097	-0.0094	0.0058	-0.0087	-0.0294	0.0194	-0.046	-0.0227	0.0032	-0.0173	-0.0156	-0.0124	-0.0075	0.0289	0.029	-0.0235	0.0112	-0.03	0.0208	0.0034	-0.0297	0.0096
BulgarianA4.HO	BulgarianA4	Bulgarian	Eastern Europe	-0.027	0.0002	0.0187	0.0012	-0.0133	-0.0082	-0.0104	-0.0173	0.0109	0.0026	-0.0092	0.0005	-0.0014	0.0034	-0.0017	0.0003	-0.0054	-0.0108	0.0008	0.0003	-0.0028	0.0015	-0.0004	0.0066	0.0122	-0.008	0.0144	0.0167	-0.0092	0.0146	-0.0116	-0.0029	0.0145	0.0086	-0.0049	-0.0013	0.01	0.0108	-0.0161	-0.0069	0.0174	0.0135	-0.01	0.0089	0.0042	0.0036
BulgarianB1.HO	BulgarianB1	Bulgarian	Eastern Europe	-0.0277	-0.0032	0.0089	0.0024	-0.0127	-0.0095	-0.0115	-0.0248	0.0001	0.0035	-0.006	-0.0004	0.0033	-0.0069	0.0087	0.002	0.0047	-0.0149	-0.0033	-0.012	0.0024	-0.0062	-0.0019	-0.0038	-0.0084	-0.0004	0.006	0.0035	0.0001	-0.0025	-0.0173	-0.0022	0.0095	-0.003	0	-0.0103	-0.0031	0.0069	-0.0001	-0.0124	-0.0053	0.0059	0.002	-0.0046	-0.0025	0.0201
S_Bulgarian-1.DG	BulgarianB4	Bulgarian	Eastern Europe	-0.0266	-0.0034	0.0074	0.0034	-0.0103	-0.0103	-0.0145	-0.0242	0.006	0.0077	-0.0137	-0.0078	-0.0027	0.0123	0.002	0.0036	0.0016	0.0024	-0.0042	0.0036	0.0106	-0.0017	-0.0019	0.0312	0.0137	0.0038	-0.0103	0.0034	0.0073	-0.0064	-0.0159	-0.0163	0.0165	-0.0173	-0.0041	-0.0035	-0.0014	0.0118	-0.0051	-0.018	-0.0305	0.0211	0.0029	0.0109	-0.0056	-0.0208
S_Bulgarian-2.DG	BulgarianC1	Bulgarian	Eastern Europe	-0.0273	-0.0052	0.002	0.0023	-0.0182	-0.0071	-0.0157	-0.0117	0.0096	0.0119	-0.0042	-0.0052	0.0099	-0.0015	0.001	-0.0016	0.0046	0.0063	-0.0051	0.008	-0.0099	0.0068	-0.0033	0.0019	-0.0021	-0.007	-0.0005	0.0034	0.005	-0.0081	-0.0116	0.0095	-0.0063	0.0135	-0.0082	0.0065	-0.0023	0.0017	-0.024	-0.0127	-0.0028	0.0128	-0.0021	0.0135	0.0086	-0.0078
BulgarianD6.HO	BulgarianD6	Bulgarian	Eastern Europe	-0.0265	-0.002	0.0129	0.0019	-0.0202	-0.0098	-0.0087	-0.0117	0.0083	0.0001	-0.011	0.0059	0.0023	-0.0124	0.0015	-0.0069	0.0096	0.0019	0.0012	0.0003	-0.0038	-0.001	0.0043	0.0037	0.0108	-0.001	-0.0022	0.0051	-0.0041	-0.0046	-0.0134	-0.0062	-0.0025	-0.0102	-0.005	-0.0068	-0.0081	-0.0116	0.0018	-0.0133	-0.0015	0.0111	-0.0086	-0.0094	-0.0056	0
BulgarianE2.HO	BulgarianE2	Bulgarian	Eastern Europe	-0.0277	-0.0028	0.0133	0.0011	-0.0148	0.0031	-0.01	-0.0121	0.003	0.0021	-0.0106	0.0022	-0.0053	0.0084	0.0128	-0.0031	-0.001	-0.0155	-0.0007	0.0082	-0.0032	0.0118	-0.004	0.0043	0.0086	0.0054	0.002	0.0021	-0.0166	-0.008	-0.0048	-0.0092	-0.004	-0.008	-0.0018	0.0043	-0.0042	0.0017	0.0082	-0.021	-0.0115	0.0196	-0.0157	0.0034	-0.0104	0.0074
BulgarianF1.HO	BulgarianF1	Bulgarian	Eastern Europe	-0.0268	-0.0028	0.0127	0.0037	-0.0116	-0.0084	-0.0119	-0.0153	0.0053	0.0011	-0.0077	0.0053	-0.0007	-0.008	-0.0077	0.0049	-0.0085	0.0015	-0.0088	-0.0097	-0.0125	-0.001	0.0031	0.007	-0.0012	0.0055	-0.0153	0.0071	-0.0147	-0.0011	-0.0131	-0.0032	0.0024	-0.0115	-0.0015	-0.0055	0.0154	-0.0098	-0.0152	-0.0151	0.0027	0.0008	-0.0127	-0.0086	-0.0069	0.0237
BulgarianF2.HO	BulgarianF2	Bulgarian	Eastern Europe	-0.0272	-0.0029	0.0139	0.0009	-0.0208	-0.0103	-0.0111	-0.0104	0.0106	0.0007	0.0009	-0.0005	0.0077	-0.0016	0.0026	0.0045	0.0018	-0.0071	0.004	0.0013	0.0018	0.0054	0.009	0.0081	0.0001	0.017	0.0047	-0.0001	0.0088	0.0017	-0.004	0.0068	-0.0048	-0.0283	-0.0102	-0.0166	0.0024	-0.0106	-0.0179	-0.0121	0.0033	0.008	-0.0019	-0.0149	0.0263	-0.0028
BulgarianH2.HO	BulgarianH2	Bulgarian	Eastern Europe	-0.0278	-0.0093	0.0074	0.0022	-0.0171	-0.0145	-0.0193	-0.016	0.0084	0.0055	-0.0085	-0.0066	0.0019	0.0119	-0.0068	-0.0025	-0.0059	0.0035	-0.0009	0.0052	0.0083	0.0068	0.0074	0.0037	-0.0013	0.0173	0.0139	-0.0185	-0.006	0.0022	-0.02	-0.0013	0.0012	0.0131	-0.0016	-0.0142	-0.0075	0.0066	-0.0118	-0.0085	0.0055	0.0138	-0.0047	-0.0074	0.0019	0.0119
Chuvash13.HO	Chuvash13	Chuvash_Cheboksary	Eastern Europe	-0.0079	0.0256	0.0128	-0.0029	0.0108	0.0045	0.002	0.0182	-0.0029	-0.0147	0.0052	-0.005	0.0044	0.0054	0.0056	-0.0014	-0.0045	0.0047	-0.0009	0.0039	0.0206	0.0286	0.0163	-0.0083	0.0159	0.0047	0.0076	0.003	-0.0123	0.0079	-0.0052	0.0035	0.014	0.0068	-0.0244	0.0017	-0.005	0.0021	0.0046	-0.0015	-0.0037	0.0136	-0.0035	-0.001	-0.015	-0.0069
Chuvash20.HO	Chuvash20	Chuvash_Cheboksary	Eastern Europe	-0.0099	0.0253	0.0185	0.0033	0.0043	0.0038	-0.001	0.0179	0.0001	-0.0096	0.0082	-0.0084	0.0024	0.0021	-0.0035	-0.0037	-0.0105	-0.0007	-0.0024	-0.0046	0.0113	0.0256	0.0123	-0.0037	0.0045	-0.0041	0.0157	-0.0118	-0.0099	0.0132	0.0019	0.0018	0.009	-0.0044	-0.0118	0.001	-0.004	0.0115	0.0151	-0.0197	0.0036	-0.0152	0.0011	0.0138	-0.0216	-0.0119
Chuvash22.HO	Chuvash22	Chuvash_Cheboksary	Eastern Europe	-0.0081	0.0235	0.0144	0.0008	0.0069	0.0042	0.0038	0.0267	0.002	-0.0099	0.0108	-0.0051	0.009	0.0062	0.0029	0.0074	0.0021	0.002	0.008	0.0091	0.0119	0.019	0.0102	-0.0007	0.0112	-0.0064	-0.0004	-0.0023	-0.0112	0.0054	0.0029	-0.0049	-0.0034	0.0057	-0.0078	0.0164	-0.0026	0.0025	0.0205	-0.0077	-0.0136	-0.0169	0.0145	-0.0056	-0.0314	-0.0073
Chuvash24.HO	Chuvash24	Chuvash_Cheboksary	Eastern Europe	-0.0087	0.022	0.0212	-0.0017	0.0019	0.0111	0.0058	0.0206	-0.0027	-0.0017	0.0094	-0.0075	0.0049	-0.008	-0.0067	0.0006	-0.0021	0.005	0.0026	-0.0106	0.0021	0.0161	0.0144	-0.0069	0.0009	-0.0044	-0.011	-0.0094	-0.0188	0.0141	0.0007	0.002	-0.0028	0.0044	0.0041	0.0122	-0.0099	-0.0011	0.0049	-0.0141	-0.0023	0.0004	0.0042	0.009	-0.02	0.0053
Chuvash25.HO	Chuvash25	Chuvash_Cheboksary	Eastern Europe	-0.0116	0.0244	0.0255	-0.0027	0.006	0.0047	0.0041	0.0228	-0.0035	-0.0073	0.0042	-0.0022	0.0071	-0.0038	0.0036	0.0019	0.0061	0.0055	0.0014	-0.0025	-0.0044	0.0078	0.0108	-0.0027	0.0158	0.008	0.0004	-0.0044	0.0088	0.0207	-0.0093	0.0024	-0.0045	-0.0027	-0.0198	0.0003	-0.0011	0.0036	0.0086	-0.0079	0.0097	0.0061	-0.0058	0.0076	-0.024	-0.0035
Chuvash26.HO	Chuvash26	Chuvash_Cheboksary	Eastern Europe	-0.0109	0.0217	0.0164	-0.0026	0.0029	0.0005	0.0008	0.0273	-0.0065	-0.0061	0.0001	-0.0067	-0.0006	0.0135	-0.0034	0.0033	0.0018	-0.0022	0.0126	0	-0.0006	0.0219	0.0104	-0.0077	0.0079	0.0031	0.0081	-0.007	-0.0042	0.0053	-0.0003	-0.0042	-0.0033	-0.0154	-0.0137	0.0094	0	-0.0022	0.0119	-0.0034	0.0022	0.0035	0.0021	-0.0024	-0.0177	-0.0094
Chuvash29.HO	Chuvash29	Chuvash_Cheboksary	Eastern Europe	-0.009	0.029	0.0189	-0.0032	0.0097	0.0046	-0.0039	0.0183	-0.0075	-0.0147	-0.0005	-0.0029	-0.0016	-0.0018	-0.0047	-0.0063	-0.0034	-0.0002	0.0157	0.001	0.0262	0.0123	-0.0027	0.0062	0.0263	0.0104	0.0003	-0.011	-0.0101	0.0069	0	0.018	0.001	-0.0017	-0.0165	0.0053	0.0066	-0.0055	0.0025	0.0112	0.0092	0.003	0.0054	0.001	-0.0134	-0.0246
Chuvash31.HO	Chuvash31	Chuvash_Cheboksary	Eastern Europe	-0.0107	0.0229	0.0172	-0.0041	0.0082	0.0092	-0.0014	0.0248	-0.0063	-0.0127	0.0049	-0.0026	-0.0033	0.0048	-0.0081	-0.0005	0.0009	0.001	0.0053	0.0054	0.0127	0.0191	0.0063	0.0034	-0.0025	-0.0014	-0.007	-0.0104	-0.0161	0.0146	-0.005	0.0049	0.0009	0.0067	-0.0061	-0.0049	-0.0182	0.0022	0.0071	0.0052	0.0001	0.0031	0.0048	-0.0071	-0.0197	-0.0077
Chuvash33.HO	Chuvash33	Chuvash_Cheboksary	Eastern Europe	-0.0102	0.0235	0.0169	-0.0017	0.0037	-0.0001	0.0032	0.0165	-0.001	-0.0099	0.0066	-0.0046	0.0044	0.0024	-0.0067	0.0039	0.0055	0.0043	0.0098	0.0006	0.0055	0.0214	0.0061	0.0091	0.0156	0.0062	-0.0011	-0.0111	-0.0059	0.0032	-0.0035	0.0057	0.0018	-0.0019	-0.004	0.0064	-0.0061	0.0029	0.0111	-0.0129	0.0033	-0.0093	0.005	0.008	0.0036	0.0035
Chuvash37.HO	Chuvash37	Chuvash_Cheboksary	Eastern Europe	-0.0082	0.0238	0.0173	-0.0025	0.0124	0.0057	0.004	0.0248	-0.0031	-0.0085	0.0053	-0.0087	0.0022	0.0149	-0.0099	0.0075	-0.0076	-0.0055	0.0103	0.0013	0.0117	0.0261	0.0065	-0.0107	0.0045	-0.0085	0.0061	-0.0085	-0.0115	0.0154	0.0045	0.0142	-0.0093	-0.0005	-0.0009	-0.0102	-0.0049	0.0236	0.0121	-0.0011	-0.0033	0.0085	0.004	0.0034	0.004	-0.0016
NA15724.HO	NA15724	Czech	Eastern Europe	-0.0272	0.0092	0.0313	-0.0013	-0.0045	0.0019	-0.0053	0.001	-0.003	0.004	0.0032	-0.0037	0.0053	-0.0101	0.0085	0.0041	0	-0.0072	-0.0005	-0.0102	-0.0151	-0.0073	0.0041	-0.0015	0.006	-0.0043	-0.0028	0.0071	0.0003	-0.0024	-0.0111	0.0129	-0.0083	-0.0107	0.0195	-0.0135	-0.0033	0.0099	0.0031	0.0031	-0.005	-0.008	-0.0023	-0.0004	-0.0026	0.0008
NA15725.HO	NA15725	Czech	Eastern Europe	-0.0267	0.0108	0.0317	0.0003	-0.0088	0.0043	-0.0041	-0.0022	0.0056	0.0044	0.003	0.0043	-0.0022	-0.0016	-0.0013	-0.0041	-0.0021	-0.001	-0.0005	-0.0005	-0.0179	0.0021	-0.0082	-0.0027	0.0091	0.0047	-0.0055	0.0026	0.0005	-0.0115	-0.0009	0.0041	-0.0133	0.0022	0.0025	-0.0087	0.0136	0.0069	-0.0232	0.016	0.0014	-0.0158	0.002	-0.0033	0.0049	-0.001
NA15726.HO	NA15726	Czech	Eastern Europe	-0.0274	0.0081	0.0261	-0.0015	-0.0117	-0.0042	-0.002	0	0.0017	0.0069	-0.0014	-0.0008	-0.0052	-0.0086	0.0045	-0.0045	0	-0.0095	-0.0028	-0.0137	-0.0184	-0.0122	0.0042	0.0048	0.0175	-0.0024	0.0022	-0.0067	-0.0082	-0.0061	0.005	0.0019	-0.0025	-0.0015	0.005	0.0001	0.001	-0.0043	-0.0002	-0.017	-0.0008	0.0117	0.0043	-0.007	0.0137	0.0225
NA15727.HO	NA15727	Czech	Eastern Europe	-0.0266	0.0106	0.032	-0.0006	-0.0119	-0.0033	-0.0039	-0.0044	0.0068	0.006	-0.0079	-0.003	-0.0029	0.0006	0.0007	0.0014	-0.0051	-0.0005	-0.0051	-0.0027	-0.0098	-0.0008	-0.0009	-0.0005	0.0017	-0.0008	-0.0151	0.0085	0.021	-0.0064	-0.0097	0.004	-0.0028	-0.0042	-0.0063	0.0005	-0.004	0.0048	0.0009	-0.0006	0.0003	0.0117	-0.0007	-0.0001	-0.0016	0.001
S_Czech-2.DG	NA15728	Czech	Eastern Europe	-0.0274	0.011	0.0283	-0.0011	-0.0091	-0.0031	-0.0086	-0.0001	0.0009	0.0037	-0.0019	0.0029	-0.0016	-0.0041	0.0051	0.0061	-0.0035	0.0045	0.002	-0.0018	-0.0119	0.0032	0.0001	0.0039	0.0058	0.0069	0.0048	0.0015	0.0184	0.0055	-0.008	-0.0085	0.0055	-0.0037	-0.0068	-0.0053	0.0071	0.0096	-0.0006	0.0117	-0.0002	-0.0002	-0.0111	0.0115	-0.0007	-0.0128
NA15729.HO	NA15729	Czech	Eastern Europe	-0.0275	0.009	0.0269	-0.0018	-0.0081	-0.0019	-0.0003	-0.0064	0.0061	0.0074	-0.0019	-0.0062	-0.0035	-0.0094	0.0084	0.003	0.0034	-0.0063	-0.0123	-0.0007	-0.0098	0.0001	-0.0001	-0.0101	-0.0022	-0.0079	0.0003	0.0062	-0.0007	-0.0132	-0.0135	-0.006	0.005	-0.0197	-0.0087	0.005	-0.008	0.0039	-0.0249	-0.0087	0.0085	-0.0073	0.0061	-0.0019	0.011	0.0006
NA15730.HO	NA15730	Czech	Eastern Europe	-0.0268	0.008	0.028	0.0008	-0.0126	-0.0086	-0.0012	-0.0143	0.0122	0.013	-0.0021	-0.0093	0.0045	-0.0049	-0.0002	0.0049	0.0008	0.0001	-0.0023	-0.0116	-0.014	-0.0035	0.006	-0.0029	0.0061	0.0105	0.0029	0.0059	0.004	0.0082	0.0033	-0.0047	0.0014	-0.0058	0.008	-0.0004	-0.0037	-0.0021	-0.0105	-0.0152	0.0003	-0.0078	0.002	-0.0189	-0.0175	0.0049
NA15731.HO	NA15731	Czech	Eastern Europe	-0.0264	0.0113	0.0318	0.0027	-0.0083	-0.0011	-0.0023	-0.0064	0.006	0.0051	-0.0037	-0.0082	-0.0005	-0.0071	0.0022	-0.003	-0.0002	0.0012	0.0056	0.0014	-0.007	-0.0018	-0.0049	-0.0003	0.0086	-0.0015	-0.0153	0.0016	-0.0072	-0.0035	0.0061	0.0026	-0.003	-0.0008	-0.0011	-0.004	-0.0047	-0.001	-0.0107	0.0066	-0.0107	-0.0058	-0.0088	-0.0121	-0.0018	-0.006
NA15732.HO	NA15732	Czech	Eastern Europe	-0.0269	0.0126	0.0338	0.0001	-0.0088	0.0006	-0.0007	0.0041	0.0004	0.0046	0.0002	0.0047	-0.003	-0.0133	0.011	-0.0049	-0.0017	-0.0016	-0.0112	-0.0198	-0.0206	0.0145	0.0067	-0.0061	0.0024	-0.0012	0.0046	0.013	0.015	0.0019	-0.0185	0.0052	-0.005	-0.0069	0.0013	-0.0023	-0.0009	-0.0097	0.0009	0.0106	-0.0108	0.0006	-0.0069	0.0073	0.0159	0.017
NA15733.HO	NA15733	Czech	Eastern Europe	-0.0255	0.0099	0.0351	0.0008	-0.0075	-0.0017	-0.0039	0.0001	0.0022	0.0011	0.0016	0.007	0.0024	-0.0088	-0.0009	-0.0042	-0.0023	-0.0022	-0.0032	0.0034	-0.0143	0.002	0.0108	0.0096	0.0062	-0.0011	0.0063	0.0043	0.009	0.0097	-0.0108	-0.0109	-0.0029	-0.0052	-0.0003	0.0063	-0.0129	-0.0023	-0.0149	-0.0141	0.0009	-0.0138	0.0048	0.0047	-0.0006	0.011
GAG-183.HO	GAG-183	Gagauz	Eastern Europe	-0.0269	-0.0022	0.0093	0.0035	-0.0117	-0.0079	-0.0082	-0.0195	0.0062	0.0005	-0.0034	0.005	0.0008	-0.0073	-0.0014	-0.0057	0.0029	-0.0055	-0.0042	0.0072	-0.0114	0.0056	0.0018	0.0007	0.009	0.0096	0.0053	0.0078	-0.0056	0.0005	-0.0216	-0.0045	0.0083	-0.0114	0.0101	-0.0037	-0.0015	-0.0048	-0.0029	-0.0007	0.0134	0.0045	-0.007	-0.0086	-0.0175	0.0176
GAG-187.HO	GAG-187	Gagauz	Eastern Europe	-0.0271	-0.007	0.0088	0.0015	-0.0186	-0.0113	-0.0107	-0.0197	0.0156	0.003	-0.0088	0.001	0.0003	0.0025	0.0041	-0.0049	-0.0029	0.0057	-0.0083	0.0042	-0.0055	-0.0081	0.0018	-0.0062	0.0055	0.0086	0.0006	0.0164	0.0048	-0.0049	0.0015	-0.0047	0.0136	-0.0122	0.0023	-0.0034	-0.001	0.0072	0.0167	0.0028	-0.0003	0.0083	-0.01	-0.0014	0.0109	0.0085
GAG-188.HO	GAG-188	Gagauz	Eastern Europe	-0.0272	-0.0045	0.0054	0.0028	-0.0141	-0.0038	-0.0155	-0.0137	0.0036	0.004	-0.0053	-0.0031	-0.0047	0.0011	-0.0072	-0.0007	-0.0085	-0.009	0.0007	0.0002	-0.0049	-0.0035	0.0099	0.0072	0.0072	0.0081	0.018	-0.0001	0.0058	0.0107	-0.0091	-0.0155	-0.0006	-0.0167	-0.0021	-0.0057	-0.0101	0.0136	-0.0162	-0.0141	-0.0067	0.0059	0.0117	-0.0148	-0.0142	-0.0042
GAG-189.HO	GAG-189	Gagauz	Eastern Europe	-0.0265	-0.0054	0.0054	0.001	-0.0136	-0.0144	-0.001	-0.0148	-0.0069	0.0118	-0.0026	0.0039	-0.0074	0.0039	0.0036	-0.0043	-0.0137	-0.0051	-0.0145	-0.0143	-0.0007	-0.0211	0.0077	0.0041	-0.0114	-0.0044	0.0048	0	-0.0022	-0.0021	-0.0213	-0.0126	-0.0051	0.0056	-0.0192	0.0196	0.0081	0.0001	0.0085	-0.0164	0.0083	-0.0069	-0.0031	0.0061	-0.0023	-0.011
GAG-196.HO	GAG-196	Gagauz	Eastern Europe	-0.0258	-0.0017	0.0052	0.0042	-0.0204	-0.0018	-0.0109	-0.0167	0.0105	0.0049	-0.0126	-0.0039	0.0078	0.0008	-0.0052	-0.002	0.0024	0.003	0.0071	0.0028	0.0066	-0.0033	-0.0046	0.0014	0.0158	0.0007	0.0024	0.0108	0.0061	-0.0014	-0.0087	-0.0244	-0.0039	0.0005	-0.0017	-0.0105	-0.0134	0.0059	0.0006	-0.0009	-0.0182	0.0054	-0.001	0.0026	0.0031	0.0013
GAG-215.HO	GAG-215	Gagauz	Eastern Europe	-0.026	-0.0054	0.0087	0.0039	-0.023	-0.0187	-0.0146	-0.0137	-0.0181	0.0053	-0.0036	0.0232	-0.0202	0.0047	-0.0067	-0.0281	-0.0234	-0.005	-0.0128	0.0116	-0.0019	-0.0213	0.0207	0.0201	-0.0122	-0.0114	0.0111	-0.0126	-0.0034	-0.0146	-0.0296	-0.0224	-0.0171	-0.0089	-0.0117	-0.0179	-0.0221	-0.0221	0.0023	-0.0115	0.0044	-0.0027	-0.0083	-0.0027	-0.0141	-0.0223
GAG-220.HO	GAG-220	Gagauz	Eastern Europe	-0.0261	-0.0065	0.0014	0.0077	-0.0312	-0.0275	-0.0071	-0.0332	-0.0437	0.0086	0.0026	0.0489	-0.0474	0.0292	-0.0073	-0.0345	-0.07	-0.0373	-0.0129	0.0158	0.0039	-0.0511	0.0118	0.0771	-0.0213	-0.0109	0.0274	0.005	-0.0117	0.0135	-0.1272	-0.1582	-0.1505	-0.18	-0.0191	0.1057	-0.008	0.0632	0.0971	-0.1342	0.068	-0.0733	-0.0945	-0.281	0.0127	0.08
GAG-221.HO	GAG-221	Gagauz	Eastern Europe	-0.0259	-0.0051	0.0031	0.0007	-0.0142	-0.0074	-0.0152	-0.0125	0.0025	0.004	-0.0083	-0.0015	-0.0046	0.0088	-0.0071	-0.0186	-0.0058	-0.0061	-0.0084	0.0084	0.003	-0.014	-0.0006	0.0073	-0.007	-0.0081	-0.0009	-0.0025	0.0082	0.0001	-0.0103	-0.0088	0.0057	-0.0085	-0.0027	0.005	-0.0126	0.005	-0.0005	-0.0175	0.0056	0.0155	-0.0228	-0.006	-0.0001	0.0008
GAG-226.HO	GAG-226	Gagauz	Eastern Europe	-0.0269	-0.0105	0.0035	0.006	-0.0266	-0.035	-0.0015	-0.0382	-0.0491	0.015	0.005	0.0441	-0.0242	0.0243	0.0085	-0.033	-0.0416	-0.0318	-0.031	-0.0017	-0.0117	-0.0232	0.0093	0.0427	-0.0196	-0.0287	0.0205	0.0226	-0.0195	-0.0081	-0.1065	-0.1147	-0.1004	-0.1232	-0.186	-0.0262	-0.0937	0.1199	0.0542	0.0819	0.1561	0.0901	-0.1499	-0.1885	0.2231	-0.1197
HungarianC5.HO	HungarianC5	Hungarian	Eastern Europe	-0.0265	0.0095	0.0253	0.0012	-0.0106	-0.0029	0.0007	-0.0024	0.0001	0.0102	0.0027	-0.0119	-0.0026	-0.0031	0.0044	-0.0024	0.0004	-0.0008	-0.0077	-0.0022	-0.0089	-0.0091	-0.0038	0.0042	0.0081	-0.0127	0.0037	0.0129	0.0091	-0.0039	0.0005	-0.0092	-0.0133	-0.0104	0.0087	-0.014	0.0096	0.0041	-0.0105	-0.0122	0.0056	0.0018	0.001	-0.0145	-0.0028	-0.0131
HungarianD1.HO	HungarianD1	Hungarian	Eastern Europe	-0.0266	0.0015	0.0158	0.0011	-0.0163	-0.0055	-0.0102	-0.0062	0.0034	-0.0006	-0.0041	0.0042	-0.0008	-0.0131	-0.0078	-0.0067	0.0012	-0.0004	-0.0115	-0.0163	-0.0034	-0.0077	-0.0074	-0.003	-0.0018	0.0104	0.0067	0.0008	-0.0018	-0.0042	-0.0054	-0.0023	0.0041	-0.0114	-0.0024	0.0095	-0.0073	-0.0059	-0.0011	-0.0078	0.0178	-0.0037	0.0017	-0.0189	-0.0109	0.0192
HungarianE5.HO	HungarianE5	Hungarian	Eastern Europe	-0.0263	0.0087	0.0252	-0.0013	-0.0097	-0.0029	-0.0014	-0.0053	0.0033	-0.0016	-0.0072	-0.0017	0.0011	-0.0078	0.0069	-0.0041	0.01	-0.0012	-0.0002	-0.0068	-0.0088	-0.0048	0.0038	-0.0127	-0.0057	0.0001	0.0025	0.004	-0.0025	-0.0012	0.0056	0.0005	0.0098	0.0028	0.0041	0.0046	-0.023	0.0099	-0.0031	-0.0111	0.0006	0.0169	-0.0039	0.009	-0.0136	-0.0128
HungarianH3.HO	HungarianH3	Hungarian	Eastern Europe	-0.0271	0.0071	0.0283	-0.0009	-0.0108	-0.0032	-0.002	-0.0067	-0.0005	0.0039	-0.0015	0.005	-0.0006	0.0005	0.0029	0.0073	-0.0092	0.0028	-0.006	0.0001	-0.0044	-0.003	0.0048	0.0001	0.0087	0.0046	-0.0033	-0.0035	-0.0025	0.004	-0.0077	-0.0032	-0.0018	0.0132	0.0107	0.0017	0.0064	0.0079	0.0007	0.0072	-0.0078	0.0036	-0.0014	-0.0033	0.0077	0.002
hungary15.HO	hungary15	Hungarian	Eastern Europe	-0.0255	0.0063	0.0217	-0.0015	-0.0121	-0.0008	-0.0046	-0.0032	-0.0075	0.0094	-0.0007	-0.0014	-0.0012	-0.0088	0	0.0005	-0.0006	0.007	0.0004	-0.0112	-0.0085	0.0084	-0.0103	-0.0054	0.0043	-0.0057	0	0.0021	-0.0105	0.0023	-0.0086	-0.0033	0.0069	0.0174	0.0201	0.0082	0	0.0255	0.0031	-0.0002	0.002	0.0134	0.004	-0.0081	-0.005	0.0024
hungary2.HO	hungary2	Hungarian	Eastern Europe	-0.0254	0.0048	0.0249	0.001	-0.0098	-0.0008	-0.0016	-0.0028	0	0.0026	0.001	0.0015	-0.0121	-0.002	0.0022	0.0051	0.0059	0.0002	0.0004	0.0006	-0.0006	0.0026	0.0031	0.0048	-0.0033	-0.0019	0.0064	0.0046	-0.0048	0.0109	-0.0072	0.0027	-0.0052	-0.0009	0.0143	-0.0014	0.0093	-0.0031	-0.0008	-0.015	-0.003	0.0054	-0.0004	0.0062	0.0109	-0.0017
hungary20.HO	hungary20	Hungarian	Eastern Europe	-0.0266	0.0055	0.0289	-0.0026	-0.0088	-0.0046	-0.0051	-0.005	0.0085	0.0099	-0.0038	-0.007	0.0032	-0.0036	-0.0018	0.0045	0.0058	-0.0071	-0.0024	-0.0013	-0.0026	-0.0076	0.0119	-0.0012	0.0017	-0.0066	-0.004	-0.0015	0.0134	-0.0181	-0.004	-0.0176	0.0173	0.0047	-0.0136	0.0127	0.0104	-0.0009	-0.0074	-0.0209	0.0123	0.0096	0.0031	-0.0083	-0.0153	0.0033
hungary3.HO	hungary3	Hungarian	Eastern Europe	-0.0272	0.0055	0.0219	0.0019	-0.0069	-0.005	-0.006	-0.005	0.0028	0.0043	0.0004	-0.0016	0.0078	-0.0042	-0.0047	0.0015	0.004	-0.005	0.0058	-0.0076	-0.0015	-0.0026	-0.007	-0.002	-0.0061	0.0022	0.0135	0.0011	-0.0054	-0.0056	0.0064	-0.0018	-0.0041	-0.0126	0.0015	0.0109	0	-0.0033	0.0086	-0.0232	-0.0109	-0.0014	0.0037	0.0123	-0.0086	0.0038
hungary6.HO	hungary6	Hungarian	Eastern Europe	-0.027	0.0034	0.0248	0.0025	-0.0195	-0.0055	-0.0092	-0.0116	-0.0005	0.0085	-0.0027	0.0017	0.0063	-0.0015	-0.0044	0.0025	-0.0001	-0.0054	-0.0101	-0.0076	-0.0117	0.0064	0.0064	0.002	-0.0095	0.0077	0.0099	-0.001	-0.0143	0.0096	-0.0066	0.0122	0.0116	-0.0034	-0.0019	-0.0099	0.0168	0.0006	-0.0127	-0.0071	0.0166	0.0084	-0.001	-0.0108	0.0018	0.0127
hungary7.HO	hungary7	Hungarian	Eastern Europe	-0.0263	0.0064	0.027	-0.0017	-0.0075	-0.0035	-0.0065	-0.0022	-0.0001	0.0021	-0.0075	-0.0059	0.002	-0.0047	-0.0009	-0.0008	-0.0032	-0.0038	-0.008	0.0002	-0.0096	0.0031	-0.0006	0.0051	-0.0042	0.0083	0.0006	-0.002	0.0218	0.0018	0.0093	-0.0142	-0.0128	-0.0066	0.0082	-0.0136	-0.0079	-0.009	0.0047	0.0041	-0.0121	0.0037	-0.0028	-0.0045	-0.0001	-0.0072
NA15199.HO	NA15199	Hungarian	Eastern Europe	-0.0267	0.0089	0.0241	0.001	-0.0113	-0.0091	-0.0072	-0.0039	0.0021	-0.0016	-0.0051	-0.0028	-0.0013	-0.0007	0.001	-0.0059	0.0025	-0.0118	-0.0052	-0.0012	-0.0092	-0.0008	-0.0004	-0.0066	-0.0027	0.0019	-0.004	0.0061	0.0059	-0.0019	0.0075	-0.0027	-0.0112	0.0135	0.0012	0.001	-0.007	0.0083	0.006	0.0058	-0.0012	0.0102	-0.0068	-0.0042	-0.0077	-0.0041
NA15200.HO	NA15200	Hungarian	Eastern Europe	-0.0266	0.0091	0.0305	0.0003	-0.0105	-0.0063	-0.0081	-0.0105	0.0008	0.0019	-0.0072	0.0006	0.0042	-0.0123	0.0049	0.0017	0.003	-0.0073	-0.0053	-0.0049	-0.0097	-0.0058	-0.0107	-0.0001	0.0102	-0.0028	0.0076	0.0012	0.0024	0.0059	-0.0071	-0.002	-0.0037	0.0134	-0.0055	-0.0061	0.0049	0.0024	-0.0104	0.0005	-0.0006	-0.0008	0.0064	0.0146	-0.0054	-0.0097
NA15201.HO	NA15201	Hungarian	Eastern Europe	-0.0269	0.0045	0.0246	0.001	-0.0193	-0.0048	-0.0034	-0.0014	0.0029	-0.0014	-0.005	-0.0008	-0.0018	-0.0097	0.0088	-0.0058	-0.0023	-0.0041	-0.0103	0.0021	-0.0055	-0.0009	-0.0018	0.0056	-0.0032	-0.0019	-0.0012	-0.0017	0.0145	-0.0002	-0.0077	0.0099	-0.0126	0.008	-0.0042	-0.0054	-0.0018	0.0117	-0.012	-0.0005	-0.0199	-0.0052	-0.004	-0.0046	-0.0074	0.0014
S_Hungarian-2.DG	NA15202	Hungarian	Eastern Europe	-0.0268	0.0058	0.0309	-0.0014	-0.0126	-0.0064	-0.0056	-0.0026	0.0065	0.0083	-0.0028	0.0082	-0.0046	-0.0095	0.0006	0.0036	0.005	0.0004	-0.0113	-0.0108	-0.0118	-0.001	0.0127	0.0014	-0.0142	0.0098	-0.0083	-0.0041	0.0066	0.0021	-0.0045	-0.0051	0.001	0.0013	0.0113	0.0074	0.003	-0.0003	0.0002	-0.0123	-0.0085	0.0004	0.0052	0.0012	0.0014	-0.0019
S_Hungarian-1.DG	NA15203	Hungarian	Eastern Europe	-0.0268	0.0056	0.0292	0.0007	-0.0118	-0.0096	-0.0035	-0.0064	0.0059	0.0082	-0.0069	-0.0024	-0.0035	-0.0021	-0.0022	0.0041	0.0032	0.0007	-0.0059	0.005	-0.0102	-0.0062	0.0003	-0.0004	-0.0105	-0.0072	-0.0075	-0.0027	0.0033	-0.006	-0.0016	0.0061	0.0181	-0.0125	0.0173	0.0009	-0.0011	-0.0055	-0.0077	-0.0053	0.015	-0.0057	-0.0002	-0.0003	0.0154	0.005
NA15204.HO	NA15204	Hungarian	Eastern Europe	-0.0265	0.0065	0.0212	-0.003	-0.01	-0.0034	-0.002	0.0014	0.002	-0.0048	-0.0054	-0.0001	0.0076	-0.0006	0.0043	0.0037	0.0004	0.0057	0.0036	0.0047	-0.0131	0.0021	0.0042	-0.0037	-0.0019	0.0036	-0.0031	-0.0016	-0.0073	-0.004	-0.0078	0.0062	0.0056	0.01	0.0109	0.0137	-0.0192	-0.0001	0.0034	0.0081	-0.0061	-0.0041	-0.0299	-0.0167	0.0135	-0.0155
NA15205.HO	NA15205	Hungarian	Eastern Europe	-0.0268	0.0072	0.0292	0.0044	-0.0113	-0.0016	-0.006	-0.0055	0.0043	0.0033	0	-0.0018	0.0034	0.0054	0.0022	0.0016	0.003	0.0021	0.0043	-0.0029	-0.0221	0.0024	-0.0039	-0.0078	0.0044	0.0033	-0.0029	0.0087	0.0044	-0.0087	0.003	-0.0097	0.0022	0.0009	-0.0011	-0.0143	0.009	0.0032	-0.0059	-0.0128	-0.0095	0.0036	0	-0.0105	0.0079	0.0101
NA15206.HO	NA15206	Hungarian	Eastern Europe	-0.0268	0.0039	0.0234	0.0018	-0.012	-0.0059	-0.0125	-0.0086	0.0055	0.0013	-0.0044	-0.0117	-0.0011	-0.0004	-0.0033	0.0033	0.0012	0.0002	-0.0047	-0.0107	0.0031	-0.01	0.0012	0.004	-0.0009	-0.0099	-0.0077	-0.0038	-0.0029	0.0054	0.0063	0.005	0.0001	0.0026	-0.0065	-0.0116	-0.0051	-0.0007	0.0084	0.0057	-0.0027	-0.0139	-0.0022	-0.0029	0.0042	0.0069
NA15207.HO	NA15207	Hungarian	Eastern Europe	-0.026	0.0069	0.0198	-0.0001	-0.0118	-0.0046	0.0022	-0.0047	-0.0022	0.0076	0.0016	-0.0006	0.0058	0.0025	-0.0033	0.0055	0.0113	-0.013	-0.011	-0.0186	-0.0096	-0.0047	0.0022	0.0042	0.0013	-0.006	0.0067	-0.0115	0.0043	0.0005	-0.0113	-0.0167	0.0014	-0.0056	0.0226	-0.0155	-0.0068	-0.0233	-0.0168	0.0036	0.0022	0.007	-0.0154	-0.0096	0.0029	-0.0013
NA15208.HO	NA15208	Hungarian	Eastern Europe	-0.0271	0.0074	0.03	0.0017	-0.0152	-0.0052	-0.0174	-0.0125	-0.0001	-0.0012	-0.0045	0.0004	-0.0024	-0.0054	0.0021	0.01	-0.0015	0.0007	0.0024	0.0011	-0.0052	0.0064	0.0063	-0.0083	0.0069	0.0137	-0.0067	-0.0011	0.0096	-0.0107	-0.011	-0.0043	-0.0179	0.0026	0.0004	0.0001	-0.0059	-0.0021	-0.0145	-0.0065	-0.0061	0.0166	0.0063	-0.005	-0.0048	-0.0246
MOL-005.HO	MOL-005	Moldavian	Eastern Europe	-0.0273	-0.0042	0.0091	0.0037	-0.0195	-0.0282	-0.0128	-0.019	-0.0271	0.0082	-0.0083	0.0282	-0.0309	0.0119	-0.0042	-0.0252	-0.026	-0.0168	-0.0195	-0.0222	-0.0003	-0.0275	-0.004	0.0237	-0.0176	-0.0007	0.0098	0.0102	-0.0033	-0.0249	-0.0265	-0.05	-0.0164	0.019	-0.0133	-0.0182	-0.0134	-0.0062	-0.0085	-0.0076	0.0126	-0.0144	-0.0193	-0.0234	-0.0159	-0.0114
MOL-008.HO	MOL-008	Moldavian	Eastern Europe	-0.0272	-0.0029	0.0059	0.0016	-0.0123	-0.0044	-0.0139	-0.0173	0.0025	-0.0002	-0.0079	0.0006	-0.0083	0.0032	-0.007	-0.007	-0.0025	-0.0084	-0.0057	0.0022	-0.0086	0.0054	0.0013	-0.0011	-0.0005	-0.0022	0.0036	0.0006	0.0087	0.0059	-0.0151	-0.0108	-0.0086	-0.0166	-0.0021	0.002	-0.0137	0.001	-0.0103	-0.0089	0.0195	0.0132	-0.0038	0.0231	0.0138	-0.0164
MOL-015.HO	MOL-015	Moldavian	Eastern Europe	-0.025	-0.0104	0.0058	0.0019	-0.0233	-0.0218	-0.0126	-0.0261	-0.0145	0.01	-0.0054	0.0134	-0.0164	0.0096	0.0056	-0.0184	-0.0169	0.0031	-0.0257	0.0051	-0.0071	-0.0164	0.0139	0.0183	-0.0179	0	0.0101	0.0132	0.0054	-0.0219	-0.0299	-0.0262	-0.0381	-0.0054	-0.013	-0.0009	-0.004	0.0029	0.0064	-0.0255	0.0315	-0.0017	-0.0256	-0.0004	-0.0008	0.0129
MOL-024.HO	MOL-024	Moldavian	Eastern Europe	-0.0278	-0.0031	0.0115	0.0009	-0.0215	-0.0086	-0.0153	-0.0207	0.0026	0.0002	-0.003	0.0019	0.0021	-0.0039	-0.0134	-0.0078	-0.003	-0.0143	-0.0054	0.0028	-0.0011	0.0007	0.0187	0.0009	-0.0054	0.001	-0.0015	0.0067	-0.0036	0.0052	-0.0177	-0.0135	-0.0132	-0.0298	-0.0108	-0.0112	-0.0183	0.0002	-0.0249	-0.0106	-0.0002	0.0005	-0.0201	-0.0021	0.0057	-0.0262
MOL-058.HO	MOL-058	Moldavian	Eastern Europe	-0.0263	-0.0043	0.0128	0.0009	-0.0191	-0.0136	-0.0155	-0.0209	0.0084	0.0051	-0.0058	-0.0037	-0.0006	-0.0046	0.0008	-0.0064	-0.0029	-0.0101	-0.0217	-0.0041	-0.0033	-0.0016	0.0058	0.0047	-0.0097	0.0078	0.0118	0.0026	-0.0039	0.0001	-0.0143	-0.0048	-0.0022	-0.0095	0.0093	-0.0015	-0.0045	-0.0006	-0.0064	-0.0088	0.0058	0.0038	-0.0235	0.0083	-0.0087	0.007
MOL-064.HO	MOL-064	Moldavian	Eastern Europe	-0.0272	-0.005	0.0076	0.0051	-0.0185	-0.0049	-0.0164	-0.0095	0.0074	0.0009	-0.0099	0.0001	-0.0011	-0.0036	-0.0037	0.0042	0.0066	0.0058	-0.0037	-0.0031	-0.0004	0.0104	0.0063	-0.0004	0.0071	-0.0153	0.0076	0.0075	0.0127	-0.0029	0.0081	0	0.0058	0.0098	-0.0042	0.0024	0.0026	0.0018	-0.0032	-0.0086	0.0078	0.0198	-0.001	-0.013	0.0008	-0.033
MOL-065.HO	MOL-065	Moldavian	Eastern Europe	-0.027	-0.0035	0.0082	0.0028	-0.0213	-0.0066	-0.0148	-0.0205	0.0038	0.0053	-0.0099	-0.0095	-0.0042	0.0032	-0.0032	0.0055	-0.0022	-0.0088	-0.0074	-0.0093	0.0031	0.0114	0.0088	-0.0006	0.0051	0.003	0	0.0018	-0.0021	0.0046	-0.0124	-0.0035	-0.0055	0.0193	-0.0066	0.0012	0.0004	0.011	0.0046	-0.0098	0.0024	-0.0028	0.0196	-0.0024	-0.0035	-0.0009
MOL-066.HO	MOL-066	Moldavian	Eastern Europe	-0.0278	-0.0028	0.0152	0.0019	-0.0125	-0.0081	-0.0129	-0.0106	-0.0015	0.0065	-0.0041	0.0032	0.005	0.0036	0.0014	-0.0023	-0.0073	-0.0006	-0.0081	-0.0056	0.0015	0.0165	0.0131	0.0113	0.0144	0.0055	0.0079	0.0032	-0.0031	0.0032	-0.0257	-0.0204	0.0039	-0.0023	0.009	0.005	-0.0016	0.0167	-0.0157	-0.0021	-0.0045	-0.0044	-0.0073	-0.0005	0.0078	-0.0123
MOL-067.HO	MOL-067	Moldavian	Eastern Europe	-0.0267	-0.0036	0.0073	0.0022	-0.0173	-0.0097	-0.0125	-0.0227	0.0026	-0.0008	-0.0074	0.0012	-0.0099	-0.0044	-0.0055	-0.0039	-0.0126	0.0009	-0.0079	0.0043	0.0007	-0.0091	0.006	0.0014	-0.0008	-0.0054	-0.0067	0.0028	0.0136	0.0134	-0.0074	-0.0143	-0.0188	-0.0039	-0.0048	0.0049	0.0076	0.0062	-0.0037	-0.0122	0.0075	0.0204	-0.0237	0.003	0.0157	-0.0067
MOL-069.HO	MOL-069	Moldavian	Eastern Europe	-0.0272	-0.0013	0.0161	0.0055	-0.024	-0.0258	-0.0104	-0.0242	-0.0248	0.0095	0.0001	0.0237	-0.0258	0.0077	0.0048	-0.0106	-0.037	-0.0112	-0.0296	0.0041	-0.0032	-0.0379	0.0033	0.0144	-0.0168	0.0011	0.0088	0.0048	0.0083	0.0014	-0.031	-0.0341	-0.0375	-0.0209	-0.0405	0.0188	-0.0166	0.0023	0.0034	0	0.018	0.0004	-0.0063	-0.0181	0.0144	-0.0019
MOE-001.HO	MOE-001	Mordovian	Eastern Europe	-0.0213	0.0167	0.0356	-0.0051	0.0009	0.0066	-0.0014	0.0117	0.0016	-0.0031	0.0093	0.0002	-0.0016	-0.0068	0.0118	-0.0054	0.001	0.0065	0.0034	-0.0056	-0.0195	0.0042	0.0035	0	0.0135	0.0112	0.006	-0.0123	-0.0101	0.0054	-0.0241	0.0066	-0.0021	-0.0107	0.013	-0.0086	0.0204	-0.0197	0.006	-0.0078	0.002	0.0336	0.0111	0.0293	-0.0072	-0.0168
MOE-002.HO	MOE-002	Mordovian	Eastern Europe	-0.02	0.0173	0.0344	-0.0019	0.0026	0.0058	0.0109	0.0059	-0.0019	-0.0016	0.0083	0.0058	0.0025	-0.0018	0.0049	-0.0111	-0.0078	0.0009	0.0013	-0.004	-0.012	0.0224	0.0051	-0.0052	0.0126	0.007	0.0045	0.0053	-0.0089	-0.0026	-0.0076	-0.0075	0.0064	-0.0101	-0.0014	-0.0032	-0.006	-0.001	-0.0114	-0.0084	-0.0095	0.0138	0.0118	-0.0108	-0.0098	-0.0005
MOE-010.HO	MOE-010	Mordovian	Eastern Europe	-0.0189	0.0148	0.0312	-0.001	-0.0015	0.0045	0.0032	0.0117	-0.0006	0.002	0.0023	0.0005	-0.006	-0.0096	0.0065	-0.0057	0.0009	0.002	0.0036	-0.0038	-0.0138	0.0039	0.0086	-0.0001	0.0088	0.0105	0.0033	0.0005	0.0099	0.0072	-0.0073	0.0016	-0.0063	-0.0137	0.0028	-0.0004	0.0029	-0.0118	0.0047	-0.005	0.0032	0.0097	0.0093	-0.0065	0.0004	-0.0053
MOE-014.HO	MOE-014	Mordovian	Eastern Europe	-0.0201	0.0144	0.0263	-0.0022	-0.0012	0.0044	0.0062	0.0103	-0.0028	0.0062	0.0069	-0.0012	0.0028	-0.0028	0.0058	0.0025	0.0079	0.0022	-0.0027	0.0001	-0.0179	0.0024	0.0048	-0.0011	0.0177	-0.0012	0.0003	-0.0016	-0.0038	-0.0026	-0.0105	0.0138	0.0018	-0.0036	0.0164	0.0086	0.0043	-0.0031	-0.0058	-0.0134	-0.017	0.0105	0.0192	-0.0031	0.0008	0.0125
MOE-015.HO	MOE-015	Mordovian	Eastern Europe	-0.0223	0.0186	0.0303	-0.0037	-0.0045	0.0075	0.0025	0.0156	-0.004	-0.0025	0.0074	0.0024	-0.011	-0.0077	0.0008	0.0001	-0.0055	-0.0066	0.0064	-0.0033	-0.0022	-0.0002	0.003	-0.0087	0.0074	0.012	0.0204	-0.008	0.0007	0.0083	-0.0141	0.0108	0.0019	-0.0056	0.0051	0.0032	0.0141	-0.0082	-0.0031	-0.0062	-0.0054	0.0078	-0.0023	0.0073	0.0203	0.002
MOE-020.HO	MOE-020	Mordovian	Eastern Europe	-0.0209	0.0129	0.031	-0.0017	-0.0019	0.0005	0.0095	0.015	0	0.0014	-0.0029	0.0081	-0.0039	-0.0118	0.0091	0.0071	-0.0004	0	-0.0058	-0.0174	-0.0085	0.0088	-0.0018	-0.0029	0.0228	0.0019	0.008	0.0035	-0.001	-0.0032	-0.0142	-0.0007	0.0046	0.0049	0.0044	-0.0093	0.0054	-0.0016	-0.0005	-0.0157	-0.0019	0.006	-0.003	0.0039	-0.0006	0.0024
MOE-025.HO	MOE-025	Mordovian	Eastern Europe	-0.0218	0.0169	0.0254	-0.0002	0.0015	0.0105	0.0123	0.0158	0.0058	-0.0037	0.0008	-0.0021	0.0032	-0.0164	0.0101	-0.0014	0.007	-0.0069	0.0036	-0.0016	-0.0139	0.0062	0.0018	0.0013	0.0071	-0.0097	0.0038	0.0108	-0.0043	-0.0074	-0.0103	0.0039	0.0138	-0.0158	0.0051	-0.0095	-0.0027	-0.0082	-0.0225	0.0043	0.0153	0.0025	-0.0029	-0.0111	-0.0045	-0.0124
MOE-036.HO	MOE-036	Mordovian	Eastern Europe	-0.0205	0.0189	0.0278	-0.0037	0.0039	0.0101	0.0061	0.0118	-0.0074	-0.0029	-0.0032	0.0014	0.0049	-0.0091	0.0056	0.0042	-0.0006	0.0025	-0.0092	-0.0075	-0.0079	0.0094	0.0072	-0.005	0.0098	0.0073	0.0046	-0.006	0.0032	0.0035	-0.0004	0.0022	0.008	0.0023	-0.0005	-0.0023	0.0017	-0.0106	-0.0047	-0.005	-0.006	0.0074	-0.0075	-0.0009	-0.0165	0.0002
MOE-043.HO	MOE-043	Mordovian	Eastern Europe	-0.0201	0.0196	0.0295	-0.002	0.0018	-0.0012	0.0064	0.0182	-0.0041	-0.0011	0.0055	0.0025	0.0028	-0.0058	0.0136	0.0049	0.0002	-0.0077	0.0083	0.0011	-0.0089	-0.0082	-0.0091	-0.0043	0.018	0.0004	-0.0069	0.001	-0.0151	0.0038	-0.0181	-0.0026	0.0031	0.0042	-0.0089	0.0003	0.0034	0.0049	0.0039	0.0083	0.0206	0.0064	-0.0004	0.0057	0.0043	-0.0076
MOE-045.HO	MOE-045	Mordovian	Eastern Europe	-0.0201	0.0191	0.0354	-0.0016	0.0069	0.0107	0.007	0.0163	0.0006	-0.0019	0.0089	0.0096	0.0026	-0.0122	-0.0037	-0.0073	-0.002	-0.0001	-0.0189	0.0124	-0.004	0.0102	0.0167	0.0082	0.0031	0	0.0106	0.0078	0.0067	0.0004	-0.0019	0.014	-0.0067	-0.0056	-0.0085	-0.0058	-0.0067	0.0041	-0.0071	-0.0131	-0.0047	0.007	-0.0066	0.0072	0.0008	0.0051
A306.HO	A306	Romanian	Eastern Europe	-0.0263	0.0053	0.0216	-0.0034	-0.0093	-0.0053	-0.0074	-0.0134	0.005	0.0102	-0.0075	0.0011	0.0036	0.0039	-0.007	-0.0006	-0.0047	-0.0084	-0.0032	-0.0029	0.0002	-0.0051	-0.0003	-0.0002	0.0216	0.0004	0.0003	0.0129	-0.0049	0.0163	-0.0071	0.0058	-0.0138	-0.0049	0.0009	0.0145	-0.0038	0.0077	-0.0049	-0.008	-0.0048	-0.01	0.0015	-0.001	0.0027	-0.0132
A325.HO	A325	Romanian	Eastern Europe	-0.0262	-0.0029	0.0144	0.0038	-0.0145	-0.0078	-0.0148	-0.016	0.008	0.0072	-0.0091	-0.0077	-0.0018	0.006	-0.0072	0.0049	-0.0063	0.004	-0.0009	0.0012	0.0102	-0.0093	0.0066	0.0068	-0.0008	0.0037	0.0035	0.0032	0.0043	0.0172	-0.0004	-0.0027	-0.0067	0.0138	0.0069	0.0006	-0.0103	0.0097	-0.0128	-0.0012	-0.0023	0.0056	0.0011	-0.0073	0.0029	-0.0007
A343.HO	A343	Romanian	Eastern Europe	-0.0276	-0.0031	0.0156	0.0004	-0.0191	-0.0082	-0.0153	-0.0147	0.005	0.0034	-0.0043	-0.0009	-0.0029	0.0084	-0.0027	0.0034	0.0006	-0.0033	-0.0026	0.0004	-0.0028	-0.0121	0.0058	0.0024	-0.0015	-0.0078	0.0183	-0.0038	0.0088	0.0112	-0.0216	-0.031	0.0027	-0.0109	0.0213	0.0021	0.0133	0.0097	-0.0047	-0.0082	-0.0081	-0.0101	-0.005	0.0216	-0.0024	-0.0046
A362.HO	A362	Romanian	Eastern Europe	-0.0266	-0.0007	0.0148	0.0016	-0.0188	-0.0109	-0.0149	-0.0101	0.0088	0.006	-0.0021	-0.0052	-0.0059	-0.0041	-0.001	0.0001	-0.0043	0.0057	-0.0069	0.0032	-0.0039	-0.0052	-0.0007	0.001	-0.0009	-0.0006	-0.0008	0.0013	-0.0013	0.008	-0.0216	-0.0104	0.0069	-0.0105	0.0233	-0.0095	-0.006	-0.0025	0.0247	0.0025	-0.0123	0.0207	-0.0118	-0.0032	-0.0132	0.0078
A374.HO	A374	Romanian	Eastern Europe	-0.0267	-0.0008	0.0153	-0.0005	-0.0101	-0.01	-0.0077	-0.0067	0.0029	-0.0014	-0.0057	-0.012	0.0036	0.0036	-0.006	0.0101	0.0072	0.002	0.0012	-0.0073	0.0161	-0.0017	0.0042	-0.0108	0.0066	0.0012	-0.006	0.0057	-0.012	-0.0014	-0.0105	0.0048	0.0172	-0.0118	0.0179	-0.013	-0.001	-0.0046	0.0042	-0.0117	-0.0011	0.0116	0.0053	0.0012	-0.0111	0.0128
G408.HO	G408	Romanian	Eastern Europe	-0.0268	-0.002	0.0137	0.0036	-0.0109	-0.0114	-0.0163	-0.003	0.0007	0.0031	0.0005	0.0001	0.0072	-0.0051	0.0052	0.0029	-0.005	-0.0049	-0.005	-0.0001	0.0005	-0.0112	0.0072	0.0049	0.0186	0.0142	0.0083	0.0091	0.0063	0.0045	-0.0175	-0.0111	0.0113	-0.0051	0	-0.0056	0.002	-0.0123	0.001	-0.0052	-0.011	0.0012	-0.0153	0.0039	-0.0044	-0.0004
G421.HO	G421	Romanian	Eastern Europe	-0.0265	0.0008	0.0126	0.0042	-0.0214	-0.0114	-0.0125	-0.0222	0.0114	0.0119	-0.0015	0.0065	0.0029	0.0065	-0.0042	0.0066	0.0016	-0.0065	-0.0062	-0.0014	0.0075	-0.0117	0.0148	0.0044	0.0099	0.0006	-0.0094	0.0034	-0.001	0.0006	-0.0069	0.0079	0.0008	-0.0033	-0.0134	-0.0045	0.0018	0.0087	-0.002	-0.0031	-0.005	-0.0004	0.0016	-0.0122	-0.0003	-0.0132
G428.HO	G428	Romanian	Eastern Europe	-0.0269	-0.0042	0.0128	0.0006	-0.0213	-0.0079	-0.0166	-0.0184	0.0052	0.0017	-0.0101	0.0042	-0.0003	-0.0103	0.0031	0.0017	0.0011	-0.005	-0.0046	0.0009	-0.0137	-0.0256	0.0119	0.0046	-0.0037	0.0135	-0.0026	0.0156	-0.0029	0.0005	-0.0191	0.0009	0.0108	0.0022	0.0158	0.0102	-0.0106	0.0038	-0.0096	-0.0064	0.0065	-0.0149	-0.0005	-0.019	0.0307	-0.0153
G429.HO	G429	Romanian	Eastern Europe	-0.027	-0.0005	0.0113	-0.0007	-0.0158	-0.0078	-0.0161	-0.0169	0.0031	0.0102	-0.0078	0.0092	-0.002	-0.0054	-0.0034	0.0046	0.0061	-0.0064	-0.0014	-0.0031	0.0054	-0.0081	-0.0036	-0.0104	-0.0026	0.0073	0.0028	-0.0008	-0.0146	-0.0001	0.0067	-0.004	-0.0006	-0.0088	0.0035	-0.0114	-0.0051	0.0015	-0.0072	0.0144	0.0026	-0.0091	-0.0002	0.0027	-0.0017	0.0059
G434.HO	G434	Romanian	Eastern Europe	-0.0264	-0.0023	0.0124	0.0004	-0.0201	-0.0101	-0.0102	-0.0205	0.0082	0.0093	-0.0091	0.002	-0.0063	0.0011	-0.0018	-0.0019	0.002	0.0083	-0.002	0.0079	0.0049	0.0052	-0.0128	0.005	0.0044	-0.0169	-0.0037	0.0184	-0.0239	0.0056	-0.0229	-0.0122	0.0013	-0.0104	-0.006	-0.0146	0.0165	-0.0183	-0.0075	-0.0022	-0.0055	-0.0058	-0.0017	0.007	-0.0115	0.0198
Rakr-203.HO	Rakr-203	Russian_Archangelsk	Eastern Europe	-0.0202	0.0232	0.0365	-0.0017	-0.0003	0.0002	0.0082	0.0175	-0.0028	-0.0069	0.008	0.0017	0.002	-0.0044	0.0038	-0.0062	-0.0009	0.0011	0.0063	0.0083	-0.0117	0.0042	-0.0028	-0.0005	0.02	-0.0082	0.0057	-0.0023	0.0065	-0.0022	-0.0158	0.0033	0.0086	-0.0042	0.005	0.002	0.0049	-0.0054	-0.0205	-0.0039	-0.0021	-0.0167	0.0092	0.0018	0.0044	-0.0038
Rakr-205.HO	Rakr-205	Russian_Archangelsk	Eastern Europe	-0.0208	0.0183	0.0359	-0.0009	-0.0006	0.0012	0.0043	0.011	-0.0009	0.0046	0.0077	-0.0031	0.0002	-0.0009	0.0011	-0.0014	0.0008	0.0065	-0.0013	0.0106	-0.0048	0.0043	-0.0049	-0.0032	0.0001	0.0033	0.0039	-0.0075	0.0089	0.0054	-0.0049	0.0205	-0.0085	-0.0114	-0.0023	-0.0031	0.0158	-0.0092	-0.0047	-0.0031	0.0046	0.0033	0.0067	0.0146	-0.0025	0.0109
Rakr-237.HO	Rakr-237	Russian_Archangelsk	Eastern Europe	-0.0202	0.0185	0.039	-0.0031	-0.0018	0.0054	0.0026	0.0152	-0.0006	-0.008	0.0087	-0.0033	0.002	-0.0045	0.0113	0.0066	0.0007	0.0015	0.0124	-0.0042	0.0044	0.0049	0.0059	0.0047	0.003	0.0133	0.0033	-0.0065	0.0108	0.0017	0.003	-0.0068	0.005	0.001	-0.0029	0.0037	0.0042	0.0007	-0.0047	-0.0074	0.0013	-0.0168	-0.017	-0.0014	-0.0003	0.0108
Rakr-248.HO	Rakr-248	Russian_Archangelsk	Eastern Europe	-0.0206	0.024	0.0395	-0.0013	-0.0033	0.0035	0.0014	0.0227	-0.0012	0.0011	0.0059	0.002	0.0032	-0.0104	-0.0023	-0.0006	0.0037	-0.0012	0.0054	0.0057	-0.005	0.0041	-0.0003	0.0022	0.0101	0.0028	0.009	-0.0041	-0.0015	-0.0037	-0.0135	0	0.0093	-0.0102	-0.0003	0	-0.0059	0.0068	-0.0148	-0.0164	-0.0066	-0.0023	-0.0099	0.0104	0.0025	-0.0108
Rakr-341.HO	Rakr-341	Russian_Archangelsk	Eastern Europe	-0.0192	0.0243	0.0385	-0.0014	-0.004	0.0045	0.0015	0.018	-0.0035	-0.007	0.0085	-0.0117	0.0039	-0.0051	0.0066	-0.0026	0.0025	-0.0024	0.0115	0.0052	-0.0076	-0.0032	0.0077	0.0052	0.0109	0.0049	0.0017	-0.0113	0.0101	0.0078	0.003	0.0013	0.0119	0.0119	-0.0055	-0.003	0.0029	-0.0169	0.0018	-0.0004	0.0085	-0.0002	0.0018	-0.0022	0.0001	-0.0025
Rakr-345.HO	Rakr-345	Russian_Archangelsk	Eastern Europe	-0.0207	0.0219	0.0375	-0.0009	0.0001	0.0044	-0.0003	0.0114	0.0033	-0.0002	0.0057	-0.0008	-0.002	-0.0008	0.004	0.0036	0.0112	0.0021	0.0041	0.0091	-0.0081	0.0073	0.0118	0.0085	0.006	0.0009	-0.0068	0.0002	0.0114	-0.0068	0.0022	-0.0077	0.0075	-0.011	-0.0087	0.0046	-0.0072	0.0028	-0.0069	-0.0154	-0.0014	-0.001	0.0016	0.0015	-0.007	0.0073
Rakrlsh-002.HO	Rakrlsh-002	Russian_Archangelsk	Eastern Europe	-0.0155	0.0257	0.0344	-0.0025	0.0088	0.0067	0.0128	0.0242	-0.0073	-0.0079	0.0046	0.0001	0.0014	-0.0113	0.0012	0.0133	0.0035	0.0056	0.0088	0.0078	0.008	0.0122	-0.0068	0.0064	0.0014	0.0081	0.003	-0.0074	-0.0068	-0.0067	-0.008	0.013	-0.0093	-0.0039	-0.0051	-0.0002	0.0118	0.0038	-0.0147	0.0059	0.0076	-0.0098	0.0107	0.0085	0.0008	-0.0092
Rakrlsh-140.HO	Rakrlsh-140	Russian_Archangelsk	Eastern Europe	-0.0165	0.0315	0.0354	-0.0004	0.0035	0.0016	0.0008	0.0131	-0.0003	-0.012	-0.0067	-0.0004	0.0038	-0.0105	0.0003	0.0012	0.0022	0.0166	0.0123	0.0172	-0.0081	0.0041	0.0047	0.0028	-0.0076	0.0092	-0.0079	-0.0043	0.0056	0.0092	0.0033	-0.0022	0.0043	-0.0033	-0.0111	-0.0001	-0.0007	-0.0024	-0.0123	-0.0064	0.0013	0.0014	-0.0082	0.0071	0.0176	0.0045
Rbgp-200.HO	Rbgp-200	Russian_Belgorod	Eastern Europe	-0.0255	0.0129	0.0329	0.001	-0.0088	0.0017	0.0014	0.001	0.0002	0.0003	-0.0078	0.0057	-0.0044	-0.0119	0.0122	-0.0034	0.005	-0.003	-0.0046	-0.0108	-0.0128	0.002	0.0093	0.0044	0.0106	-0.0069	-0.001	0.0032	0.0068	-0.0009	-0.0157	0.0072	0.0045	-0.0055	0.0011	-0.0023	0.0021	0.0006	0.0056	-0.0191	-0.0123	0.0209	0.0074	-0.0097	0.0129	-0.0032
Rbgp-201.HO	Rbgp-201	Russian_Belgorod	Eastern Europe	-0.026	0.0142	0.035	0.0006	-0.0058	-0.0028	0.0013	0.0128	-0.0087	-0.0041	0.012	0.0117	-0.0006	-0.0042	0.0088	-0.0044	-0.0029	-0.0025	0.0031	-0.0063	-0.0188	0.0029	0.011	0.0058	0.0169	0.01	-0.0028	0.0019	0.0112	-0.0048	-0.0292	0.0005	-0.005	-0.0035	0.0074	0.003	-0.0052	-0.0001	0.0059	0.0052	-0.0041	-0.0003	0.0198	0.0019	0.016	0.0084
Rbgp-203.HO	Rbgp-203	Russian_Belgorod	Eastern Europe	-0.0264	0.0079	0.0303	0.0001	-0.0096	-0.0051	0.0022	0.0036	-0.001	0.0015	0.0087	0.0089	-0.0016	0.0004	0.0078	-0.0042	-0.0035	0.0053	-0.0024	0.0007	-0.0117	0.0142	0.0072	0.0033	0.0032	0.0158	0.0118	0.0082	0.0012	0.0011	-0.0263	-0.0082	-0.0012	-0.0036	0.0112	0.0044	0.0053	0.0026	-0.0019	-0.0084	-0.0074	0.005	-0.0011	-0.0067	-0.0021	0.007
Rbgp-205.HO	Rbgp-205	Russian_Belgorod	Eastern Europe	-0.0253	0.015	0.0369	0	-0.0119	-0.0027	-0.002	0.0061	-0.0029	-0.004	0.008	0.0041	-0.0089	-0.0097	0.0039	-0.0061	0.003	-0.0074	-0.0017	-0.01	-0.0094	0.0066	0.0099	0.0075	0.0118	0.0153	0.0034	0.0035	0.0038	0.006	-0.0114	0	0.0057	0.0082	-0.004	-0.0198	-0.0032	-0.0031	-0.0225	-0.0051	0.0048	0.0023	0.0036	-0.0052	0.0133	0.0056
Rkuch-03.HO	Rkuch-03	Russian_Cheremisinovsky	Eastern Europe	-0.0256	0.0166	0.0364	-0.0009	-0.0034	-0.0044	0.0051	0.0106	-0.0051	-0.0026	0.0006	0.0017	-0.0041	-0.0092	0.0031	-0.0031	-0.0047	-0.0049	-0.0021	0.0028	-0.0043	-0.0011	0.0072	0.0049	0.0163	-0.0015	0.0076	-0.0049	0.0073	-0.0062	-0.0241	-0.0066	0.0077	0.0014	-0.0041	0.002	0.0066	-0.0108	-0.018	-0.0126	-0.0018	0.0041	0.0006	-0.0131	-0.0075	-0.0017
Rkuch-05.HO	Rkuch-05	Russian_Cheremisinovsky	Eastern Europe	-0.0244	0.0151	0.0378	-0.0016	-0.0056	0.0038	-0.002	0.0101	-0.004	-0.0031	0.0087	0.0125	-0.0037	-0.0014	0.0129	-0.0077	-0.0017	-0.0048	-0.0157	-0.0079	-0.0176	0.0142	0.0158	-0.0052	-0.0029	0.0021	0.0063	-0.0083	0.0014	0.0032	-0.0247	-0.0037	0.0045	-0.0125	0.0043	-0.0007	-0.0064	-0.0089	-0.0085	0	0	0.009	0.0028	-0.0072	0.0168	0.003
Rkuch-53.HO	Rkuch-53	Russian_Cheremisinovsky	Eastern Europe	-0.0256	0.0114	0.0324	0.0022	-0.0082	-0.0021	0.0017	0.0008	-0.0158	0.004	0.0029	0.0201	-0.0045	-0.0035	0.0134	-0.003	-0.0074	-0.0143	-0.0054	-0.0044	-0.0219	-0.0055	0.0082	0.0018	0.0178	-0.0048	0.0086	-0.005	0.0033	-0.002	-0.0263	-0.0026	0.007	0.0098	-0.0191	-0.0003	0.0139	-0.0178	0.0088	0.0208	0.0063	-0.0029	0.008	0.0044	-0.0037	-0.002
Rkuch-58.HO	Rkuch-58	Russian_Cheremisinovsky	Eastern Europe	-0.0247	0.0136	0.0356	-0.0031	-0.0026	-0.0004	-0.0011	0.0099	-0.0037	0.0027	0.0069	-0.0014	0.0056	-0.0102	0.0044	0.0083	-0.0005	-0.0048	0.0013	-0.0086	-0.01	0.0031	0.0036	-0.0041	0.0054	-0.0039	0.0053	0.0032	0.0034	0.012	-0.0032	-0.0061	-0.0057	0.0051	0.0063	-0.0093	0.0006	-0.0057	-0.0118	-0.0237	-0.0107	0.0062	-0.0048	-0.0113	-0.0043	0.0018
Rsm-103.HO	Rsm-103	Russian_Ershichi	Eastern Europe	-0.0262	0.0155	0.0373	-0.0031	-0.0101	-0.0014	0.0056	0.0107	-0.0142	0.0006	0.0085	0.0061	-0.0097	0.0018	0.0046	-0.0187	-0.0146	-0.0062	-0.0056	-0.0103	-0.0129	0.0198	0.0192	0.0013	0.0181	0.0023	0.0056	0.0027	-0.0107	-0.0195	-0.0317	-0.0107	-0.0084	-0.0052	0.0039	0.0008	-0.0058	0.0005	-0.0039	-0.0031	0.01	0.001	0.0133	-0.0175	0.003	-0.0169
Rsm-109.HO	Rsm-109	Russian_Ershichi	Eastern Europe	-0.0261	0.0143	0.0407	-0.0013	-0.0005	-0.0065	0.0055	0.0141	-0.0004	-0.0022	0.0068	0.0104	0.0048	-0.0018	0.0058	0.0007	0.0003	0.0013	0.0033	-0.0055	-0.0096	0.0026	-0.0002	0.0182	0.0179	0.0089	0.003	-0.0041	0.0115	-0.0069	-0.0216	0.0085	0.0107	-0.0058	-0.0025	0.0072	0.0005	-0.0019	-0.0032	-0.0001	0.0095	0.0227	0.0136	-0.0177	-0.0028	0.0083
Rsm-166.HO	Rsm-166	Russian_Ershichi	Eastern Europe	-0.0268	0.0151	0.0375	-0.0007	-0.0086	-0.0025	0.0077	0.0087	-0.0101	0.0017	0.0087	0.0042	-0.0063	-0.0087	0.0055	-0.0041	0.0022	-0.0101	-0.0041	-0.0131	-0.0143	0.0063	0.0147	-0.0012	0.0201	0.0096	0.0012	-0.0024	0.0114	-0.0069	-0.0117	-0.0134	0.0067	0.0026	-0.0037	-0.0071	0.0096	-0.0001	-0.0042	-0.0122	-0.0019	0.0093	0.0086	-0.0081	-0.001	0.0089
Rsm-171.HO	Rsm-171	Russian_Ershichi	Eastern Europe	-0.027	0.0157	0.0422	-0.003	-0.0086	-0.0068	0.0026	0.014	-0.0047	0.0029	0.0078	0.0068	-0.0014	-0.0093	0.0178	-0.0094	-0.0108	-0.0048	-0.0061	-0.0063	-0.0278	0.0083	0.0227	0.009	0.0158	0.0065	-0.0028	0.0187	0.0022	-0.0024	-0.0238	-0.0213	-0.0017	0.0121	-0.0055	-0.0038	0.0119	-0.0007	-0.0118	-0.004	-0.0118	0.0148	0.0179	-0.0018	-0.002	0.0071
Rsm-176.HO	Rsm-176	Russian_Ershichi	Eastern Europe	-0.0255	0.0144	0.0356	0.0012	-0.0102	-0.0006	0.0069	0.006	-0.0015	-0.0003	0.0022	0.0185	-0.0113	-0.0117	0.0149	-0.0173	0.0045	0.0057	-0.0037	-0.0043	-0.0123	-0.0009	-0.0008	0.0034	0.0192	0.014	-0.011	-0.0077	0.018	0.0103	-0.0194	-0.0004	-0.0036	-0.0084	0.0042	0.0016	-0.0173	-0.007	-0.0246	-0.0081	0.0099	0.0159	0.008	0.003	-0.0115	-0.0096
Rsm-179.HO	Rsm-179	Russian_Ershichi	Eastern Europe	-0.0253	0.0134	0.0376	0.001	-0.0124	-0.0101	0.003	0.0144	-0.0289	0.0095	0.0093	0.0252	-0.0132	-0.0022	0.0131	-0.0302	-0.0398	-0.0188	-0.0173	-0.0088	-0.0242	-0.012	0.0203	0.0119	-0.0034	0.0065	0.0185	0.001	0.0026	-0.0093	-0.0646	-0.0293	-0.0266	0.0009	-0.0092	-0.0067	0.0074	0.003	-0.0027	0.0117	-0.0135	0.0007	-0.038	-0.0211	0.0118	-0.0124
Rsm-181.HO	Rsm-181	Russian_Ershichi	Eastern Europe	-0.0262	0.015	0.0415	-0.0006	-0.0077	-0.0017	0.0092	0.0062	-0.0045	0.012	0.0036	-0.0014	0.0025	-0.0133	-0.0026	-0.0002	-0.0049	-0.0019	-0.0024	-0.0024	-0.0183	0.0136	0.0028	0.0171	0.0147	0.0083	0.0045	-0.0133	0.0117	0.0042	-0.0256	0.0031	-0.0128	-0.0101	0.0012	-0.0004	-0.0041	-0.0192	-0.0022	-0.016	0.0072	-0.0005	-0.0055	0.0056	0.0034	-0.0087
Rkbo-12.HO	Rkbo-12	Russian_Kaluga	Eastern Europe	-0.0258	0.0172	0.04	-0.0007	-0.0038	0.0005	0.0032	0.016	-0.0041	0.001	0.0084	-0.0071	0.0032	-0.0097	0.0141	-0.0122	0.0011	0.003	0.0075	0.0067	-0.016	0.015	-0.0026	-0.0032	0.0153	0.0023	0.0104	0.0036	0.0039	-0.0064	-0.0124	-0.004	-0.0058	-0.0026	0.0059	-0.0189	-0.001	-0.0044	-0.0067	-0.0029	-0.0056	0.004	0.0024	-0.0038	0.0039	-0.0072
Rkbo-16.HO	Rkbo-16	Russian_Kaluga	Eastern Europe	-0.0247	0.015	0.0347	0.0009	-0.0078	0.0081	0.0037	0.0083	0.0042	-0.0028	-0.0007	0.0049	-0.0052	-0.0082	0.0045	-0.0059	0.0039	0.0011	0.0027	-0.0046	-0.012	0.0083	0.0111	-0.0031	0.0203	0.0162	0.0072	0.0016	0.0167	-0.0001	-0.0111	-0.0034	-0.0027	-0.0095	-0.0055	-0.0035	0.0067	-0.0075	-0.0092	0.0078	-0.0124	-0.0082	0.0172	0.0035	-0.014	-0.0071
Rkbo-44.HO	Rkbo-44	Russian_Kaluga	Eastern Europe	-0.0249	0.0145	0.0353	0.0004	-0.0089	0.0055	-0.0007	0.0074	-0.0026	0.0025	0.0034	-0.0003	-0.0057	-0.0081	0.0049	-0.0076	0.0017	0.0005	-0.0077	-0.0092	-0.0195	0.0109	-0.0005	0.0023	0.0016	0.0032	-0.0014	-0.0023	0.0053	-0.0025	-0.0191	0.0051	0.0013	-0.0065	0.0093	0.0015	-0.0092	-0.0041	0.0069	-0.0048	0.0075	0.0068	0.0109	-0.0077	0.0016	0.0084
Rkbo-58.HO	Rkbo-58	Russian_Kaluga	Eastern Europe	-0.0262	0.0172	0.0399	-0.0008	-0.0087	0.0029	0.0071	0.0103	-0.0037	-0.0016	0.0078	0.0091	-0.003	-0.0174	0.0106	-0.01	0.0005	-0.0054	0.0007	-0.004	-0.0223	0.0092	0.003	0.0005	0.0109	0.0115	-0.0059	-0.0047	0.0007	-0.0007	-0.0167	0	0.0047	-0.0102	0.0027	0.0082	-0.0026	-0.0131	-0.0115	-0.005	-0.0012	0.0076	0.0001	0.0034	-0.005	-0.0142
Rorl-102.HO	Rorl-102	Russian_Orel	Eastern Europe	-0.0223	0.0149	0.0361	-0.0005	-0.0067	-0.002	0.0076	0.0061	-0.0127	0.0016	-0.0027	0.0181	-0.0076	-0.0026	0.0164	-0.004	-0.0094	-0.0053	-0.0229	0.0048	-0.0193	0.0002	0.002	-0.0006	0.0024	-0.0002	0.0175	-0.0028	0.0169	-0.0099	-0.0131	-0.0052	-0.0019	0.0056	-0.0032	-0.0065	-0.0145	-0.023	0.006	-0.0134	-0.0013	-0.0073	0.008	-0.0015	-0.0038	-0.0109
Rorl-110.HO	Rorl-110	Russian_Orel	Eastern Europe	-0.0264	0.0143	0.0353	0.0002	-0.0065	-0.0075	0.006	0.0125	-0.0195	-0.0021	0.0067	0.0107	-0.0134	-0.0026	0.0156	-0.0127	-0.0205	-0.0076	-0.0009	0.0096	-0.0094	-0.014	0.0002	0.007	0.0125	0.0123	0.0176	0.0141	0.0014	-0.0021	-0.0328	-0.0181	-0.0022	0.0064	0.0108	-0.0022	-0.0003	-0.0124	-0.01	0.0104	0.0085	0.008	-0.0001	-0.0193	0.001	0.0032
Rorl-114.HO	Rorl-114	Russian_Orel	Eastern Europe	-0.0258	0.0115	0.0334	0.0001	-0.0075	-0.0013	-0.0032	0.0082	-0.0045	-0.0016	0.0038	0.0093	-0.0068	-0.0094	0.0126	-0.01	-0.0065	-0.0029	-0.0104	0.0019	-0.017	0.0017	0.0062	0.0148	0.0099	0.0146	-0.0042	-0.0033	0.0106	-0.0027	-0.0149	-0.008	-0.0078	-0.0131	-0.0021	-0.0097	-0.0029	0.0079	0.0015	-0.0095	0.0046	0.0063	0.013	-0.0128	-0.0037	-0.0018
Rorl-155.HO	Rorl-155	Russian_Orel	Eastern Europe	-0.0255	0.0138	0.0347	-0.0042	-0.0066	-0.0063	-0.0005	0.0088	-0.0193	0.001	0.0035	0.0177	-0.0074	-0.0027	0.0105	-0.0127	-0.0067	-0.0032	-0.014	-0.0071	-0.0064	-0.0142	0.0086	0.0096	0.0152	0.0114	0.0074	0.0127	-0.0003	0.0092	-0.0325	-0.0102	0.0035	0.0209	-0.0085	-0.0049	0.0006	-0.0121	-0.0128	-0.0014	0.0069	-0.0065	-0.0118	-0.0005	0.0012	0.012
Rps-002.HO	Rps-002	Russian_Pskov	Eastern Europe	-0.0263	0.016	0.0404	-0.0013	-0.0091	0.0037	0.0021	0.0113	-0.0093	-0.0066	0.0113	0.0133	-0.0134	-0.0046	0.0174	-0.0061	-0.006	-0.0047	-0.0081	-0.0153	-0.0195	0.0051	0.015	0.0141	0.017	0.0151	-0.0047	0.0087	0.0082	0.0069	-0.0261	-0.0067	-0.0066	-0.011	-0.0049	0.0024	0.0022	0.0034	-0.0189	0.0005	-0.0021	0.012	-0.0069	-0.0134	-0.003	-0.0055
Rps-004.HO	Rps-004	Russian_Pskov	Eastern Europe	-0.0273	0.0218	0.0449	-0.0021	0.0003	-0.0017	0.0083	0.0169	-0.0068	-0.0008	0.0108	0.0075	-0.004	-0.0156	0.0086	-0.0023	0.0004	-0.003	-0.0042	-0.0089	-0.0211	0.0202	0.0083	0.0038	0.0139	0.0074	0.0013	-0.0064	0.0013	-0.0094	-0.0236	-0.019	-0.0033	-0.0001	-0.0078	0.0041	0.0061	-0.0096	-0.0061	0.0006	-0.0075	0.0132	0.002	-0.013	0.015	0.0119
Rps-006.HO	Rps-006	Russian_Pskov	Eastern Europe	-0.0253	0.0171	0.0506	0.0014	-0.0054	-0.0038	0.0063	0.0212	-0.012	-0.0032	0.0144	0.0098	-0.0094	-0.0089	0.0148	-0.0078	-0.0103	-0.0078	-0.0061	0.0032	-0.0116	0.003	-0.0012	0.0173	0.0073	0.0116	0.0042	-0.0111	0.0095	-0.0077	-0.0264	0.0005	-0.0026	0.0049	0	-0.0083	0.0286	-0.0119	-0.0258	0.0009	0.0109	0.014	-0.008	0.0026	0.0175	0.0044
Rps-012.HO	Rps-012	Russian_Pskov	Eastern Europe	-0.0259	0.0174	0.0444	-0.0031	-0.0052	0.0053	0.0019	0.0134	-0.0009	-0.0006	0.0087	0.0023	0.0016	-0.0097	0.0073	-0.002	0.0002	-0.0051	-0.0011	-0.0192	-0.0202	0.0011	0.0034	0.004	0.0036	0.0021	0.0133	0.0073	0.0148	-0.0026	-0.0124	-0.0013	-0.0009	0.0019	0.0116	0.0015	0.0122	-0.014	-0.0015	0.0087	-0.0008	0.0075	-0.0123	0.0049	0.0119	0.0069
Rps-090.HO	Rps-090	Russian_Pskov	Eastern Europe	-0.0243	0.0188	0.0466	-0.0028	-0.0083	-0.014	0.0122	0.0134	-0.0513	0.0046	0.0223	0.0338	-0.0378	0.0099	0.0234	-0.0457	-0.0433	-0.0151	-0.0233	0.0027	-0.0366	-0.0393	0.0069	0.0455	-0.0008	-0.0103	0.017	0.0092	-0.0063	-0.0287	-0.0472	-0.0673	-0.0456	-0.0149	-0.0313	-0.0035	-0.021	-0.0126	-0.0175	0.0056	0.0299	-0.0297	0.0212	-0.0327	0.0122	-0.0405
Rps-091.HO	Rps-091	Russian_Pskov	Eastern Europe	-0.0251	0.0158	0.041	0.0007	-0.005	-0.0019	-0.0001	0.013	-0.0009	-0.0017	0.0062	0.02	-0.012	-0.005	0.0115	0.0002	-0.0095	-0.0007	0.0005	-0.0056	-0.0221	0.0031	0.0125	0.0127	0.0169	0.0069	-0.009	0.0017	0.0062	0.0113	-0.0278	-0.005	0.0032	-0.0009	-0.0076	0.0024	-0.0031	0.0023	-0.0145	-0.0038	0.0055	0.0034	-0.0143	-0.0002	-0.008	0.0013
Rrzm-08.HO	Rrzm-08	Russian_Ryazan	Eastern Europe	-0.0251	0.0132	0.0339	0.0006	-0.0117	-0.0023	0.0016	0.0094	-0.0048	-0.0002	0.0063	0.0123	-0.0012	-0.014	0.0114	-0.0033	-0.0169	0	-0.0118	-0.0053	-0.0258	-0.0029	0.0045	0.0084	-0.0078	0.0107	0.002	0.001	0.024	0.0005	-0.0166	-0.0116	-0.0089	0.0001	0.0082	-0.0053	-0.017	-0.0065	0.0098	-0.0083	-0.0151	0.0127	0.001	-0.0116	0.0013	0.009
Rrzm-10.HO	Rrzm-10	Russian_Ryazan	Eastern Europe	-0.0244	0.014	0.0413	0.0035	-0.0148	-0.0231	0.0138	0.0095	-0.0738	0.0052	0.0174	0.0585	-0.0612	0.0171	0.0085	-0.0417	-0.0799	-0.0192	-0.0329	0.0234	-0.029	-0.0648	0.0231	0.063	0.0016	0.0072	0.0148	0.006	0.0008	-0.0383	-0.09	-0.0599	-0.0472	-0.0324	-0.0745	0.0025	-0.0314	-0.0087	-0.0009	-0.0346	0.0285	-0.0994	-0.0215	-0.0157	0.0375	-0.0203
Rrzm-13.HO	Rrzm-13	Russian_Ryazan	Eastern Europe	-0.0239	0.0174	0.0313	-0.0007	0.0023	0.0009	0.0097	0.0109	0.0006	0.0012	0.0057	-0.008	-0.0016	-0.0099	0.002	-0.0076	-0.0049	-0.0023	-0.0052	-0.001	-0.0123	0.0075	0.0188	-0.0043	0.0085	-0.0029	0.0222	0.0098	-0.0015	0.004	-0.0251	-0.0019	0.0173	0.0008	0.0025	-0.0032	-0.0051	0.0085	-0.0063	-0.0104	-0.015	-0.0012	0.007	0.0026	-0.0004	0.0025
Rrzm-16.HO	Rrzm-16	Russian_Ryazan	Eastern Europe	-0.0247	0.0121	0.0391	-0.0004	-0.0109	-0.0085	0.0119	0.0127	-0.0368	0.0094	0.0092	0.023	-0.016	0.0033	0.0186	-0.0109	-0.0314	-0.0106	-0.0246	0.003	-0.0241	-0.0019	-0.0043	0.0182	0.0065	0.0043	0.0058	-0.0092	0.005	0.0072	-0.0498	-0.0173	-0.0317	-0.0037	0.0024	0.0074	-0.0164	0.0137	0.013	-0.0001	0.025	-0.0199	0.0157	-0.007	0.0177	0.0025
Rrzm-83.HO	Rrzm-83	Russian_Ryazan	Eastern Europe	-0.0249	0.0117	0.0354	-0.0007	0	0.0046	0.0015	0.0064	-0.0053	-0.0035	0.003	0.0027	-0.0013	-0.0021	0.0109	-0.0025	-0.0005	-0.0036	-0.0023	-0.0043	-0.0061	-0.0013	-0.0031	0.013	0.0046	0.0071	-0.0026	0.0039	0.0151	0	-0.0184	-0.0048	-0.0098	-0.002	0.0088	0.0039	-0.0095	-0.0012	0.0005	-0.0038	-0.0037	0.0044	-0.0035	0.0023	0.0002	0.0064
Rrzs-11.HO	Rrzs-11	Russian_Spassk	Eastern Europe	-0.025	0.0166	0.0333	0.0005	-0.0052	0.001	0.0004	0.0117	0.0004	-0.0035	0.0077	-0.0052	-0.0044	0.0004	0.0072	-0.0037	0.0005	-0.0098	0.0043	-0.0017	-0.0152	0.0074	0.0032	0.0089	0.0055	0.0116	0.0052	0.0017	0.0062	0.0108	-0.0227	0.0051	0.013	0.0043	0.0209	-0.0062	0.0159	-0.0071	-0.0075	0.0034	0.0083	0.0042	-0.004	0.005	0.0012	-0.0009
Rrzs-3.HO	Rrzs-3	Russian_Spassk	Eastern Europe	-0.0247	0.0182	0.0399	-0.0022	-0.0047	0.0058	0.0024	0.0135	-0.0021	0.0011	0.008	0.0037	-0.0002	-0.008	0.0059	-0.011	0.0062	0.0045	-0.0045	0.0065	-0.0121	0.0021	0.0074	0.0086	0.0003	0.0138	0.0018	0.0038	0.004	0.0039	-0.0153	0.009	0.0005	0.0029	0.0005	-0.0005	0.0011	-0.0035	-0.014	0.0029	0.0003	0.0054	0.0092	0.0153	0.0178	-0.0054
Rrzs-32.HO	Rrzs-32	Russian_Spassk	Eastern Europe	-0.0244	0.0177	0.0378	-0.0021	-0.009	0.0002	0.0042	0.0128	-0.0024	0.0037	0.0088	0.0043	-0.0002	-0.008	0.0106	-0.0122	-0.0073	0.0076	-0.0082	-0.0056	-0.0238	0.008	0.0061	-0.0047	0.0067	0.0019	0.0065	-0.0002	-0.0008	0.0011	-0.016	-0.0079	0.0114	-0.0112	0.0051	0.0022	-0.0066	0.0048	-0.0123	-0.0064	0.0076	0.0007	0.0127	-0.0017	0.0005	-0.0011
Rrzs-58.HO	Rrzs-58	Russian_Spassk	Eastern Europe	-0.0243	0.0144	0.032	0	-0.0017	0.0031	0.0095	0.0108	0	-0.0051	0.0069	0.011	0.0016	-0.0151	0.017	-0.0091	0.0027	0.0051	-0.0033	0.0027	-0.015	-0.0056	0.014	-0.0003	0.0125	0.0116	-0.0011	-0.0024	0.0075	0.0005	-0.0305	0.009	-0.0008	0.011	-0.0016	0.0069	-0.0018	-0.0077	-0.0157	-0.0107	0.0012	0.0146	0.0068	0.006	-0.0031	0.0014
Rrzs-66.HO	Rrzs-66	Russian_Spassk	Eastern Europe	-0.0245	0.0146	0.036	-0.0004	-0.0064	0.0027	0.005	0.0138	0.005	-0.0031	0.0088	-0.011	-0.002	-0.0004	0.0079	0.0019	0.0086	0.0093	0.0052	0.0066	-0.0123	0.0055	-0.0005	0.0072	0.014	0.0011	-0.012	-0.0066	0.0065	0.0074	-0.0084	0.0054	-0.0042	0.0089	0.0061	0.001	0.0051	-0.0033	-0.0084	-0.0005	-0.0036	0.0052	-0.0086	0.0084	0.0127	-0.0027
Rrzs-7.HO	Rrzs-7	Russian_Spassk	Eastern Europe	-0.0243	0.0182	0.0358	-0.0022	-0.0059	0.0055	0.0083	0.012	-0.0022	0.0017	0.003	0.0019	0.0109	-0.0075	0.0135	0.0016	-0.0042	0.0044	0.0058	0.0015	-0.0105	0.009	0.02	0.0112	0.0175	-0.0002	0.017	-0.0108	0.0071	-0.0048	-0.0136	-0.0089	-0.0046	0.0016	0.0045	-0.0112	0.0024	-0.0079	-0.0105	-0.0117	0.0002	-0.0114	0.0151	-0.0002	-0.0099	-0.0105
Rrzs-88.HO	Rrzs-88	Russian_Spassk	Eastern Europe	-0.0232	0.0151	0.0339	-0.001	-0.0021	0.0005	-0.0031	0.012	0.0015	0.0023	0.0054	-0.0066	-0.0035	-0.0024	0.0074	0.0047	0.0003	-0.0042	0.0008	0.0037	-0.0139	0.0152	0.0017	-0.0097	0.0103	0.0062	0.0153	0.0037	0.0147	-0.0084	-0.0062	0.002	0.0004	-0.0022	-0.0015	-0.0026	0.004	-0.0125	0.0019	-0.0102	0.0016	0.0044	0.0104	0.0149	-0.0081	0.0068
Rksh-402.HO	Rksh-402	Russian_Tver	Eastern Europe	-0.0224	0.0177	0.0339	-0.0012	-0.0047	0.0063	0.0079	0.0146	-0.0046	-0.0025	0.0063	0.0064	-0.0036	-0.0025	-0.0028	-0.0079	-0.0021	-0.0013	-0.0025	-0.0064	-0.0106	-0.0016	0.0069	0.0077	0.0032	0.0015	0.0086	0.0059	0.0023	-0.0124	-0.0253	-0.002	-0.0036	0.0015	0.0075	-0.0022	-0.0017	-0.0047	0.0011	0.0024	0.0235	-0.0027	-0.0072	0.0084	0.0119	-0.0089
Rksh-405.HO	Rksh-405	Russian_Tver	Eastern Europe	-0.0245	0.0153	0.0373	0.0003	-0.0144	-0.0185	0.0163	-0.0011	-0.0528	-0.0027	0.0134	0.0438	-0.0406	0.0119	0.0223	-0.0387	-0.0525	-0.0064	-0.0076	0.0227	-0.0223	-0.0244	0.0081	0.0843	0.007	-0.0077	0.0038	0.0247	0.0273	-0.0295	-0.1129	-0.0936	-0.0477	0.0138	-0.0514	0.0147	0.013	0.0316	-0.0649	0.0068	0.0502	-0.023	0.0089	-0.0152	-0.0044	0.0929
Rksh-407.HO	Rksh-407	Russian_Tver	Eastern Europe	-0.0223	0.0187	0.0348	0.0065	-0.0215	-0.0096	0.0151	0.0011	-0.1102	0.0088	0.0448	0.1298	-0.1636	0.0415	0.0505	-0.1465	-0.1743	-0.0838	-0.1378	0.0504	-0.1789	-0.2	0.194	0.5105	-0.0143	-0.1127	-0.3002	-0.1335	-0.128	-0.0953	0.3884	0.2105	0.1458	-0.0583	0.0521	-0.017	0.0089	0.014	-0.1126	-0.0626	-0.0921	0.0445	0.006	0.0347	-0.011	0.0179
Rksh-412.HO	Rksh-412	Russian_Tver	Eastern Europe	-0.0255	0.0167	0.0403	-0.003	-0.0066	0.0065	0.0005	0.0111	-0.012	-0.0045	0.0119	0.0033	0.0033	-0.0063	0.0023	-0.0008	-0.0066	0.0008	-0.0041	-0.0015	-0.0146	0.0133	0.0109	0.012	0.0172	0.0241	-0.0061	0.0057	0.003	-0.0046	-0.028	-0.009	-0.0004	-0.0029	0.0007	-0.0105	-0.0045	-0.0094	-0.0059	-0.0161	-0.0008	-0.0078	0.0057	-0.0115	-0.0014	-0.0015
HGDP00879.DG	HGDP00879	Russian_Vologda	Eastern Europe	-0.0209	0.0217	0.0346	-0.0017	0.0031	0.0066	-0.0067	0.0171	-0.0128	-0.0052	-0.002	0.0002	-0.0096	-0.0087	0.0083	0.005	0.0026	0.0086	0.0127	0.0045	-0.0035	-0.0023	0.0055	0.0046	0.008	0.0105	0.0027	-0.0046	0.0027	0.0102	-0.0192	-0.0137	0.0023	0.0082	0.0068	-0.0025	0.0008	-0.0033	-0.0106	-0.001	-0.0079	0.0186	-0.0033	-0.0099	-0.0061	-0.0188
HGDP00880.DG	HGDP00880	Russian_Vologda	Eastern Europe	-0.0216	0.0179	0.0359	-0.0006	-0.0047	0.0094	0.0071	0.0201	-0.0066	-0.0114	0.0047	0.0036	-0.0059	-0.0116	0.0127	-0.0005	0.0069	0.0079	0.0085	0.0073	-0.0088	0.0042	0.0026	0.0055	0.0109	0.0027	-0.0021	-0.0129	0.0047	-0.0046	-0.0121	0.0177	-0.0027	0.012	-0.0003	0.0013	0.0122	-0.0003	-0.0093	-0.0037	-0.0085	0.0088	0.0055	-0.0038	-0.0023	-0.0069
HGDP00882.DG	HGDP00882	Russian_Vologda	Eastern Europe	-0.0197	0.0209	0.0375	-0.0034	-0.0037	0.0109	-0.0005	0.017	-0.0049	-0.0035	0.0033	0.0018	0.0045	-0.0042	0.002	0.0069	0.0064	-0.0029	-0.0043	0.0041	-0.0025	0.011	0.0131	0.0064	0.0149	0.006	0.0058	0.0035	0.001	-0.0021	-0.0207	0.0077	0.0006	-0.003	-0.0003	-0.0077	0.0092	-0.0151	-0.0099	-0.0125	0.0023	0.0045	0.0065	-0.0109	0	-0.0108
HGDP00883.DG	HGDP00883	Russian_Vologda	Eastern Europe	-0.0204	0.0241	0.0379	-0.0027	-0.0037	0.0084	0.0034	0.0131	0.0016	-0.0008	0.0045	0.0011	-0.0033	-0.0067	0.0071	-0.0029	0.0004	0.0099	0.0081	0.0082	-0.012	-0.004	0.0003	0.0001	0.0081	0.0125	0.0111	-0.0067	0.0123	0.0111	-0.0067	0.0035	-0.0051	-0.0107	0	0.0044	0.01	-0.0026	-0.002	-0.0014	-0.0042	0.004	0.0025	0.0022	-0.005	0.0005
HGDP00884.DG	HGDP00884	Russian_Vologda	Eastern Europe	-0.023	0.0196	0.034	0.0004	-0.0021	0.0087	0.002	0.0135	0.0007	-0.0066	-0.0003	-0.0056	-0.0004	-0.0016	0.0071	0.0061	0.0006	-0.0003	-0.0036	-0.0086	-0.002	0.0016	0.0052	-0.0002	0.0097	-0.0068	0.0087	0.0062	-0.0046	0.0057	-0.0163	-0.01	0.0078	-0.0087	0.0086	-0.0096	0.0072	-0.0016	-0.0151	-0.0039	-0.0012	-0.0071	-0.003	0.0022	0.0101	0.001
S_Russian-1.DG	HGDP00887	Russian_Vologda	Eastern Europe	-0.0213	0.0198	0.0345	-0.0003	-0.006	0.0064	0.0075	0.0085	-0.0071	-0.0057	-0.0002	-0.0045	-0.0089	-0.0083	0.0108	-0.0012	0.0004	0.0054	0.0015	0.0034	-0.0055	0.0025	0.0024	0.0112	0.0078	-0.0031	0.0063	-0.0013	0.0092	0.005	-0.0081	0.0003	0.0086	-0.0068	0.002	-0.0045	0.0007	-0.0159	-0.0062	-0.0047	-0.0098	0.0024	0.0047	-0.0013	0.0045	-0.0014
HGDP00888.DG	HGDP00888	Russian_Vologda	Eastern Europe	-0.0223	0.018	0.0317	-0.0015	-0.0038	-0.0016	-0.0018	0.0103	-0.0002	-0.0017	0.0034	0.0017	0.0044	-0.0077	0.0038	0.0042	0.0065	0.002	0.0087	0.0124	-0.0063	0.0002	0.0163	-0.0011	0.0048	0.0028	0.002	-0.0034	-0.0017	0.002	-0.0164	0.0045	-0.0162	-0.0127	0.0003	0.0001	0.0049	0.0029	-0.0011	0.0058	-0.0071	0.0027	0.002	0.0118	0.0176	-0.0054
HGDP00889.DG	HGDP00889	Russian_Vologda	Eastern Europe	-0.0218	0.0225	0.0349	-0.0005	0.0016	0.0043	0.0053	0.0164	-0.0023	0.0006	0.0028	0.0029	0.0082	-0.0046	0.0069	0.0036	-0.0006	0.003	-0.0094	-0.0074	-0.0112	0.0026	-0.0022	-0.0016	0.0099	0.0052	-0.0058	-0.0007	0.0047	0.009	-0.0174	0.0057	-0.0004	-0.003	-0.0073	0.0041	0.0042	-0.0029	-0.0155	-0.0181	0.0104	-0.0153	0.0114	0.0054	-0.0045	0.0023
RYAR-173.HO	RYAR-173	Russian_Yaroslavl	Eastern Europe	-0.0238	0.0208	0.0423	-0.0017	-0.0087	0.0021	0.0038	0.0088	-0.0067	0.003	0.009	0.0105	0.0002	-0.0031	-0.0141	-0.0031	-0.0031	-0.0005	0.0037	0.0011	-0.0056	0.018	0.0108	-0.004	0.0157	0.0055	0.0117	-0.0063	-0.0017	0.0068	-0.0218	-0.0118	0.0043	-0.0033	0.0051	0.0085	-0.0026	0.0039	0.0059	-0.0032	0.0083	0.0035	0.009	-0.0119	0.0107	-0.0058
RYAR-223.HO	RYAR-223	Russian_Yaroslavl	Eastern Europe	-0.0227	0.0201	0.0381	-0.0022	-0.0042	0.0044	0.0031	0.0148	-0.0059	0.0044	0.0093	0.0023	0.0066	-0.0069	0.0105	-0.0057	0.0024	0.0019	-0.0025	0.0094	-0.0192	0.0028	0.0019	0.0021	0.0075	0.0033	0.0071	-0.0067	0.0003	0.0022	-0.015	-0.0019	-0.0062	-0.0103	0.0136	-0.0091	-0.0029	-0.0079	-0.007	-0.0166	0.0019	0.0033	0.0014	-0.0028	-0.0048	0.0013
RYAR-232.HO	RYAR-232	Russian_Yaroslavl	Eastern Europe	-0.0243	0.0162	0.0379	-0.004	-0.005	-0.0013	0.0068	0.0158	-0.0095	-0.0005	0.0045	0.0071	-0.0045	-0.0068	0.0055	0.0027	-0.0032	-0.0007	-0.0011	-0.0031	-0.0148	0.0075	-0.006	-0.0058	0.0135	0.0148	-0.011	-0.01	0.0144	-0.001	-0.0042	-0.0102	-0.0144	-0.0047	-0.0031	-0.0028	0.0114	0.009	-0.0064	-0.0147	0.0074	-0.0024	-0.0038	-0.0053	-0.0154	0.007
UkrBel614.HO	UkrBel614	Ukrainian	Eastern Europe	-0.0254	0.014	0.0352	-0.0031	-0.0041	0.0062	0.0034	0.0178	0.0026	-0.0011	0.004	0.005	0.0025	-0.0121	0.0127	-0.0031	0.0054	-0.0095	0.001	-0.0094	-0.0146	0.0139	0.0008	0.0017	0.0126	0.003	0.0049	0.0022	0.013	-0.0037	-0.006	0.0133	-0.0132	-0.0272	-0.0116	-0.0052	0.0032	-0.0101	-0.0215	-0.0014	0.0014	-0.0198	0.0039	0.0008	0.006	-0.0045
UkrBel618.HO	UkrBel618	Ukrainian	Eastern Europe	-0.0262	0.0141	0.0366	-0.0013	-0.0067	0.0101	0.0038	0.0124	0.0005	0.0028	0.0044	0.0057	0.005	-0.0084	0.0067	0.0031	0.0069	0.0038	0.0018	-0.004	-0.0107	-0.0076	0.0068	0.0064	0.0312	0.0098	0.0066	0.0009	0.0123	0.0041	-0.014	-0.0016	0.0003	0.0087	-0.0026	-0.0183	0.0062	0.0012	-0.011	-0.0081	0.0009	-0.0203	0.0033	0.0002	-0.0006	0.0186
UkrBel620.HO	UkrBel620	Ukrainian	Eastern Europe	-0.0259	0.0115	0.0341	0.0005	-0.0058	-0.0016	0.0018	0.0066	-0.0035	0.0051	0.006	-0.0039	0.0016	-0.0105	0.0036	0.0018	-0.0032	-0.0024	0.0041	-0.0072	-0.0093	-0.0008	-0.0015	-0.005	0.0193	0.0069	0.0121	0.0071	0.0096	-0.0114	-0.0141	0.01	-0.0053	0.0009	-0.006	-0.0038	-0.0108	0.0076	0.0027	-0.0148	-0.0119	0.0073	0.0053	-0.0099	0.0062	0.0124
UkrBel622.HO	UkrBel622	Ukrainian	Eastern Europe	-0.0254	0.0133	0.0326	-0.0042	-0.0066	0.0021	-0.0001	0.0062	0.0019	0.0002	-0.0028	0.0024	-0.0032	0.0007	0.0028	0.0003	-0.0006	-0.0018	-0.0044	-0.0098	-0.0115	0.0018	-0.0039	-0.0013	0.0188	0.0177	0.0007	0.0052	-0.0005	0.0031	-0.0173	-0.0081	-0.0019	0.0003	0.0082	-0.0008	0.0173	-0.0074	-0.0062	-0.0017	0.0092	-0.0202	0.0154	-0.0079	0.0055	-0.0033
UkrBel733.HO	UkrBel733	Ukrainian	Eastern Europe	-0.0262	0.0123	0.035	-0.0025	-0.0073	-0.0023	0.0095	0.014	0.0008	0.0048	0.0051	0.0055	-0.0061	-0.0079	0.013	0.0083	0.0065	0.0014	-0.0113	0	-0.0253	0.0043	0.0118	0.0045	0.0165	0.0063	0.0032	-0.0005	0.0013	-0.0084	-0.0214	0.0103	-0.0091	0.0068	0.0064	0.0011	0.0029	0.0062	0.0012	-0.0051	0.004	0.0074	0.0024	-0.005	-0.0026	-0.0089
UkrBel736.HO	UkrBel736	Ukrainian	Eastern Europe	-0.0249	0.0121	0.0335	0.0019	-0.0044	0.0021	-0.0064	0.0155	-0.0035	-0.001	0.0028	0.0084	0.0016	-0.002	0.0108	-0.0092	-0.0066	-0.0065	-0.0114	0.0104	-0.0128	0.0063	0.0103	0.0082	0.0072	0.0078	0.0034	-0.0009	0.0015	-0.0077	-0.0228	0.0033	-0.008	-0.0003	-0.0046	-0.0028	0.0031	-0.0102	-0.0114	-0.0124	0.0203	0.0104	-0.0061	0.0038	-0.0029	0.002
UkrLv228.HO	UkrLv228	Ukrainian_Lviv	Eastern Europe	-0.0252	0.0119	0.0294	-0.0045	-0.0045	-0.0015	-0.0029	0.0076	-0.0009	-0.0066	0.0042	0.0027	0.0034	0.0035	0.0123	-0.0055	0.0098	-0.0092	0.0024	0	-0.0107	-0.0001	-0.0062	0.0007	0.0101	0.0099	0.0056	0.0012	0.0007	-0.0006	-0.0176	-0.023	0.0102	0.0049	0.0124	-0.0145	-0.0059	0.005	-0.0092	-0.0029	0.0018	-0.0145	-0.0076	-0.0115	-0.0013	-0.0032
UkrLv237.HO	UkrLv237	Ukrainian_Lviv	Eastern Europe	-0.0265	0.011	0.0339	-0.0004	-0.0072	-0.0044	-0.0004	0.0055	0.0002	0.0003	0.0026	0.0054	0.0033	-0.0071	0.0048	-0.0021	-0.0038	-0.0114	-0.0014	-0.0137	-0.0122	0.0003	-0.0022	-0.0031	0.0004	0.0048	0.0028	-0.0058	0.0052	-0.0035	-0.0092	-0.0057	-0.0028	-0.0095	0.0029	0.0009	-0.0003	0.0058	-0.0073	-0.008	-0.0072	0.011	0.0036	0.0112	0.0027	-0.0127
UkrLv240.HO	UkrLv240	Ukrainian_Lviv	Eastern Europe	-0.027	0.0074	0.0306	0.0007	-0.0161	-0.0136	0.0038	0.0092	0.0005	0.0038	-0.0006	0.049	-0.0352	-0.0458	-0.0031	0.0471	0.0134	-0.0461	0.0205	-0.0829	-0.0627	0.3889	-0.49	0.3249	-0.3114	-0.0208	0.2018	0.0153	-0.1173	-0.2353	0.0777	-0.1128	0.0392	0.0884	0.0325	-0.0193	-0.0638	-0.0187	-0.0209	0.0323	0.0644	0.1976	-0.1945	0.1156	-0.0032	0.0128
UKR-1399.HO	UKR-1399	Ukrainian_North	Eastern Europe	-0.0268	0.0138	0.0387	0.0002	-0.0103	0.0014	-0.0006	0.0079	-0.0006	-0.0013	0.0023	0.0033	0.0084	-0.0125	0.0075	-0.0042	-0.0078	0.0099	-0.0072	-0.0052	-0.0169	0.0148	0.0026	0.0022	0.0111	-0.0001	-0.0103	0.0174	0.0192	-0.0096	-0.0196	-0.0084	0.0043	0.0116	0.0052	0.0075	0.0061	-0.0143	-0.0169	-0.0095	-0.0078	0.0083	0.0008	-0.0005	0.0034	-0.0161
UKR-1903.HO	UKR-1903	Ukrainian_North	Eastern Europe	-0.0255	0.0139	0.046	0.0074	0.0025	0.0091	0.0038	-0.0185	-0.0823	-0.0157	0.0657	0.5982	0.5226	-0.0878	-0.2025	-0.0215	0.1968	-0.0802	-0.316	0.1735	0.165	-0.0318	-0.0651	-0.0188	0.052	0.0116	0.0068	0.0025	-0.0176	0.0142	0.0767	-0.013	-0.0113	0.0356	-0.0699	-0.1235	-0.0137	-0.0003	-0.0762	0.0857	0.0037	-0.0205	0.0348	-0.0134	0.0003	0.0415
UKR-1909.HO	UKR-1909	Ukrainian_North	Eastern Europe	-0.0254	0.0142	0.0349	0.0001	-0.0053	0.0043	0.0071	0.0107	0.0033	0.0001	0.0058	0.0077	-0.0034	-0.0066	0.0094	-0.0062	-0.0017	-0.0022	-0.0098	-0.0024	-0.0105	0.0008	0.0093	0.0058	0.0094	0.0026	0	-0.0016	0.0016	0.0002	-0.0195	-0.0009	0.007	-0.0021	-0.0119	-0.0086	-0.0095	-0.0109	-0.0094	-0.011	-0.006	0.0139	-0.002	-0.004	-0.002	-0.0017
UKR-1913.HO	UKR-1913	Ukrainian_North	Eastern Europe	-0.0258	0.011	0.0321	-0.0015	-0.0076	0.0016	0.0018	0.0109	0.0041	0.0008	0.0048	0.0053	0.0014	-0.0097	0.0074	-0.0042	0.0081	-0.0033	0.0001	-0.004	-0.0026	0.0056	0.0042	0.005	0.0055	0.0005	0.0054	-0.0043	-0.0018	-0.0101	-0.005	-0.0034	0.0024	-0.0059	-0.0001	-0.0072	-0.0108	0.0066	-0.0092	0.0026	-0.0069	-0.0021	-0.0153	-0.0056	0.0082	0.0078
UKR-1951.HO	UKR-1951	Ukrainian_North	Eastern Europe	-0.0264	0.0102	0.0377	-0.0019	-0.0081	-0.0027	-0.0001	0.008	-0.0011	0.0002	0.0006	0.0067	0.0052	-0.0105	0.0099	-0.0017	-0.0015	-0.0008	-0.0025	-0.0047	-0.0068	0.0089	0.0099	-0.0054	0.0131	0.0013	0.0015	0.0048	-0.0057	-0.0065	-0.0275	-0.0121	0.0021	-0.0011	0.006	-0.0058	0.0181	-0.005	0.0005	-0.0082	0.0043	0.0177	0.0061	-0.0215	0.0089	0.0057
UKR-1978.HO	UKR-1978	Ukrainian_North	Eastern Europe	-0.0266	0.0148	0.034	-0.0006	-0.0051	0.0021	0.0066	0.0103	-0.0065	0.0004	0.0019	0.0123	0.0109	-0.0101	0.0091	-0.0012	0.011	-0.0066	-0.0095	-0.0048	-0.0158	-0.0148	-0.0038	0.0039	0.0022	0.0083	0.0074	-0.0069	0.0113	0.0003	-0.0136	-0.0065	0.0053	-0.0047	0.0146	-0.0027	0.0161	-0.0053	-0.0014	0.0108	0.0024	0.0132	-0.0026	-0.0041	-0.0037	0.0038
UKR-1992.HO	UKR-1992	Ukrainian_North	Eastern Europe	-0.0261	0.0146	0.0354	0.002	-0.0075	-0.0041	0.0014	0.0077	-0.0054	0.001	0.0022	0.0081	0.0024	-0.0175	0.0057	-0.0051	-0.0067	-0.0009	-0.0029	-0.0026	-0.0139	-0.0017	0.003	0.0132	0.0125	0.0129	0.0069	-0.0123	0.0059	-0.0077	-0.0206	0.0009	0.0021	0.0005	0.0155	-0.0074	0.0033	-0.0098	0.0039	-0.0162	0.0009	0.0208	-0.0078	-0.0037	-0.0013	-0.0036
UKR-2021.HO	UKR-2021	Ukrainian_North	Eastern Europe	-0.0263	0.0114	0.0363	0.0023	-0.0057	-0.0023	0.0013	0.0046	-0.0017	0.002	0.005	0.0075	0.0048	-0.0057	0.0064	-0.001	0.0005	-0.0062	-0.0098	-0.0059	-0.0237	0.0077	-0.0003	-0.0029	0.0085	0.0049	0.003	-0.0057	-0.001	-0.0048	-0.0041	-0.0076	0.0004	0.0167	0.0018	0.0002	-0.0002	0.0065	-0.021	-0.0034	-0.0052	0.012	0.001	0.0028	-0.0041	0.0052
UKR-1283.HO	UKR-1283	Ukrainian_Sumskaya	Eastern Europe	-0.0268	0.0109	0.0319	-0.0003	-0.0077	-0.0056	-0.0012	0.0008	-0.0078	0.0071	0.0038	0.0054	0.0018	-0.004	0.0071	0.0056	-0.0015	-0.0095	-0.0024	-0.0084	-0.0088	0.0058	0.0003	-0.0019	0.0229	0.0026	0.003	0.0043	-0.0071	0.0077	-0.014	0.0013	0.0034	-0.0133	0.0018	-0.0037	-0.0028	-0.0139	-0.015	-0.0225	0.0028	0.0003	-0.0003	-0.0065	-0.0058	-0.0111
UKR-1291.HO	UKR-1291	Ukrainian_Sumskaya	Eastern Europe	-0.0263	0.0153	0.0348	-0.0002	-0.005	-0.0003	-0.0019	0.0068	0.0016	-0.0024	0.006	0.0022	0.0017	-0.0074	-0.0031	-0.0019	0.0035	0.0106	-0.0012	0.0001	-0.0137	0.0045	-0.0009	0.0067	0.0062	0.0001	0.0028	0.0074	0.0177	-0.0023	-0.0102	0.0017	0.0068	-0.0135	0.0034	-0.0012	-0.0007	-0.0046	-0.0058	-0.015	-0.0096	0.0097	-0.0126	-0.0122	-0.0056	0.0104
UKR-1292.HO	UKR-1292	Ukrainian_Sumskaya	Eastern Europe	-0.0249	0.015	0.0364	-0.0002	-0.0029	0.001	0.0018	0.0136	-0.0068	-0.0015	0.0045	0.0022	-0.0007	-0.0074	0.0084	0.0024	-0.0006	-0.0058	0.0037	-0.0037	-0.02	0.0029	-0.0027	0.0064	0.0085	0.0139	-0.001	0.0164	0.0108	0.0008	-0.0198	-0.0098	-0.0082	-0.013	-0.0025	-0.0014	-0.0085	0.0004	-0.004	-0.0058	-0.0089	0.0057	-0.0049	-0.006	-0.005	0.004
UKR-1377.HO	UKR-1377	Ukrainian_Sumskaya	Eastern Europe	-0.0266	0.0104	0.0358	0.0003	-0.0034	-0.0008	0.0028	0.0108	-0.0015	-0.0048	0.0037	0.01	-0.001	-0.009	0.0056	-0.0023	0.0006	-0.0021	0.0026	-0.0027	-0.0162	-0.0028	0.0058	0.0049	0.0075	0.0035	0	-0.0057	0.0075	0.0037	-0.0242	0.0067	0.0082	0.0023	0.0088	-0.0014	0.001	-0.0127	-0.0105	0.0049	-0.023	0.0264	-0.0041	-0.0011	0.0047	0.0032
KAR-050.HO	KAR-050	Veps	Eastern Europe	-0.0206	0.0271	0.0434	-0.0004	0.0009	0.0051	0.0052	0.0181	-0.0049	-0.0037	0.0009	-0.0025	0.0078	-0.0068	0.0054	0.002	0.001	0.0028	0.0135	0.0024	-0.0124	0.0077	0.0031	-0.0001	0.0048	-0.0006	-0.0046	0.0001	0.0083	0.0013	-0.0159	-0.0012	-0.0037	-0.0146	-0.0063	0.0132	0.0072	-0.0129	0.0071	-0.0092	0.0025	-0.0253	0.0138	0.0131	0.0071	0.0063
KAR-056.HO	KAR-056	Veps	Eastern Europe	-0.0189	0.0279	0.0385	-0.0023	0.0013	0.0055	0.0022	0.0204	-0.0049	-0.001	0.0046	-0.0104	-0.0088	-0.0099	-0.0033	0.0019	0.0114	0.0106	0.0039	0.0069	0.0023	0.0035	-0.0093	0.0006	0.0094	0.0003	-0.0004	-0.0043	0.0142	0.0094	-0.0087	0.0018	-0.0022	-0.0068	0.0025	-0.0041	0.0147	0.0003	-0.0078	0.001	0.0043	0.0024	-0.0006	0.0176	0.0041	0.0048
KAR-060.HO	KAR-060	Veps	Eastern Europe	-0.0198	0.03	0.0431	-0.0002	-0.0008	0.0071	0.0037	0.0288	-0.0042	0.0034	0.0042	-0.0068	0.0033	-0.0143	0.0072	0.0042	0.0017	0.0101	0.0151	0.0075	-0.0011	0.0048	-0.0066	0.0103	0.017	0.0061	0.0076	-0.007	0.0045	0.0029	-0.0106	0.0005	0.0029	-0.0066	-0.0054	0.0036	0.0203	0.0058	-0.006	-0.0062	0.0126	-0.0008	0.0022	0.002	0.0136	-0.0009
KAR-067.HO	KAR-067	Veps	Eastern Europe	-0.0188	0.0278	0.0422	-0.0003	0.0026	0.0048	0.0039	0.0247	-0.0077	-0.0042	0.0092	-0.0019	0.0006	-0.0071	0.011	0.008	0.0054	0.0154	0.0084	-0.0013	-0.0072	0.0007	0.002	0.0053	0.0068	0.0095	0.0034	0.0033	0.0061	-0.0147	-0.0009	0.0104	0	-0.0068	0.0003	-0.0078	0.0074	0.0131	-0.0114	-0.0061	0.002	0.0125	0.0064	-0.0005	0.0006	-0.0008
KAR-087.HO	KAR-087	Veps	Eastern Europe	-0.0202	0.0292	0.0441	-0.0025	0.0015	0.0064	0.0042	0.0233	-0.0053	-0.0068	0.0065	0.0017	-0.0034	-0.0099	0.0044	0.0006	0.0044	0.0044	0.0073	0.0053	-0.0102	-0.0008	0.0036	-0.0004	0.0103	0.0041	0.0031	0.0076	0.0139	0.0124	-0.0074	-0.0081	-0.0007	-0.015	0.0048	0.0097	0.0002	-0.0045	-0.0024	0.0059	-0.0021	-0.0204	0.0112	0.018	0.0001	-0.0038
KAR-183.HO	KAR-183	Veps	Eastern Europe	-0.0189	0.0262	0.0423	-0.0026	-0.001	0.0066	0.0127	0.0263	-0.0074	-0.0041	0.0054	-0.0069	0.0009	-0.0106	0.01	0.012	0.0055	0.0023	0.0124	0.0166	-0.0093	-0.006	-0.0093	0.0108	0.0201	-0.0005	-0.0017	0.0008	0.0121	0.0016	-0.0084	0.0067	0.0041	-0.0021	-0.012	0.0058	0.0059	0.0152	-0.0247	-0.0085	-0.002	-0.0219	0.013	0.0066	0.0095	-0.0113
KAR-184.HO	KAR-184	Veps	Eastern Europe	-0.0199	0.0288	0.0393	-0.0014	-0.0017	0.0047	0.0021	0.0241	-0.0045	-0.0039	0.0065	-0.0067	0.0084	-0.0046	0.0029	0.009	-0.0052	0.0035	0.0071	0.0067	-0.0029	-0.0005	-0.0115	0.0134	0.0144	0.0013	-0.0002	0.0005	0.0037	-0.0039	-0.0135	0.0101	-0.0003	-0.0017	-0.0021	-0.001	0.0043	0.0117	-0.0168	-0.0098	-0.0014	-0.01	0.007	0.0082	0.0123	-0.0105
KAR-187.HO	KAR-187	Veps	Eastern Europe	-0.0186	0.0278	0.0409	0.0017	0.0025	0.0034	0.0047	0.0235	-0.0064	0.0019	0.0078	0	-0.0022	-0.0057	0.0008	-0.0015	0.005	0.013	0.0103	0.0233	0.0026	-0.0037	0	0.0061	0.0102	0.0086	0.0041	0.0014	0.0082	-0.0031	-0.008	0.009	0.013	-0.0188	-0.0007	0.0099	0.0026	-0.0016	-0.0118	-0.0252	0.011	-0.0029	0.0065	0.0145	0.0153	-0.012
KAR-190.HO	KAR-190	Veps	Eastern Europe	-0.0213	0.0228	0.0374	-0.0029	0.0015	0.0089	0.0076	0.0231	0.0021	-0.008	0.0079	0.0005	0.0042	-0.01	0.0114	-0.0004	0.0061	0.0058	0.0109	0.0091	-0.0158	0.0051	0.0002	-0.0025	0.0145	0.0054	0.0031	0.0062	-0.0009	0.0095	-0.0103	0.0196	0.0003	-0.0012	-0.0069	0.0103	0.0133	-0.0071	-0.0062	-0.0064	-0.0003	0.0078	-0.0014	0.0112	0.0069	-0.0033
KAR-193.HO	KAR-193	Veps	Eastern Europe	-0.0204	0.0246	0.0444	0.0004	-0.0006	0.0044	0.0039	0.0231	-0.002	-0.0019	0.0063	-0.0023	0.005	-0.009	0.0033	0.0022	0.0064	0.0099	0.0093	0.0062	-0.0114	0.0032	-0.0026	0.01	0.0117	0.0093	0.008	0.0059	0.0074	0.002	-0.0073	0.0092	-0.0003	0.0006	0.0128	0.0139	0.0055	0.0012	-0.0161	-0.0163	0.01	-0.0236	0.0109	0.0173	0.0216	-0.0084
Assyrian151.HO	Assyrian151	Assyrian	Middle East	-0.0269	-0.0321	-0.0442	-0.0019	-0.0044	-0.0104	-0.0148	-0.0245	0.0038	-0.0032	-0.015	0.0028	-0.0166	-0.005	-0.0108	0.0026	-0.0016	0.0034	0.0011	0.0134	0.0172	0.0002	-0.0038	0.0113	0.0255	-0.0097	0.0031	0.0031	-0.0373	-0.0008	-0.0247	0.003	0.0174	-0.0257	0.004	-0.0012	-0.0086	-0.0139	-0.0089	-0.0299	0.0058	0.0008	-0.0022	-0.0252	-0.0046	-0.0173
Assyrian152.HO	Assyrian152	Assyrian	Middle East	-0.0259	-0.0308	-0.0409	-0.001	-0.009	-0.0031	-0.0171	-0.0172	0.0108	0.0008	-0.0174	0.0026	-0.0053	0.0161	-0.0058	0.0105	-0.0006	-0.005	0.0027	0.0031	0.025	0.003	0.0009	-0.0064	0.0079	0.0016	0.0061	-0.0128	-0.024	0.0079	-0.0097	-0.0151	0.0063	-0.0168	0.0006	0.0086	0.0097	0.0161	0.0176	-0.0353	0.0168	0.015	-0.0125	-0.0275	-0.018	0.0022
Assyrian153.HO	Assyrian153	Assyrian	Middle East	-0.0264	-0.0298	-0.0414	-0.0028	-0.0104	-0.0085	-0.0106	-0.0216	0.0028	0.0009	-0.0176	0.0045	-0.0076	0.0044	-0.008	-0.0023	-0.0041	-0.0052	0.009	0.0126	0.0016	0.0141	0.0061	0.0083	0.0102	-0.0118	-0.002	0.0046	-0.0474	0.0004	-0.0393	0.001	0.0315	-0.0197	0.0047	0.0034	0.0087	0.009	-0.0037	-0.0369	0.0063	-0.0102	-0.0095	-0.0102	-0.0249	0.0133
Assyrian155.HO	Assyrian155	Assyrian	Middle East	-0.0263	-0.032	-0.0399	-0.0004	-0.0133	-0.0071	-0.0193	-0.0167	0.0032	-0.0032	-0.0088	-0.0075	-0.0012	0.0179	-0.0172	0.0076	-0.0054	-0.0044	-0.0011	0.0104	0.0236	0.0064	0.0145	0.0126	0.0185	0.0014	-0.0064	-0.0001	-0.0448	-0.0091	-0.0138	0.0034	0.0132	0.014	0.0156	0.0194	-0.0039	0.0048	-0.0153	-0.0265	-0.0066	-0.0085	0.0068	-0.0038	-0.0138	0.0003
Assyrian159.HO	Assyrian159	Assyrian	Middle East	-0.0261	-0.0325	-0.0441	-0.0003	-0.0109	-0.0108	-0.0181	-0.026	-0.0015	0.0062	-0.0234	-0.0042	0.0055	0.0162	-0.0185	-0.0068	-0.0158	-0.0086	-0.001	0.014	0.0079	0.0043	-0.0055	-0.0008	0.0185	-0.0019	-0.004	0.0132	-0.0105	0.0018	-0.0158	-0.0271	0.0275	0.0015	0.0009	0.0039	-0.0016	0.0034	-0.0009	-0.0229	0.015	0.0186	-0.0216	-0.0049	-0.0266	0.0007
Assyrian160.HO	Assyrian160	Assyrian	Middle East	-0.0249	-0.0287	-0.0466	-0.002	-0.0041	-0.0121	-0.0126	-0.018	-0.0011	-0.001	-0.0191	-0.0022	0.0024	0.0021	0.0003	-0.0002	0.014	-0.0043	-0.0069	0.0273	0.0203	-0.0169	0.0062	-0.0053	0.017	0.0022	0.0115	0.001	-0.044	0.0004	-0.0303	-0.0019	0.0205	0.0127	-0.0017	0.0036	0.0077	0.0196	0.0058	-0.0239	0.0109	-0.0097	0.015	-0.0302	-0.0061	-0.0471
Assyrian161.HO	Assyrian161	Assyrian	Middle East	-0.0262	-0.0276	-0.0446	0.0021	-0.0065	-0.0092	-0.0182	-0.0176	0.0022	-0.0088	-0.0196	-0.0069	-0.0028	0.0175	0.0002	0.0052	-0.0023	-0.0011	0.0056	0.0218	0.014	0.0048	0.0075	-0.0081	0.0106	0.0168	0.0005	0.0044	-0.0268	-0.0132	-0.0204	-0.0012	-0.0041	0.0019	0.004	0.0029	-0.0066	0.0034	0.0052	-0.0216	-0.0033	-0.0051	-0.0041	-0.0011	-0.001	0.0062
Assyrian162.HO	Assyrian162	Assyrian	Middle East	-0.0265	-0.0305	-0.0429	-0.0024	-0.0064	-0.0102	-0.0102	-0.0163	-0.0021	0.0023	-0.0176	-0.0032	0.0041	0.0029	-0.0035	-0.0149	-0.0089	0.0042	-0.0018	0.0207	0.0084	0.0129	0.0089	-0.0038	0.0206	-0.0017	0.018	0.002	-0.0409	-0.0167	-0.0117	0.0131	0.0228	0.0158	-0.005	0.0112	0.0155	-0.004	-0.0151	-0.0172	0.0072	-0.0057	0.0013	-0.0101	-0.0187	0.0019
Assyrian163.HO	Assyrian163	Assyrian	Middle East	-0.0262	-0.0295	-0.0435	-0.0018	-0.0078	-0.0051	-0.017	-0.0221	0.0052	0.0011	-0.0206	0.0002	-0.0063	0.009	-0.0198	-0.0015	-0.0063	-0.0052	0.0096	0.0289	0.0267	0.0083	0.0082	-0.0018	0.013	-0.0019	0.0067	0.0086	-0.0414	-0.0023	-0.0279	0.0064	0.0377	-0.0418	-0.022	0.0106	-0.0123	0.0062	-0.0029	-0.0275	-0.0075	0.009	0.0126	-0.0323	-0.0268	0.0352
Assyrian164.HO	Assyrian164	Assyrian	Middle East	-0.0266	-0.0312	-0.0447	0.0019	-0.0089	-0.0125	-0.0174	-0.0233	0.0086	-0.002	-0.01	-0.0022	0.0005	0.0057	-0.007	-0.0032	0.0029	-0.0017	-0.0047	0.0121	0.0217	0.002	0.0087	-0.0054	0.0033	-0.0008	0.0117	0.0042	-0.0435	-0.0099	-0.0084	-0.002	-0.0067	-0.0213	-0.0121	0.0001	0.0055	0.0132	0.0109	-0.0165	0.0107	-0.025	-0.0072	-0.0292	-0.0179	0.011
CYP19.HO	CYP19	Cypriot	Middle East	-0.0275	-0.0288	-0.0293	0.0039	-0.0256	-0.0254	-0.0345	-0.0498	0.0061	0.0081	-0.032	-0.0046	-0.0101	0.0139	-0.0249	0.0147	0.0058	0.0064	-0.0026	0.0257	0.027	0.0095	0.0129	-0.0138	0.0242	-0.0416	0.0325	-0.0008	-0.0686	0.0208	-0.0194	-0.0336	0.0634	-0.0451	-0.0018	0.0727	0.0477	0.0152	0.0409	-0.1722	0.0979	-0.1103	0.1545	0.132	-0.0919	0.0426
CYP2.HO	CYP2	Cypriot	Middle East	-0.0275	-0.028	-0.028	0.0024	-0.027	-0.0238	-0.0282	-0.0441	0.0187	0.0113	-0.0176	-0.0092	-0.0014	0.0201	-0.0125	-0.0065	-0.0056	-0.0135	-0.013	0.0124	0.0109	-0.0002	0.0119	0.0109	0.0252	-0.0021	0.0045	0.0013	-0.0098	-0.0044	-0.0127	0.0066	0.0153	-0.0327	0.0464	0.0032	-0.0426	0.0247	-0.0036	-0.0127	0.0381	-0.003	-0.0084	-0.0514	0.0039	-0.047
CYP5.HO	CYP5	Cypriot	Middle East	-0.0274	-0.0267	-0.0311	0.004	-0.021	-0.018	-0.0283	-0.0482	0.0128	0.0066	-0.0149	-0.0061	-0.0011	0.0125	-0.0172	0.0051	-0.0207	0.0009	0.0018	0.0167	0.0211	-0.0041	-0.01	0.0157	0.0176	-0.0248	0.005	0.0282	-0.0344	-0.0111	-0.0223	-0.0095	-0.0054	0.0062	0.0253	-0.0247	-0.0067	-0.0034	0.0043	-0.0445	0.0294	0.0113	-0.0167	0.0173	-0.0255	0.021
Cyprus13AJ19.HO	Cyprus13AJ19	Cypriot	Middle East	-0.0269	-0.0227	-0.0229	0.0014	-0.0219	-0.0177	-0.0246	-0.0343	0.0113	0.003	-0.017	-0.0051	-0.0042	0.0034	-0.0143	0.0039	-0.0119	0.0216	-0.0086	0.02	0.0037	0.0005	0.0133	-0.0102	0.0079	-0.0165	-0.017	0.0189	-0.0395	0.0134	0.0072	-0.0318	0.029	0.0112	0	-0.0384	-0.0075	0.0091	-0.0285	-0.0171	0.0043	0.0175	-0.0235	-0.0385	0.0175	-0.0383
Cyprus21AJ19.HO	Cyprus21AJ19	Cypriot	Middle East	-0.027	-0.0301	-0.0349	0.0015	-0.0259	-0.021	-0.0279	-0.0405	0.0152	0.0033	-0.0161	0.0005	-0.0004	0.0109	-0.0227	0.014	0.0015	-0.0024	0.0003	0.0336	0.0254	0.0125	0.0079	-0.0002	0.0053	-0.0115	0.0208	0.0086	-0.0565	0.006	-0.0102	-0.0153	0.0231	-0.0373	0.0348	0.0141	0.0151	0.0571	-0.1117	-0.1278	0.0306	-0.0169	0.0159	0.0343	-0.0577	-0.0059
Cyprus22AJ19.HO	Cyprus22AJ19	Cypriot	Middle East	-0.0279	-0.0282	-0.0264	0.0061	-0.0288	-0.0234	-0.0257	-0.0487	0.0083	0.0102	-0.0228	-0.0148	0.0053	-0.0001	-0.0159	-0.0065	-0.0014	-0.0044	-0.0123	0.0206	0.0055	0.0036	-0.0006	0.0143	0.0008	-0.0019	-0.0114	-0.0081	-0.0112	-0.0023	0.0055	0.0135	0.0155	-0.0486	-0.0034	-0.0124	-0.0124	0.0307	-0.0394	-0.0225	0.0247	-0.006	0.0401	0.0101	-0.0227	-0.033
Cyprus24AJ19.HO	Cyprus24AJ19	Cypriot	Middle East	-0.028	-0.0282	-0.0275	0.0026	-0.0257	-0.0201	-0.0239	-0.036	0.0165	0.0049	-0.0203	-0.0042	-0.0043	0.0248	-0.0046	0.0112	-0.0087	-0.0131	0.0012	0.0169	0.0003	0.001	0.0213	-0.0136	0.0116	-0.0052	-0.0084	0.0082	-0.0412	-0.0094	-0.0098	0.0118	0.0103	-0.0089	-0.0061	0.0339	-0.0072	-0.0156	-0.0322	-0.0731	0.0365	0.057	0.0075	-0.0494	-0.01	0.0096
Cyprus2AJ19.HO	Cyprus2AJ19	Cypriot	Middle East	-0.0273	-0.036	-0.0371	0.0079	-0.0342	-0.0169	-0.0314	-0.0521	0.0142	0.0099	-0.0297	0.0208	-0.0012	0.0102	-0.0229	-0.0031	-0.011	-0.0067	-0.002	0.0391	0.0493	0.0238	-0.0308	-0.0016	0.0252	-0.0266	0.0196	0.0272	-0.1247	-0.0042	-0.0338	-0.0121	0.0213	-0.0986	0.0505	-0.0351	0.0315	0.094	-0.2109	-0.2443	0.0798	-0.0118	0.0781	-0.0196	-0.0868	-0.0356
Adana23114.HO	Adana23114	Turkish	Middle East	-0.0226	-0.021	-0.0368	-0.0012	-0.0051	-0.0025	-0.0134	-0.0194	0.0074	-0.0062	-0.0147	0.0075	-0.008	0.0004	-0.0039	-0.0058	-0.0003	-0.0041	-0.0063	-0.0051	0.0103	-0.0033	0.0189	-0.0041	0.0101	0.0051	0.0161	-0.0242	-0.0403	0.0062	-0.0018	0.0019	0.0109	-0.0045	0.0176	0.0082	0.0122	0.0068	-0.0256	-0.0273	0.0167	0.0091	-0.0129	-0.0203	0.014	-0.0106
Aydin18784.HO	Aydin18784	Turkish	Middle East	-0.0176	-0.0177	-0.0235	-0.0013	-0.016	-0.0087	-0.0082	-0.0143	0.005	0.0066	-0.0101	0.0046	0	0.0149	-0.0129	0.0048	0.0095	-0.0046	-0.0068	0	0.0278	0.025	0.0161	0.0072	0.0102	0.0228	0.0273	0.0043	0.0003	0.0143	-0.0137	0.0133	-0.0168	0.0015	-0.0188	0	-0.0012	0.0038	-0.0303	0.0165	0.022	0.0142	0.0578	0.0481	-0.039	-0.0095
Istanbul19810.HO	Istanbul19810	Turkish	Middle East	-0.0224	-0.0252	-0.0276	-0.0009	-0.0042	-0.0045	-0.0174	-0.014	0.0113	-0.0043	-0.0159	0.0096	-0.0017	0.0019	-0.0034	0.0075	-0.0037	-0.0008	0.0019	0.0158	0.0065	-0.0037	0.0049	0.0131	0.0062	0.0163	-0.0042	-0.0027	-0.0066	-0.0006	0.0075	-0.0122	-0.003	-0.0106	-0.017	0.0019	0.0023	-0.0131	0.0221	-0.0187	0.0151	0.0018	-0.0002	0.0029	0.0211	-0.0228
Istanbul20010.HO	Istanbul20010	Turkish	Middle East	-0.0221	-0.0241	-0.0319	-0.003	-0.0055	-0.0072	-0.0199	-0.014	0.0057	0.0018	-0.0034	-0.0095	-0.011	0.0069	-0.0086	-0.0018	0.0014	-0.0052	-0.0042	0.0175	0.0008	-0.0093	0.0024	-0.0019	-0.0046	0.0191	0.007	-0.0161	0.0017	0.0021	-0.0104	-0.0066	0.0132	0.0204	0.0074	0.0048	0.0024	0.0023	0.0059	-0.0039	0.0154	0.0144	-0.0019	-0.0188	-0.0014	-0.0013
Kayseri24392.HO	Kayseri24392	Turkish	Middle East	-0.0225	-0.0248	-0.0251	-0.0013	-0.0114	0.0015	-0.0108	-0.0163	0.0101	0.0011	-0.0097	-0.0063	-0.0055	-0.0002	-0.0015	0.0036	0.0079	-0.0023	0.0002	-0.0124	0.0046	0.0115	0.0007	0.0072	-0.0003	0.0051	-0.0075	0.0186	0.0003	-0.0155	-0.0013	0.0087	-0.0022	-0.003	-0.0076	-0.0019	0.012	-0.0079	-0.0101	-0.0074	0.0014	0.0081	-0.0007	-0.0027	-0.0129	0.0014
Trabzon21177.HO	Trabzon21177	Turkish	Middle East	-0.0269	-0.0311	-0.0445	-0.0021	-0.0098	-0.0009	-0.0242	-0.0208	0.0118	0.0001	-0.0112	0.0024	0.0033	0.0059	0.0024	0.0003	-0.0047	0.0031	0.0026	0.0033	0.0067	0.013	0.0021	0.0099	0.0193	0.0094	-0.0139	-0.004	0.0106	0.0194	-0.0098	-0.0028	0.0044	-0.0134	-0.0035	0.0118	-0.0231	0.0008	0.0102	0.0032	0.0318	0.0074	-0.0016	0.0164	-0.0136	-0.0168
Trabzon21557.HO	Trabzon21557	Turkish	Middle East	-0.027	-0.0296	-0.044	0	-0.0137	-0.0072	-0.0165	-0.0188	0.0113	-0.0004	-0.0138	0.0054	0.0094	0.0034	-0.0182	0.0131	-0.0071	0.0097	-0.0017	0.0071	0.0038	0.0077	0.0114	0.0074	0.0106	0.0061	-0.0025	-0.0011	0.003	0.0005	-0.0008	0.0243	-0.0034	0.0033	-0.0036	-0.0038	0.0087	0.0138	0.0005	-0.0197	0.0139	0.0112	-0.0079	0.0075	-0.0101	0.0097
Turkish4BA57.HO	Turkish4BA57	Turkish	Middle East	-0.0179	-0.0168	-0.0202	-0.0007	-0.0171	-0.0074	-0.0069	-0.0215	0.0053	-0.0011	0.0054	-0.0028	0.0046	-0.0007	-0.0087	0.0063	-0.002	-0.0043	0.0043	0.0012	0.0097	0.0035	0.0019	0.0099	-0.0007	0.0067	-0.0054	-0.0061	0.005	-0.003	-0.0012	-0.0203	0.017	-0.0058	0.0041	0.0036	-0.0053	0.0087	-0.0089	-0.0295	0.0017	0.0108	-0.0038	-0.0021	-0.0177	-0.0075
Turkish7BA57.HO	Turkish7BA57	Turkish	Middle East	-0.0205	-0.0171	-0.0194	0.0033	-0.0161	-0.0108	-0.0199	-0.0189	0.0053	0.0069	-0.014	-0.0054	0.0063	0.009	-0.0131	-0.0082	0.0013	0.0019	0.0096	0.0075	0.0105	-0.0094	0.0201	0.0051	0.0119	0.0012	0.0112	0.0071	0.0012	-0.0066	-0.0022	-0.0162	0.0091	0.0032	0.0022	-0.0241	-0.0105	0.0062	-0.0066	-0.0157	0.0223	0.0137	-0.0035	0.0035	-0.0172	-0.0175
Turkish8BA62.HO	Turkish8BA62	Turkish	Middle East	-0.02	-0.012	-0.0071	-0.0009	-0.0143	-0.0151	-0.0063	-0.0194	0.0082	-0.0009	-0.0121	0.0014	0.0042	-0.0036	-0.0083	-0.0063	0.0079	-0.0033	-0.0084	-0.0054	0.0121	-0.0065	0.008	-0.0014	0.0019	0.0042	0.0047	0.0105	-0.0141	0	0.0011	0.0005	0.0109	-0.0139	0.0081	0.0107	0.0033	-0.0009	-0.0242	-0.0066	0	0.0187	-0.007	-0.025	0.0075	-0.0118
Est358.HO	Est358	Estonian	Northern Europe	-0.0256	0.0198	0.0446	-0.0018	-0.0049	0.0006	0.003	0.0155	0.0048	0.0008	-0.0014	0.0068	-0.001	-0.02	0.0022	0.007	0.0003	0.0055	0.003	0.003	-0.0191	0.0165	0.0053	0.0083	-0.0009	0.0099	0.009	-0.0085	0.0009	0.0056	-0.015	0.0175	-0.0075	-0.0021	-0.0039	-0.002	0.002	0.0018	-0.0165	-0.0081	-0.0019	0.0022	0.0012	-0.0074	-0.025	-0.0024
Est372.HO	Est372	Estonian	Northern Europe	-0.0246	0.0199	0.0462	-0.0006	-0.0015	0.0051	0.0083	0.0187	-0.0066	-0.0017	0.007	-0.0022	0.0057	-0.0051	0.0096	0.0013	0.0002	0.0003	0.0074	0.0049	-0.0224	0.0051	0.0015	-0.001	0.0134	0.007	0.0034	0.0051	0.011	0.0057	-0.0011	-0.0033	-0.0018	0.0033	0.0097	-0.0014	0.0032	-0.0092	-0.0013	-0.0142	-0.0066	-0.0036	0.0049	0.004	0.0025	-0.0148
S_Estonian-1.DG	Est375	Estonian	Northern Europe	-0.0259	0.0194	0.0482	-0.0029	-0.0087	0.0022	0.0027	0.0203	-0.0029	-0.0026	0.0109	-0.0012	-0.0004	-0.0176	0.0153	-0.003	0.0022	0.0043	0.0067	0.0012	-0.0209	0.0066	-0.0097	0.0052	0.0128	0.0052	0.0026	0.0043	-0.0004	-0.009	-0.0233	0.0095	0.0091	-0.0061	0.0159	-0.0024	0.011	-0.0057	-0.0054	-0.0042	-0.0065	0.0044	-0.0003	-0.0095	0.0064	0.0088
Est377.HO	Est377	Estonian	Northern Europe	-0.0257	0.0222	0.0511	-0.0031	-0.0022	0.0072	0.006	0.0193	-0.0088	-0.0004	0.0091	0.0073	-0.002	-0.0124	0.0113	0.0028	-0.005	0.003	-0.0007	-0.0063	-0.0159	0.0034	-0.0016	0.0031	0.0161	0.0006	0.0023	-0.0048	0.0072	-0.0111	-0.0122	-0.008	-0.002	-0.0018	-0.0019	-0.0007	0.0016	-0.0072	0.01	-0.0164	-0.0032	-0.003	-0.0027	0.0036	-0.007	0.0052
Est380.HO	Est380	Estonian	Northern Europe	-0.0235	0.0252	0.0498	-0.0012	-0.0052	0.0073	0.0032	0.0209	-0.0023	0.0013	0.0067	0.0023	-0.0072	-0.0094	0.0082	-0.0026	0.008	0.012	0.0148	0.0059	-0.0094	-0.0012	-0.0028	-0.0041	0.0162	0.0119	-0.0045	0.0049	-0.0105	-0.0008	0.0009	-0.0046	0.0035	-0.0091	-0.0034	-0.0014	0.0113	-0.0091	-0.0088	0.0011	0.0114	-0.0027	0.0181	-0.0035	-0.0049	0.0043
Est391.HO	Est391	Estonian	Northern Europe	-0.0256	0.0209	0.0483	0.0013	0.0026	0.0065	0.0004	0.0152	-0.0072	-0.002	0.0032	0.0008	0.0065	-0.0148	0.0068	-0.0016	0.0031	0.0109	-0.0027	0.0024	-0.024	0.0029	0.0048	-0.0011	0.0093	-0.0035	0.0197	0.0012	0.0041	0.0002	-0.0121	0.0085	-0.0031	-0.0005	0.0023	0.0068	0.0032	-0.011	0.0003	0.007	-0.0061	0.0043	0.0018	-0.0163	-0.001	0.0028
Est393.HO	Est393	Estonian	Northern Europe	-0.0248	0.0207	0.0477	-0.0014	-0.0035	0.0062	0.0042	0.014	-0.0052	-0.0031	0.0089	-0.0039	0.0048	-0.0094	0.0127	0.0039	0.001	-0.0006	0.0003	0.003	-0.01	0.0052	-0.0151	-0.0016	0.0163	0.0054	-0.014	0.0131	0.0137	0.0057	-0.0115	-0.0152	-0.002	-0.0076	-0.0054	0.0062	-0.0071	-0.0063	-0.0054	0.01	-0.0014	0.0057	0.014	-0.0022	0.0064	-0.006
Est394.HO	Est394	Estonian	Northern Europe	-0.0255	0.021	0.0446	-0.0013	-0.008	0.0136	0.0089	0.0168	-0.006	0	0.0032	0.005	-0.0037	-0.0068	0.0089	-0.0061	0.0006	-0.0037	-0.0066	-0.0018	-0.0125	-0.0043	0.0063	0.0007	0.004	0.0054	0.0094	0.0017	0.0099	-0.0046	-0.022	-0.0027	0.0003	0.0073	0.0016	-0.0009	0.0114	-0.0039	-0.0047	-0.0067	0.0025	0.0143	0.0068	-0.0003	-0.003	0.0017
Est397.HO	Est397	Estonian	Northern Europe	-0.0251	0.0212	0.0445	-0.0014	-0.0077	0.004	-0.0008	0.0096	-0.0078	0.0008	-0.0064	0.006	-0.0044	-0.0071	0.0035	0.0014	-0.0034	0	0.0016	-0.0043	-0.0186	0.0074	-0.0052	0.0013	0.0038	0.0039	-0.0068	-0.0039	-0.0044	-0.0005	-0.0173	0.0004	0.0087	0.0004	0.0078	-0.004	-0.0042	-0.0084	-0.0256	-0.0078	-0.01	-0.0112	0.0133	-0.0059	-0.0044	-0.0009
S_Estonian-2.DG	Est400	Estonian	Northern Europe	-0.0257	0.0176	0.0401	-0.0037	-0.0001	0.0063	0.0023	0.0096	-0.0005	-0.0036	0.0049	0.0036	-0.0005	-0.0102	0.0132	-0.0017	-0.0009	-0.0052	0.0007	0.0051	-0.0094	0.0037	-0.011	0.0061	0.0093	0.0049	0.008	0.0031	0.002	0.0025	-0.0113	0.0021	0.0056	0.0017	-0.0067	-0.0039	-0.0032	-0.0015	-0.0206	-0.0012	0.0116	-0.0006	0.0074	-0.009	-0.0038	0.0022
HG00171.DG	HG00171	Finnish	Northern Europe	-0.0199	0.0299	0.0447	-0.0025	0.0059	0.009	0.0044	0.0232	-0.0071	-0.0016	0.0011	-0.01	0.0011	-0.0086	0.0035	-0.0061	0.0045	0.0113	0.0068	0.002	-0.0183	0.0003	0.0057	0.0037	0.0107	0.0048	0.001	-0.0041	0.0085	-0.0055	-0.0182	0.0156	-0.0029	0.0042	-0.0081	0.007	0.0081	0.0046	-0.0104	0.0082	0.0082	-0.009	0.0035	0.0145	0.0091	-0.0099
HG00173.DG	HG00173	Finnish	Northern Europe	-0.0216	0.0256	0.0415	-0.0026	0.0014	0.0082	0.0092	0.0189	-0.0054	-0.0007	0.0048	-0.0032	0.001	-0.0118	0.0176	0.0019	0.0066	0.0136	0.0096	0.0062	-0.0131	-0.0062	-0.0167	0.0126	0.0108	0.004	-0.0069	-0.014	-0.0028	0.0135	-0.0114	0.0073	0.0028	-0.0108	-0.0027	0.0066	0.0061	0	-0.0066	-0.0104	0.0048	-0.0037	-0.0035	0.0133	0.0071	0.0013
HG00174.DG	HG00174	Finnish	Northern Europe	-0.0231	0.0188	0.038	-0.0036	-0.0073	0.0037	0.0024	0.0144	-0.0005	0.0036	-0.0002	-0.0087	0.0043	-0.0081	0.0102	-0.0033	0.0022	0.0131	0.0134	0.004	0.007	-0.0148	-0.0134	0.0092	0.0017	0.0048	0.0021	-0.0088	-0.0031	0.0013	0.0045	0.0067	0.0003	-0.0134	0.001	-0.0049	-0.0066	-0.0006	-0.0166	0.0042	-0.0013	-0.0091	0.005	0.0075	0.0048	0.0035
HG00176.SG	HG00176	Finnish	Northern Europe	-0.021	0.0239	0.0442	0.0004	-0.0073	0.0072	0.007	0.0187	0.0015	-0.0007	0.0072	-0.007	0.0062	-0.005	0.0064	0.0046	0.0018	0.0129	0.0159	0.0098	-0.002	-0.0075	-0.012	-0.0044	0.0019	0.004	-0.0002	-0.0056	-0.0016	-0.0028	0.0003	0.0183	0.0038	0.0014	0.013	0.0111	0.0203	-0.007	-0.0005	-0.0139	0.0043	-0.0102	0.013	-0.0062	0.011	-0.0037
HG00181.DG	HG00181	Finnish	Northern Europe	-0.0225	0.0148	0.0293	0.0007	-0.0115	-0.0072	0.001	0.0086	0.0003	-0.0051	-0.0051	-0.0021	0.0012	-0.0069	-0.0013	0.01	0.0019	0.0096	0.002	0.0059	-0.0013	0.012	-0.0014	-0.0085	0.0079	0.0099	0.0039	0.0097	-0.006	0.0045	-0.0195	0.0069	0.0063	-0.0102	-0.0049	-0.0023	0.0117	0.0102	-0.0021	-0.0123	0.0056	-0.0063	-0.007	-0.0117	0.0158	-0.0103
HG00182.DG	HG00182	Finnish	Northern Europe	-0.0207	0.0263	0.0392	-0.0038	0.0015	0.0078	0.0052	0.0231	-0.0063	-0.0104	0.0072	-0.0073	0.0031	-0.0074	0.0074	0.0017	0.0013	0.0137	0.0146	0.0012	0.0003	0.0092	-0.0105	-0.0012	0.0094	0.0013	-0.0097	-0.0089	-0.0062	-0.0067	-0.0025	0.0011	0.001	-0.0032	0.0025	0.0017	-0.0019	-0.0049	-0.0185	-0.0061	0.0012	0.0071	0.0136	0.0089	0.0082	-0.009
HG00183.DG	HG00183	Finnish	Northern Europe	-0.0208	0.0228	0.0358	-0.002	-0.0054	0.0072	0.004	0.0192	-0.0017	-0.0008	0.0101	-0.001	-0.0035	-0.0091	0.0016	0.0011	0.0026	0.0187	0.0186	0.022	-0.0029	0.0033	0.0008	0.0059	0.0067	0.0044	0.0028	-0.0063	0.0103	-0.0081	-0.0045	-0.002	-0.0033	-0.0045	0.0003	0.0093	0.0015	-0.0012	-0.0078	-0.0059	-0.0013	-0.0075	0.0125	0.0077	0.0024	0.0058
HG00190.DG	HG00190	Finnish	Northern Europe	-0.0227	0.0191	0.0415	0.0013	-0.0033	-0.0018	0.0005	0.0166	0.0036	-0.0014	-0.0016	-0.0052	0.0055	-0.0129	0.0059	0.0128	0.0111	0.0099	0.0148	0.0168	-0.0136	-0.0089	-0.0161	0.0088	-0.0025	-0.0015	-0.0039	-0.0001	-0.0045	0.0094	0.0019	-0.0059	-0.007	0.0107	-0.0046	0.0069	0.0086	0.0017	-0.0185	0.0057	-0.0024	-0.0124	-0.0048	-0.0024	0.0042	-0.0117
HG00266.DG	HG00266	Finnish	Northern Europe	-0.0215	0.0225	0.0425	-0.001	-0.0074	0.0068	0.0036	0.01	0.0011	-0.0075	0.0088	-0.0016	0.0001	-0.0116	0.0036	0.0061	0.0062	0.0165	0.019	0.011	-0.001	-0.007	-0.0143	0.0109	0.011	0.0021	-0.0021	0.0114	0.0102	-0.0031	-0.0107	0.0143	0.0053	0.0004	-0.0028	0.0067	-0.0101	0.0034	-0.0234	-0.0006	0.0065	-0.0132	0.0028	-0.0046	-0.0033	-0.0048
S_Finnish-3.DG	S_Finnish-3	Finnish	Northern Europe	-0.023	0.0188	0.0414	-0.0037	-0.005	0.0061	0.0019	0.0147	-0.0016	-0.0068	0.0004	-0.0026	0.0018	-0.008	0.0149	0.0101	0.0042	0.0108	0.0154	0.0107	0.0004	0.0014	-0.0079	-0.0041	0.008	0.0046	-0.0058	-0.002	-0.0003	0.0017	-0.0046	0.0012	0.0015	-0.0091	-0.0016	-0.0006	-0.0019	-0.0042	-0.0116	0.0039	-0.0006	-0.0069	0.0102	0.001	0.0076	-0.0001
NA15755.HO	NA15755	Icelandic	Northern Europe	-0.027	0.0142	0.0363	-0.0002	-0.0079	-0.0084	-0.0026	-0.0016	0.0076	0.0017	-0.0115	-0.0151	0.0077	-0.006	0.0021	0.0103	-0.0042	0.0149	0.0056	-0.0027	-0.0093	-0.0091	-0.0064	-0.0166	-0.014	0.0152	0.0041	0.0067	0.013	0.0025	0.0093	-0.0059	0.0029	0.0038	-0.0093	0.008	-0.0141	-0.0086	0.0054	0.0083	-0.0156	-0.0045	-0.0021	-0.0058	0.0011	-0.0092
NA15756.HO	NA15756	Icelandic	Northern Europe	-0.0271	0.0111	0.0292	-0.0009	-0.0118	-0.0056	0.002	-0.0072	0.006	0.0069	-0.013	-0.0077	-0.005	-0.0008	-0.0035	0.0103	0.0061	0.0004	-0.0051	-0.0141	-0.0097	-0.0097	0.0024	-0.0214	-0.0118	-0.0001	0.004	0.0006	0.0039	0.0084	0.0141	0.0039	0.0069	-0.0102	-0.0021	0.0157	-0.0038	-0.002	0.0052	0.0095	-0.0128	-0.0069	-0.0102	-0.0167	0.0161	0.0109
NA15757.HO	NA15757	Icelandic	Northern Europe	-0.0271	0.0071	0.0302	-0.0011	-0.0101	-0.0034	-0.0046	0.0024	0.0028	0.0132	-0.0001	-0.0151	0.0072	-0.0147	0.0007	-0.0012	-0.0029	0.0042	0.0069	-0.0049	0.0052	-0.0139	-0.0107	-0.0107	-0.0128	-0.0031	0.013	0.0022	-0.0016	0.0052	0.0231	-0.0087	-0.0018	0.0183	0.0073	0.0062	-0.002	-0.0058	0.0106	-0.0113	-0.0003	-0.0079	-0.0086	0.0066	0.0113	-0.0034
NA15758.HO	NA15758	Icelandic	Northern Europe	-0.0266	0.0115	0.0299	-0.0019	-0.0045	0.0004	-0.0042	0.0022	0.004	0.0075	-0.0001	-0.0127	0.0058	-0.0011	0.0093	0.0015	0.0022	0.0078	0.0036	-0.0026	-0.0083	-0.0117	-0.0004	-0.0024	-0.015	-0.0205	0.0114	0.0052	-0.0022	0.003	0.0185	0.0004	0.0023	0.0169	0.0003	0.003	0.0009	0	0.0172	0.0188	-0.0003	-0.0211	0.0058	-0.0184	0.0197	-0.0161
NA15762.HO	NA15762	Icelandic	Northern Europe	-0.0276	0.0105	0.0302	-0.0007	-0.0023	0.0045	0.0017	-0.0027	0.0078	0.0049	-0.0071	-0.0137	0.0005	-0.0033	0.0108	-0.0044	-0.0013	0.0046	-0.0004	-0.0188	-0.0134	-0.0047	0.0029	-0.0177	-0.0185	0.0016	-0.0077	0.0084	0.0142	0.001	0.0121	0.0109	0.0115	0.0138	-0.0094	0.0004	-0.0054	-0.0139	0.0175	0.0243	0.0008	-0.009	-0.0074	-0.0128	0.0145	0.0024
S_Icelandic-2.DG	NA15763	Icelandic	Northern Europe	-0.0264	0.0124	0.0282	-0.001	-0.0042	-0.002	0.0053	-0.0037	0.0017	-0.0002	-0.0114	-0.0082	0.002	-0.0025	0.0018	-0.0038	0.0094	0.0035	-0.0051	-0.0072	-0.0011	-0.0118	-0.009	-0.0273	-0.0138	0.0029	0.0046	0.0005	-0.0007	-0.0063	0.0348	0.0041	-0.0018	0.004	-0.0026	0.0051	-0.0215	0.0077	0.005	0.0137	-0.0055	-0.0044	-0.0045	-0.0214	0.005	-0.0073
NA15764.HO	NA15764	Icelandic	Northern Europe	-0.0272	0.0095	0.0276	-0.0011	-0.0056	-0.0079	-0.004	0.0008	0.0069	0.0069	-0.0055	-0.0129	-0.0004	-0.0106	0.0003	0.0027	0.0048	0.0105	0.0009	-0.0053	-0.0055	-0.0134	-0.0131	-0.0077	-0.0195	-0.0033	0.0033	-0.0011	0.0131	-0.0004	0.0141	-0.0024	-0.0039	0.0121	0.0027	0.0011	-0.0003	-0.0067	-0.0068	0.0152	-0.0107	-0.0134	-0.016	0.0045	0.0179	-0.0069
NA15765.HO	NA15765	Icelandic	Northern Europe	-0.0268	0.0105	0.0371	-0.0007	-0.0059	-0.0013	0.004	-0.0038	0.0067	0.0038	-0.0123	-0.0117	0.0105	-0.0014	-0.0055	0.0057	-0.002	-0.0007	-0.0056	-0.0011	-0.0068	-0.006	-0.0045	-0.0066	-0.0167	0.0067	-0.0089	0.0065	0.0113	0.0025	0.0147	0.0057	-0.0053	-0.0047	0.0092	-0.0016	-0.0128	0.0067	0.0063	0.0209	-0.0032	-0.0147	-0.0076	0.0016	0.0098	0.0045
KAR-005.HO	KAR-005	Karelian	Northern Europe	-0.0217	0.0279	0.0486	-0.0019	-0.0008	0.0031	0.0085	0.0239	-0.0026	-0.001	0.0018	-0.0099	-0.0035	-0.0061	0.0047	0.0086	0.002	0.0111	0.0099	0.0081	-0.0053	-0.0017	0.004	-0.0074	0.0013	0.0026	-0.0053	-0.0141	-0.0037	0.0091	-0.0077	0.0006	0.016	-0.006	-0.0169	0.0018	0.0069	-0.0018	-0.008	-0.0055	0.0132	-0.0065	0.0062	-0.0004	0.0074	-0.006
KAR-008.HO	KAR-008	Karelian	Northern Europe	-0.0226	0.0197	0.0396	-0.0003	-0.0084	0.001	0.0054	0.0112	-0.0011	-0.0066	0.0055	0.0058	0.0002	0.0007	0.0131	0.0015	-0.0005	-0.0012	0.0073	0	-0.0198	0.0057	-0.0051	0.0012	0.0101	0.0106	-0.002	0.0047	0.0127	-0.0077	-0.0252	-0.0033	0.013	-0.0099	-0.0002	-0.003	-0.0044	0.0015	-0.0291	-0.0101	0.0118	0.0065	0.0123	0.01	0.0039	-0.0004
KAR-009.HO	KAR-009	Karelian	Northern Europe	-0.0202	0.0258	0.0415	-0.0018	0.0023	0.0093	0.0034	0.0211	-0.0012	-0.001	0.0024	-0.0059	0.0008	-0.0152	0.0072	0.0019	0.0031	0.0156	0.0211	0.0163	-0.0133	-0.0032	-0.0029	0.0079	0.0003	0.0055	0.0038	0.0009	0.0024	-0.0046	-0.013	0.0073	0.0011	-0.0069	-0.0043	-0.0001	-0.0059	0.0011	-0.0089	-0.0126	0.0044	-0.0094	0.0113	-0.0025	0.0096	-0.0071
KAR-030.HO	KAR-030	Karelian	Northern Europe	-0.0211	0.023	0.0434	0.0001	-0.006	0.0042	0.0077	0.0162	-0.0059	0.0015	0.0056	0.0006	-0.0084	-0.0092	0.006	-0.0011	0.0079	0.0178	0.0152	0.0177	-0.0071	-0.0032	-0.0078	0.0152	0.0087	0.0039	0.0051	0.0039	0.0134	-0.008	-0.0097	-0.0004	0.0067	-0.0007	-0.0116	0.0092	0.0198	-0.0016	-0.0139	-0.0055	-0.008	-0.0092	0.0061	0.0086	0.0172	-0.0023
KAR-034.HO	KAR-034	Karelian	Northern Europe	-0.0206	0.024	0.0412	-0.0025	-0.0063	0.006	0.0085	0.0216	-0.0002	-0.0039	0.0073	0.0018	0.0072	-0.0006	0.0064	0.0017	0.0003	0.0116	0.0168	0.0068	-0.0044	0.0051	-0.0102	0.0095	0.0092	0.0095	-0.0031	0.0032	0.0048	0.0046	-0.008	0.0133	0.0036	-0.0077	-0.0038	0.0039	0.0141	-0.0051	-0.0118	-0.0062	0.006	-0.0062	0.0046	0.0018	0.0048	-0.0024
KAR-046.HO	KAR-046	Karelian	Northern Europe	-0.0204	0.0295	0.0471	0.0001	0.0009	0.0026	0.0119	0.032	-0.0142	0.0041	0.0121	-0.0054	-0.0124	-0.0247	-0.0154	0.0001	0.0072	0.0224	0.0129	0.0334	-0.0209	0.0076	-0.0241	0.0093	0.0083	0.0067	-0.023	0.0267	-0.0037	-0.0149	-0.0432	0.0247	-0.0228	-0.1315	-0.1049	0.002	-0.0596	-0.0016	-0.0306	-0.0513	0.1102	-0.1083	0.1384	0.0819	-0.0254	0.0163
KAR-092.HO	KAR-092	Karelian	Northern Europe	-0.0197	0.0316	0.044	0.0009	0.0014	0.0096	0.0122	0.0247	-0.0017	-0.0055	0.0039	-0.0048	-0.004	-0.0102	0.0003	0.0009	0.0047	0.0282	0.019	0.0158	0.0025	-0.0133	-0.0039	0.0003	0.0144	-0.001	0.008	-0.0052	0.0091	0.0085	-0.0093	-0.0088	-0.0037	0.0028	-0.0002	-0.0049	0.004	-0.0101	-0.0207	-0.0086	-0.007	-0.0125	0.0109	-0.0049	0.0135	-0.0079
KAR-105.HO	KAR-105	Karelian	Northern Europe	-0.0231	0.0231	0.0407	-0.0026	0.0035	0.0038	0.0077	0.0156	-0.0004	-0.0036	0.005	0.0022	0.0017	-0.016	0.0028	0.012	0.0051	0.0108	0.0073	0.0064	-0.0015	0.0079	0.0018	0.0075	0.0073	0.0032	0.0051	-0.0105	-0.0008	-0.0019	-0.0108	0.0021	0.0053	0.001	0.0129	0.009	0.0027	-0.0043	-0.0147	-0.0076	0.0053	0.0024	0.0055	-0.0008	0.0002	0.0079
KAR-110.HO	KAR-110	Karelian	Northern Europe	-0.0193	0.0238	0.0397	-0.0023	-0.0046	0.0049	0.0043	0.0218	0.001	-0.0091	0.0067	-0.0009	0.0046	-0.0136	0.0103	0.0068	0.0087	0.0193	0.0193	0.0234	0.0018	-0.0006	-0.0004	0.0052	-0.0038	0.0106	-0.0044	0.0044	0.0009	0.0017	-0.0029	0.0021	0.01	-0.0009	-0.0049	0.0015	0.0121	0.0014	-0.0183	-0.0071	0.0122	-0.0022	0.0116	0.0024	-0.0008	0.0026
KAR-111.HO	KAR-111	Karelian	Northern Europe	-0.0201	0.0297	0.0496	-0.002	-0.0055	0.0027	0.0003	0.0243	-0.006	-0.005	0.0073	-0.0076	0.0056	-0.0168	0.008	0.0047	0.0017	0.0197	0.0209	0.0194	-0.0066	-0.0052	0.0048	0.0028	0.0103	-0.0022	0.0085	0.005	0	-0.003	-0.0137	0.0093	-0.0027	-0.0018	-0.0035	-0.0036	0.0035	0.0061	-0.0214	-0.0074	-0.0002	0.01	0.0025	-0.0042	0.0201	0.0019
lithuania1.HO	lithuania1	Lithuanian	Northern Europe	-0.0263	0.0194	0.0435	-0.0012	-0.0066	0.0046	0.0096	0.0082	-0.0026	0.0032	0.0067	0.0095	-0.0005	-0.0189	0.0078	0	0.0123	-0.0003	-0.0069	-0.0003	-0.0223	-0.0024	0.0028	0.0061	0.0095	0.0055	-0.0053	-0.0019	0.0087	-0.0019	-0.0286	-0.0066	0.0074	-0.0102	0.0121	-0.0055	-0.0018	0.0019	-0.007	-0.0086	0.0149	0.0025	-0.0076	0.0108	-0.0024	0.0029
lithuania10.HO	lithuania10	Lithuanian	Northern Europe	-0.0254	0.0185	0.05	-0.0018	-0.0035	0.0033	0.004	0.0181	-0.0081	-0.0048	0.0127	0.0102	0.0002	-0.0156	0.0114	0.0014	0.0029	0.0023	-0.0017	-0.0097	-0.0272	0.006	0.0084	0.0119	0.0166	0.0082	0.0031	-0.0086	0.0185	0.0075	-0.0261	0.0029	0.0015	-0.0015	0.0051	0.0015	0.011	-0.0097	-0.0113	0.0076	-0.0114	0.0257	0.0049	0.0027	0.0029	-0.0016
lithuania2.HO	lithuania2	Lithuanian	Northern Europe	-0.0273	0.0228	0.0495	-0.002	-0.006	0.0056	0.0091	0.0189	-0.0078	0.0037	0.0049	0.0057	-0.0006	-0.0215	0.0067	-0.0076	-0.0054	0.0008	-0.0038	-0.0088	-0.0307	-0.0023	0.0012	0.0051	0.0129	0.0065	0.0164	0.0049	0.0059	0.0006	-0.0212	-0.008	0.0081	0.0044	0.0083	-0.0102	0.0144	-0.0039	-0.0105	-0.0101	0.0065	0.0277	-0.0004	-0.0114	0.002	-0.0053
lithuania3.HO	lithuania3	Lithuanian	Northern Europe	-0.0268	0.0175	0.0458	-0.0024	-0.0099	0.0046	0.0046	0.0229	-0.005	0.001	0.0081	0.0145	-0.0064	-0.0122	0.0073	-0.0117	0.0019	0.0016	-0.001	-0.0013	-0.026	0.0057	0.007	0.0046	0.0253	0.0201	0.0047	0.0169	0.0184	-0.0001	-0.0228	0.0079	0.0166	0.0082	0.0099	0.0037	0.0127	0.0069	-0.009	0.0068	0.0051	-0.0064	-0.0023	-0.006	0.0264	0.0201
lithuania8.HO	lithuania8	Lithuanian	Northern Europe	-0.0262	0.0197	0.049	0.0006	0.0009	0.0059	0.0073	0.0085	-0.01	0.0033	0.0101	-0.0002	-0.0044	-0.0128	0.0064	-0.0057	-0.0115	-0.0008	-0.0023	-0.0049	-0.0276	0.0206	-0.0022	0.0083	0.007	0.013	-0.0036	0.0028	-0.0037	0.0125	-0.046	-0.0092	0.0009	-0.0089	0.0178	-0.0064	0.015	-0.0216	0.006	-0.0001	0.0179	0.0048	0.0241	-0.0126	0.0104	0.006
lithuania9.HO	lithuania9	Lithuanian	Northern Europe	-0.0268	0.0225	0.0468	-0.0008	-0.0088	0.0042	0.0038	0.0163	-0.0068	0.0024	0.0055	0.0067	-0.0033	-0.0115	0.0099	-0.0071	-0.0006	0.002	-0.0054	-0.0102	-0.0238	0.0077	-0.0051	0.0052	0.0017	0.0115	0.0132	0.0078	0.0083	-0.0013	-0.0124	0.0066	0.0165	-0.0097	0.0061	-0.0007	0.0023	-0.0158	-0.0108	-0.0036	0.0093	0.0177	0.0121	-0.015	0.0039	-0.0115
LithuanianA1.HO	LithuanianA1	Lithuanian	Northern Europe	-0.0265	0.0215	0.0506	-0.0009	-0.0056	-0.0033	0.0007	0.0184	-0.0123	0.001	0.0062	0.0081	-0.0029	-0.011	0.0129	0.0001	0.0011	-0.0026	0.0113	0.0068	-0.0168	0.0006	-0.006	0.0118	0.0158	0.0228	0.0072	0.0046	0.0058	-0.0054	-0.0238	0.0132	0.0027	-0.0067	0.0087	-0.0108	-0.0006	-0.0098	-0.0146	0.0078	0.0026	0.0123	0.0109	-0.0076	0.0077	0.0038
LithuanianD1.HO	LithuanianD1	Lithuanian	Northern Europe	-0.0278	0.0188	0.0454	-0.0013	-0.0071	0.0051	0.0081	0.0061	0.0015	0.0059	0.0033	0.0047	0.0035	-0.0067	0.0111	0.0041	0.0027	0.0007	-0.0007	-0.0018	-0.0118	0.0077	0.0045	-0.004	0.0151	0.014	0.0137	-0.0006	0.0169	0.0015	-0.0305	-0.0074	-0.0034	0.0096	0.0223	-0.0104	0.0169	-0.0174	0.0095	0.0025	0.0031	0.0197	-0.0035	0.0029	0.0135	0.0075
LithuanianE2.HO	LithuanianE2	Lithuanian	Northern Europe	-0.0265	0.0181	0.0483	-0.001	-0.0068	-0.0003	0.005	0.0197	-0.0052	0.0001	0.0043	0.0063	-0.0034	-0.0084	0.0155	-0.0031	0.0016	-0.0034	0.0011	-0.0067	-0.0299	0.0082	0.0025	0.001	0.0113	0.0024	0.0017	-0.0155	0.0044	0.0079	0.0007	-0.0163	0.0122	-0.0043	0.0095	-0.008	0.0138	-0.0094	-0.0053	-0.0131	-0.0129	0.0159	0.0077	-0.0008	0.0036	-0.0112
LithuanianF1.HO	LithuanianF1	Lithuanian	Northern Europe	-0.0265	0.0201	0.0508	-0.0009	-0.0091	-0.0033	0.0064	0.0175	-0.0035	0.0015	0.0088	0.0028	-0.0017	-0.0158	0.0142	0.0069	0	0.0022	0.0006	-0.0072	-0.0185	0.0079	0.0129	0.0045	0.0013	0.0091	0.0016	0.0087	0.0144	-0.002	-0.0224	0.0024	-0.0035	0.0086	0.0081	-0.016	-0.0046	-0.0156	-0.0053	-0.0058	-0.0029	0.0013	-0.0045	-0.0086	-0.007	0.0016
NOR101.HO	NOR101	Norwegian	Northern Europe	-0.0254	0.0098	0.0315	0.0002	-0.0086	-0.0056	-0.0039	-0.017	0.0019	0.0099	-0.0058	-0.0147	0.0048	-0.0015	-0.0061	0.0058	0.003	0.005	-0.0047	-0.0083	-0.0097	-0.0229	0.0012	-0.0239	-0.0143	0.0093	0.0087	-0.0035	0.0085	0.0114	0.0186	0.0048	0.0015	0.0067	0.0028	0.0014	-0.0057	0.0061	0.0178	0.0128	0.0008	0.0085	0.0015	-0.0259	-0.0134	0.0238
NOR106.HO	NOR106	Norwegian	Northern Europe	-0.0263	0.0103	0.027	0.0005	-0.0078	-0.0017	-0.0107	-0.0089	0.0026	0.0016	-0.0041	-0.0075	-0.0055	0.0067	0.0041	0.0014	0.003	0.0019	-0.017	0	-0.0104	-0.0138	-0.0032	-0.0161	-0.0171	0.0016	-0.0052	-0.0066	-0.0063	0	0.0179	0.0306	-0.0178	0.0143	0.0064	0.0097	0.001	-0.01	0.0032	0.0233	0.0149	-0.0133	0.0009	-0.0215	0.0032	0.0098
NOR107.HO	NOR107	Norwegian	Northern Europe	-0.0263	0.0125	0.0334	-0.0025	-0.0103	-0.0088	-0.0001	-0.0057	0.0054	0.0087	0.0035	-0.0074	0.0046	0.0025	0.0083	0.0086	0.0014	-0.007	-0.0024	-0.0087	-0.0113	-0.011	-0.0034	0.0012	-0.0277	-0.0026	0.0044	-0.0098	0.0064	0.0013	0.0176	0.0054	0.0012	0.0132	-0.0028	-0.0068	-0.0031	-0.0142	0.0082	0.0129	-0.0118	-0.0012	-0.0037	-0.025	-0.003	0.0136
NOR108.HO	NOR108	Norwegian	Northern Europe	-0.0265	0.0099	0.0312	0.0006	-0.0095	-0.008	-0.0018	-0.0055	0.0063	0.0077	-0.0002	-0.0139	0.0017	-0.0027	0.0006	0.0063	0.0024	0.0059	-0.0101	-0.0057	0.0043	-0.0108	-0.0077	-0.0128	-0.017	-0.0047	0.0045	0.009	-0.0049	0.0143	0.0185	-0.0153	-0.0088	0.0055	0.0059	-0.0083	0.0173	-0.0139	0.0127	0.0033	-0.0143	-0.0042	-0.0263	-0.0269	0.0224	0.0069
NOR109.HO	NOR109	Norwegian	Northern Europe	-0.0279	0.0114	0.0333	-0.0019	-0.0078	-0.0009	0.0028	-0.007	0.0058	0.0101	-0.0069	-0.0109	0.0009	-0.0079	0.002	0.0086	0.0018	0.0031	-0.005	-0.0049	-0.0065	-0.0086	-0.0114	-0.0129	-0.0244	-0.0141	-0.0072	0.0066	-0.0007	-0.0173	0.0047	0.0167	0.0122	0.0166	0.0005	-0.0105	0.0009	-0.0049	0.0051	0.0085	0.0136	-0.0004	-0.0047	-0.0032	-0.0057	0.0134
NOR119.HO	NOR119	Norwegian	Northern Europe	-0.0269	0.0116	0.0306	0.0008	-0.0129	-0.0011	-0.0029	-0.0048	0.0076	0.015	-0.0046	-0.0104	0.0041	-0.0062	-0.0111	0.0021	0.0045	0.0032	-0.0037	-0.0001	0.0003	-0.0096	-0.0059	-0.008	-0.0094	-0.0084	-0.007	0.0171	-0.0029	0.0025	0.0233	0.005	-0.0178	0.0086	-0.016	-0.0022	-0.0085	-0.0102	0.0001	0.0194	-0.001	-0.0061	-0.016	-0.0117	0.0022	0.0052
NOR124.HO	NOR124	Norwegian	Northern Europe	-0.0267	0.0077	0.0334	-0.0011	-0.0108	0.0007	0.0048	-0.0005	0.0033	0.0087	-0.0012	-0.0028	0.0017	-0.0114	-0.0036	0.0004	0.0095	-0.0076	0.0037	-0.0126	-0.0013	-0.0051	0.0059	-0.0137	-0.0123	-0.0081	-0.0017	0.0026	-0.0013	-0.0077	0.0066	0.0064	-0.012	0.0066	0.0162	0.0086	-0.0087	-0.0122	0.0046	0.0211	0.0007	-0.0052	-0.0022	-0.014	-0.0022	0.0188
NOR126.HO	NOR126	Norwegian	Northern Europe	-0.027	0.0094	0.0321	-0.0005	-0.0135	-0.0028	0.0006	-0.0095	0.0052	0.0095	-0.0032	-0.0129	0.0057	-0.0089	-0.0073	0.0019	-0.0063	0.0109	-0.0062	-0.0115	-0.0071	-0.0158	-0.0074	-0.0073	-0.0086	-0.0088	0.0145	0.0035	0.0051	0.0117	0.0025	0.0016	-0.0119	0.0113	-0.0045	-0.0195	0.0097	-0.0199	0.0092	0.0281	-0.0095	-0.0167	-0.0037	0.0095	0.0176	0.0052
NOR146.HO	NOR146	Norwegian	Northern Europe	-0.0261	0.0118	0.0306	0.001	-0.0113	0.0027	0.0037	-0.0079	0.0021	0.0073	-0.0061	-0.004	-0.0007	-0.0043	0.0049	0.0043	0.0033	-0.0054	-0.0018	-0.0061	-0.0014	-0.0174	-0.0104	-0.0061	0.0006	0.0014	-0.0083	0.0065	0.0016	0.0015	0.0103	-0.0001	0.0013	0.0132	-0.0049	0.007	-0.0044	-0.0016	0.0187	0.0121	0.0154	0.0065	0.0043	-0.0014	0.0194	-0.0041
NOR148.HO	NOR148	Norwegian	Northern Europe	-0.0262	0.0132	0.0349	-0.0016	-0.0131	0.001	0.0014	0.002	0.0047	0.0032	0.0002	-0.0115	-0.0006	-0.0048	0.0014	0.0047	0.0011	0.0079	0.0029	-0.0032	-0.0175	-0.012	-0.0079	-0.0163	-0.0097	-0.0043	-0.0024	0.005	0.0064	0.0011	0.0228	0.015	0.0044	0.0053	0.0016	-0.0062	0.0025	0.0071	0.007	0.0151	-0.0129	0.0044	-0.0043	-0.0059	0.0031	0.0162
S_Saami-1.DG	S_Saami-1	Saami	Northern Europe	-0.0104	0.0344	0.0332	-0.0014	0.0004	0.013	-0.0028	0.0321	-0.0066	-0.0131	0.0033	-0.0239	0.0103	-0.009	0.0109	0.0013	0.009	0.0411	0.0443	0.0464	0.0283	-0.0237	-0.0327	0.016	0.009	-0.0027	-0.0116	0.0051	0.0037	0.0098	0.0086	0.0127	-0.0069	-0.0015	0.0025	0.0044	0.0059	-0.0088	0.0033	0.0032	-0.0058	0.0048	-0.0085	0.0099	0.0071	-0.0015
S_Saami-2.DG	S_Saami-2	Saami	Northern Europe	-0.0071	0.0386	0.0289	-0.0018	0.009	-0.0002	-0.0063	0.0284	0.0015	-0.013	0.0055	-0.0145	0.0078	-0.0033	0.0016	0.0035	0.0036	0.0415	0.0459	0.0596	0.0267	-0.0306	-0.0272	0.009	-0.0054	-0.0051	-0.0024	-0.0008	0.0035	0.0046	0.0076	0.017	-0.0007	-0.0041	-0.0065	0.0062	-0.0014	-0.0032	0.0105	0.0096	-0.0082	0.0103	-0.007	0.0113	0.0125	0.0061
Saami.SG	Saami	Saami	Northern Europe	-0.0114	0.0387	0.0428	-0.0051	0.0061	0.011	0.0128	0.0659	0.003	-0.0193	0.0193	-0.0781	0.0372	-0.0206	0.0174	0.0262	0.0131	0.1655	0.2472	0.366	0.2076	-0.2488	-0.2519	0.1212	0.0218	-0.0358	-0.0583	-0.024	0.015	0.0167	0.007	-0.0035	-0.0234	0.0045	0.0244	0.0029	-0.0081	0.0034	-0.003	-0.0036	-0.0238	-0.0046	-0.0483	-0.0301	-0.0095	-0.02
SD60_297.HO	SD60_297	Saami	Northern Europe	-0.0109	0.0379	0.0424	-0.0047	0.0046	0.0119	0.0126	0.0684	0.0019	-0.021	0.0206	-0.0793	0.0377	-0.0182	0.0165	0.0263	0.0126	0.1656	0.2489	0.3695	0.2093	-0.2497	-0.2541	0.1241	0.0223	-0.035	-0.06	-0.0248	0.0152	0.0164	0.0062	-0.0044	-0.0251	0.0048	0.023	0.0045	-0.0099	0.004	-0.0009	-0.004	-0.0221	-0.0051	-0.0474	-0.028	-0.012	-0.0213
S_Aleut-2.DG	Ale20	Aleut	Siberia	0.0111	0.0273	0.0044	-0.004	-0.0142	0.0965	0.0171	-0.0192	-0.0141	-0.014	-0.0134	0.0147	-0.0211	-0.015	0.0141	0.0053	-0.001	-0.0107	-0.0002	-0.0239	0.0169	-0.0083	-0.0236	-0.0034	0.0209	0.0239	0.0174	-0.0101	0.0028	0.0019	-0.0251	0.0087	0.0373	0.0342	0.0253	-0.002	0.0513	-0.0064	0.0309	0.0151	0.0376	-0.0237	-0.0037	0.0909	0.0119	0.0408
S_Aleut-1.DG	Ale22	Aleut	Siberia	0.0134	0.0307	0.0062	-0.0036	-0.0178	0.0974	0.0154	-0.0231	-0.0173	-0.0117	-0.0093	0.0259	-0.0305	-0.0124	0.0236	0.0012	-0.0022	-0.0096	-0.0055	-0.0235	0.0067	-0.0074	-0.0346	-0.0105	0.0185	0.023	0.0182	-0.0246	-0.0013	0.0012	-0.0413	0.0013	0.0558	0.0334	0.0347	-0.0049	0.0505	-0.024	0.0325	0.0149	0.0205	-0.0395	0.0017	0.0958	0.0152	0.0353
Ale33.HO	Ale33	Aleut	Siberia	-0.0111	0.027	0.0335	-0.0013	-0.0132	0.0517	0.009	0.0017	-0.0116	-0.001	-0.0053	0.0126	-0.0127	-0.0128	0.015	0.0025	0.0001	-0.0097	0.0022	-0.0196	-0.002	-0.0048	-0.0285	-0.0006	0.0314	0.02	0.0077	-0.0023	0.0081	0.0076	-0.0367	0.0134	0.0329	0.0154	0.0269	-0.0073	0.0433	-0.0059	0.0218	0.0127	0.0211	-0.0194	0.0107	0.0662	0.0046	0.0333
Ale34.HO	Ale34	Aleut	Siberia	0.005	0.0304	0.0121	-0.0034	-0.0167	0.0968	0.0184	-0.0139	-0.0141	-0.0158	-0.004	0.0258	-0.0307	-0.0165	0.0135	0.0022	-0.0011	-0.0064	-0.0032	-0.0255	0.0078	-0.0019	-0.0388	-0.0031	0.0322	0.0229	0.0158	-0.0247	-0.0038	-0.0056	-0.0549	0.0084	0.0581	0.0354	0.0487	-0.0106	0.0809	-0.0261	0.0427	0.0197	0.0356	-0.0513	0.005	0.1399	0.0222	0.0413
Ale35.HO	Ale35	Aleut	Siberia	-0.0058	0.0266	0.0253	-0.0027	-0.016	0.0511	0.0114	0.005	-0.0119	-0.0072	0.0029	0.0091	-0.0245	-0.0198	0.0232	0.0022	-0.0077	-0.0053	-0.0032	-0.0151	0.0028	-0.0059	-0.0221	-0.0056	0.0157	0.0298	0.0242	-0.0151	0.0077	-0.007	-0.0311	0.0087	0.0427	0.0241	0.0252	-0.0075	0.0341	-0.0229	0.0089	0.0056	0.0168	-0.017	0.0072	0.0797	0.0189	0.0317
Ale36.HO	Ale36	Aleut	Siberia	-0.0217	0.0167	0.0323	0.0003	-0.0077	0.0082	0.0092	-0.001	-0.0033	-0.0025	0.0006	0.0017	-0.0039	-0.0117	0.0059	0.0046	-0.0069	0.0051	-0.0038	-0.0059	-0.0152	0.0103	-0.0031	0.002	0.0186	0.0124	0.0118	-0.0107	0.007	-0.0021	-0.0239	0.0086	0.0197	0.0057	0.0063	-0.0137	0.0136	-0.0129	0.0011	-0.0077	0.0142	-0.0048	-0.0072	0.0364	0.0098	0.0054
Ale37.HO	Ale37	Aleut	Siberia	-0.0096	0.0246	0.0256	-0.003	-0.0091	0.0458	0.0124	0.009	-0.0067	-0.0056	-0.0001	0.0138	-0.0218	-0.0223	0.0206	-0.001	0.0006	-0.0027	-0.0025	-0.0096	-0.0121	-0.0155	-0.0258	-0.0055	0.0215	0.0151	0.0245	-0.0155	0.0057	0.0009	-0.0254	0.007	0.0401	0.0168	0.0312	-0.017	0.0299	-0.0166	-0.0014	-0.0063	0.0134	-0.0172	0.0122	0.0778	0.0145	0.0264
BUR-003.HO	BUR-003	Buryat_Aginsky	Siberia	0.0359	0.0014	-0.0101	0.0127	-0.0339	-0.0681	0.0162	0.0146	-0.0854	0.022	0.0255	0.0559	-0.0821	0.0343	0.013	-0.0649	-0.0761	-0.0226	-0.028	-0.0131	0.0465	-0.0962	-0.0189	0.0341	-0.0321	-0.0058	0.0517	-0.0039	0.0126	-0.0341	-0.0692	-0.0812	-0.1317	0.0059	-0.0142	0.0346	-0.0089	0.0333	0.0875	0.0884	0.0825	-0.0823	0.0127	0.0613	-0.0794	0.0061
BUR-008.HO	BUR-008	Buryat_Aginsky	Siberia	0.0355	0.0045	-0.0101	0.0036	-0.0225	-0.0269	0.0007	0.0132	0.0031	0.0033	0.0021	0.0072	-0.0029	-0.005	0.009	-0.0058	0.0063	0.0035	-0.0028	-0.0172	0.0088	-0.0121	0.0081	-0.006	-0.0034	0.0121	0.0308	-0.0071	-0.0039	0.0115	0.0118	0.0087	-0.0047	0.0001	-0.017	0.0005	-0.0011	-0.0028	-0.0069	0.0031	0.0089	0.0179	0.0054	0.0176	-0.0107	0.0006
BUR-009.HO	BUR-009	Buryat_Aginsky	Siberia	0.0356	0.0031	-0.011	0.0022	-0.0252	-0.0331	0.0038	0.0179	-0.0104	0.0143	0.0133	0.0145	-0.0155	0.0017	0.0086	-0.0153	-0.0051	0.0034	-0.0011	-0.0135	0.0175	-0.0215	0.0016	-0.0121	-0.0068	0.0133	0.0257	0.007	0.0111	0.0059	0.0014	0.0001	-0.0068	-0.0048	0.0014	-0.0097	0.0104	0.006	-0.0031	0.0108	0.0181	-0.0076	0.0015	0.0002	-0.0078	-0.0063
BUR-042.HO	BUR-042	Buryat_Aginsky	Siberia	0.0347	0.0072	-0.014	0.0027	-0.0182	-0.0495	0.0131	0.0179	-0.0306	0.0074	0.0122	0.0302	-0.0315	0.0074	0.0177	-0.0182	-0.0398	-0.0003	-0.0229	-0.0139	0.008	-0.0473	-0.0214	0.0053	-0.0172	-0.0035	0.0135	0.0035	0.004	-0.0138	0.0051	-0.0277	-0.0224	0.0112	-0.0242	0.0016	0.0171	-0.0027	0.0009	0.0272	0.0177	-0.0261	-0.0081	0.0223	-0.0197	0.0049
BUR-047.HO	BUR-047	Buryat_Aginsky	Siberia	0.0348	0.0037	-0.0057	0.0018	-0.0137	-0.0199	0.0074	0.0144	-0.0066	-0.0011	0.0041	0.008	-0.0237	0.0084	0.0113	-0.0069	-0.0109	-0.006	-0.0048	-0.0143	0.0176	-0.0192	-0.0115	-0.0021	-0.0041	0.0134	0.0126	0.0019	-0.0037	0.0064	0.0129	-0.0015	0.0001	0.001	0.0035	0.0017	0.011	-0.0009	-0.0021	0.0172	0.0014	-0.0111	-0.0042	-0.0054	0.0043	0.0032
BUR-050.HO	BUR-050	Buryat_Aginsky	Siberia	0.0334	0.0056	-0.0117	0.0035	-0.0213	-0.0304	0.0084	0.0084	-0.0083	0.0172	0.0157	0.014	-0.0092	0.0068	0.0124	-0.0057	-0.0158	-0.0106	-0.0019	-0.005	0.0266	-0.0188	-0.0019	0.0027	0.0072	0.0087	0.0157	-0.002	0.0079	-0.0023	0.0039	-0.0006	-0.011	0.0053	-0.0081	0.0126	0.0048	-0.0057	-0.0051	0.0032	0.0081	-0.0119	-0.0038	0.0014	-0.0174	0.0087
BUR-051.HO	BUR-051	Buryat_Aginsky	Siberia	0.0359	0.0031	-0.0113	0.0029	-0.0207	-0.0373	0.0047	0.0196	-0.0111	0.0062	0.0121	0.0166	-0.016	0.0009	0.0094	-0.0177	-0.0103	-0.0023	-0.0032	-0.0053	0.0079	-0.0149	-0.001	-0.0068	0.0094	0.0095	0.0163	0.0139	0.0069	0.0089	0.0094	-0.0068	-0.0134	0.0108	-0.0038	0.0133	0.0124	0.0025	-0.0022	0.0169	0.0127	0.0046	-0.0028	0.0083	-0.0185	-0.0066
BUR-074.HO	BUR-074	Buryat_Aginsky	Siberia	0.0357	0.0022	-0.0109	0.0038	-0.0197	-0.0344	0.0076	0.0156	-0.0203	0.0151	0.0134	0.0177	-0.0266	0.0041	0.004	-0.0133	-0.019	-0.0055	-0.0029	-0.0071	0.0164	-0.0223	-0.0095	-0.005	-0.0006	-0.0055	0.0125	0.0081	0.0176	0.0047	0.0008	-0.0044	-0.0116	0.007	-0.0162	0.0048	-0.0062	-0.0151	0.0111	0.0132	-0.0028	-0.0093	0.0045	0.004	-0.031	0.0001
BUR-087.HO	BUR-087	Buryat_Aginsky	Siberia	0.0368	0.002	-0.0108	0.0063	-0.0314	-0.0421	0.0107	0.0118	-0.0369	0.0047	0.0127	0.032	-0.0451	0.0171	0.026	-0.0261	-0.0349	-0.0023	-0.0193	-0.0207	0.0178	-0.0354	-0.009	0.0089	-0.0173	0.0016	0.0133	-0.0074	-0.0115	-0.0103	-0.0141	-0.0059	-0.0287	0.0208	-0.0203	-0.0099	0.0137	-0.0034	0.0113	0.0322	0.0292	-0.0163	-0.0015	0.0035	-0.0165	-0.0045
BUR-124.HO	BUR-124	Buryat_Aginsky	Siberia	0.0355	0.0073	-0.0126	0.003	-0.0235	-0.0288	0.0053	0.0173	-0.0118	0.0067	0.0091	0.0187	-0.016	0.0026	0.014	-0.0027	-0.0177	-0.0096	0.0005	-0.0157	0.0151	-0.0214	-0.0138	0.0011	-0.0098	0.0068	0.0147	0.0039	0.0065	0.0022	0.0006	-0.0039	-0.0028	0.0107	-0.0109	0.0006	0.0045	-0.0072	0.0037	0.0125	0.0154	-0.0014	0.011	0.0053	-0.0123	0.0007
BUR-158.HO	BUR-158	Buryat_Duldurginsky	Siberia	0.0366	0.0087	-0.0094	0.003	-0.022	-0.0394	0.0121	0.0102	-0.0144	0.0069	0.0097	0.0095	-0.0185	-0.0025	0.0126	-0.0132	-0.0193	0.0037	-0.0068	-0.0084	0.0137	-0.0269	-0.012	-0.0074	-0.0088	0.0123	0.027	0.0079	0.0002	0.0057	0.0014	-0.008	-0.0203	0.011	-0.002	0.0072	0.008	0.0037	-0.0014	0.0218	0.0078	-0.0115	0.0028	-0.0034	-0.0144	-0.0034
BUR-160.HO	BUR-160	Buryat_Duldurginsky	Siberia	0.0351	-0.0024	-0.0091	0.0036	-0.0203	-0.0312	0.0084	0.0143	-0.0122	0.0059	0.0104	0.0133	-0.0195	0.0019	0.0031	-0.0016	-0.0124	0.0035	-0.0091	-0.0173	0.0164	-0.0167	-0.002	-0.0112	-0.0099	0.015	0.0207	0.0018	0.003	0.0063	0.0026	-0.0078	-0.0134	0.0081	-0.0081	0.0001	0.0028	-0.0063	0.0037	0.0151	0.0062	0.0006	0.0009	0.0075	-0.0199	0.0038
BUR-207.HO	BUR-207	Buryat_Duldurginsky	Siberia	0.0361	-0.0012	-0.0116	0.0068	-0.0274	-0.0446	0.006	0.0094	-0.0234	0.009	0.0144	0.0204	-0.0251	0.0003	0.0104	-0.0195	-0.0272	0.0004	-0.0136	-0.0144	0.012	-0.0365	-0.0056	-0.0054	-0.0043	0.0039	0.0186	-0.0016	-0.0008	0.005	-0.0025	-0.0011	-0.0124	0.002	-0.0135	0.0012	0.0055	0.0107	-0.0013	0.0282	0.0059	-0.009	0.0026	0.0205	-0.0198	0.0007
BUR-224.HO	BUR-224	Buryat_Duldurginsky	Siberia	0.0355	-0.0016	-0.0093	0.0023	-0.0256	-0.0308	0.0067	0.0175	-0.0241	0.0097	0.0164	0.0145	-0.0308	0.0101	0.0037	-0.0135	-0.0138	-0.0044	-0.0167	-0.0054	0.0295	-0.0297	-0.0164	-0.0024	-0.0032	-0.0063	0.0342	0.0069	0.0159	0.0047	0.0021	-0.0123	-0.02	-0.0029	-0.024	0.0089	0.0022	-0.0044	-0.0015	0.0215	-0.0028	-0.015	0.0075	-0.0007	-0.0222	0.0088
BUR-578.HO	BUR-578	Buryat_Irkutsk	Siberia	0.034	0.0072	-0.0078	0.0048	-0.0235	-0.0393	0.0159	0.0051	-0.0165	0.0177	0.017	0.0188	-0.0223	0.0023	0.0055	-0.0173	-0.0133	0.0008	-0.0178	-0.0247	0.0159	-0.0224	-0.0089	0.0054	-0.0015	0.0176	0.0229	0.0047	0.0048	0.0018	-0.0094	-0.0049	-0.0096	0.0062	0.0017	0.0068	-0.0009	0.0063	0.0043	0.0118	0.0017	-0.0201	-0.0018	0.0157	-0.0211	0.0058
BUR-587.HO	BUR-587	Buryat_Irkutsk	Siberia	0.0342	0.0004	-0.0074	0.0033	-0.0216	-0.0391	0.0132	0.0162	-0.0179	0.011	0.0167	0.024	-0.0315	0.0098	0.0147	-0.0129	-0.0162	0.0033	-0.0257	-0.0079	0.0041	-0.0343	-0.0139	-0.006	-0.0092	0.0113	0.0144	0.0002	-0.0119	-0.0061	-0.0128	-0.0037	-0.0152	0.0192	-0.0048	0.0124	0.0231	0.0122	0.014	0.0186	0.0146	-0.0076	0.0048	0.0192	-0.014	0.0064
BUR-594.HO	BUR-594	Buryat_Irkutsk	Siberia	0.0349	0.0003	-0.0131	0.0013	-0.0191	-0.0345	0.0107	0.0088	-0.0089	0.0085	0.0101	0.0128	-0.0204	-0.0033	0.011	-0.0138	-0.0101	-0.0102	-0.006	-0.0239	0.0153	-0.0266	-0.0075	-0.0028	0.0008	0.0084	0.0177	-0.0045	-0.0017	0.0053	0.0034	-0.0018	-0.0102	0.0177	-0.0006	0.0027	0.0019	-0.0038	-0.0043	0.0125	0.0014	-0.0005	0.0097	0.0064	-0.0219	0.0089
BUR-599.HO	BUR-599	Buryat_Irkutsk	Siberia	0.0335	0.0025	-0.008	0.0035	-0.0234	-0.0349	0.0192	0.0089	-0.0185	0.0182	0.0189	0.0227	-0.0308	0.0045	0.0202	-0.0104	-0.0225	-0.0102	-0.0106	-0.0178	0.0149	-0.036	-0.0106	0.0053	-0.0036	0.0117	0.018	0.0001	-0.0066	0	-0.0058	-0.0108	-0.0175	0.0009	-0.0242	-0.003	-0.003	0.0079	-0.0065	0.0162	0.0098	-0.025	0.0015	0.015	-0.0244	-0.0021
BUR-605.HO	BUR-605	Buryat_Irkutsk	Siberia	0.0335	0.0028	-0.0092	0.0016	-0.0193	-0.0241	0.0118	0.0157	0.001	0.0076	0.0126	0.001	-0.0188	0.0003	0.0063	-0.0034	-0.004	-0.0022	0.0048	-0.0178	0.0207	-0.0133	-0.0088	-0.0093	0.0043	0.009	0.0034	-0.0076	-0.0019	-0.0026	0.0067	-0.003	0.0021	0.011	-0.0141	-0.011	0.0101	0.0032	-0.0021	-0.0012	-0.0015	0.0098	-0.0027	0.0123	-0.0133	0.005
BUR-635.HO	BUR-635	Buryat_Irkutsk	Siberia	0.0316	0.0043	-0.0068	-0.0002	-0.0203	-0.0293	0.0147	0.0103	-0.0086	0.0152	0.018	0.0091	-0.0185	-0.0001	0.0118	-0.0146	-0.0089	0.004	-0.007	-0.0218	0.0153	-0.0288	-0.0093	-0.0057	0.0105	0.0118	0.0216	0.0027	0.0004	0.0085	0.0088	-0.0037	-0.0219	0.0022	-0.0022	-0.0007	0.0203	-0.0004	0.0048	0.0095	0.0067	-0.0051	-0.0023	0.0071	-0.0199	-0.0048
BUR-645.HO	BUR-645	Buryat_Irkutsk	Siberia	0.0346	0.0026	-0.0087	0.0034	-0.0269	-0.0371	0.016	0.0103	-0.0073	0.0173	0.0165	0.0055	-0.0109	0.0063	0.0144	-0.0095	-0.0135	0.0014	-0.0119	-0.0137	0.0149	-0.0201	-0.0123	-0.0049	-0.0025	0.0219	0.0199	0.0025	0.0031	0.0008	-0.0023	0.0067	-0.0032	0.0002	-0.0027	-0.0042	0.0076	0.0021	-0.0098	0.0052	0.0034	-0.0035	-0.0014	0.0073	-0.0169	0.0004
BUR-684.HO	BUR-684	Buryat_Irkutsk	Siberia	0.035	0.0025	-0.0124	0.0032	-0.0208	-0.0372	0.0147	0.0114	-0.028	0.0167	0.0139	0.0131	-0.0344	0.0145	0.0123	-0.023	-0.0271	-0.0096	-0.0187	-0.0249	0.0221	-0.0372	-0.0137	0.0008	-0.0034	0.0083	0.0178	-0.001	-0.0137	0.0175	-0.0054	-0.0129	-0.0091	0.0167	-0.015	0.0003	-0.0008	0.0001	0.0185	0.0151	0.0315	-0.0213	-0.0032	0.0082	-0.016	-0.0035
BUR-694.HO	BUR-694	Buryat_Irkutsk	Siberia	0.0338	0.004	-0.0118	0.0052	-0.0298	-0.0512	0.0186	0.0067	-0.0402	0.0168	0.0075	0.036	-0.0491	0.0061	0.0205	-0.0208	-0.0415	-0.0172	-0.0255	-0.0262	0.0186	-0.052	-0.0155	0.0055	-0.0076	0.0125	0.0242	0.0052	0.0071	0.0031	-0.0169	-0.0137	-0.0368	0.0075	-0.0299	-0.026	0.0398	-0.0121	0.007	0.0176	-0.0004	-0.0159	0.0129	-0.0231	-0.0159	-0.0208
BUR-706.HO	BUR-706	Buryat_Irkutsk	Siberia	0.0376	0.0048	-0.0081	0.0043	-0.0208	-0.0296	0.0051	0.0136	-0.0007	0.0132	0.0069	0.0033	-0.0069	-0.002	0.0065	-0.0086	-0.0058	-0.0018	0.0001	-0.0186	0.0112	-0.0246	-0.0164	-0.0099	0.011	0.0118	0.0105	0.0026	0.0024	0.0055	0.0121	0.0103	-0.0009	0.0003	-0.0018	-0.0042	0.0134	-0.0038	0.0054	-0.0039	0.0142	-0.0043	0.0019	0.0082	-0.0059	-0.0075
BUR-205.HO	BUR-205	Buryat_Khorinsky	Siberia	0.0348	0.0013	-0.0126	0.0074	-0.0285	-0.0445	0.0104	0.0069	-0.0621	0.0147	0.0284	0.0431	-0.067	0.0336	0.0192	-0.0296	-0.0605	-0.0349	-0.0307	-0.0195	0.0381	-0.07	-0.0158	0.0214	-0.025	0.0141	0.0413	0.0136	0.0122	-0.0054	-0.0326	-0.0399	-0.0351	0.0167	-0.0376	0.0071	-0.0142	-0.0009	0.0741	0.0347	0.0456	-0.05	0.0213	-0.0079	-0.057	0.0067
BUR-255.HO	BUR-255	Buryat_Khorinsky	Siberia	0.0357	0.0064	-0.0116	0.0032	-0.0181	-0.0224	0.012	0.0082	-0.007	0.0105	0.0113	0.0072	-0.0192	0.0021	0.0084	-0.0059	-0.0038	-0.0098	-0.0056	-0.0128	0.0064	-0.009	-0.0077	-0.0049	0.0044	0.0082	0.0162	0.002	-0.0024	0.0083	0.0041	-0.001	-0.0052	0.0029	0.0042	-0.0127	0.0114	0.002	0.0093	0.0086	0.0044	-0.0118	-0.0005	0.0183	-0.0153	0.0043
BUR-258.HO	BUR-258	Buryat_Khorinsky	Siberia	0.0375	0.0019	-0.0099	0.0089	-0.0281	-0.0467	0.02	0.0065	-0.0487	0.0153	0.0241	0.0443	-0.0603	0.0286	0.0119	-0.0283	-0.0531	-0.0127	-0.0318	-0.0054	0.0226	-0.0595	-0.0216	0.0107	-0.0205	0.0115	0.0253	0.0013	0.0113	0.0024	-0.0193	-0.0281	-0.039	0.0287	-0.017	-0.0033	0.0171	0.0105	0.004	0.0463	0.0156	-0.0249	0.0161	0.0164	-0.0223	-0.0292
BUR-358.HO	BUR-358	Buryat_Khorinsky	Siberia	0.0365	-0.0002	-0.0086	0.0035	-0.0184	-0.0256	0.0057	0.0104	-0.0123	0.0021	0.0046	0.015	-0.0189	-0.0038	0.0059	-0.008	-0.0021	0.0018	-0.0094	-0.0137	0.0078	-0.0156	0.0019	-0.004	-0.002	0.0086	0.0177	-0.0025	-0.0034	0.0038	-0.0062	-0.0138	-0.0098	0.0001	0.0084	0.0035	0.0121	-0.0086	-0.0048	0.0172	-0.006	-0.0043	0.0116	0.0026	-0.0094	-0.0001
BUR-382.HO	BUR-382	Buryat_Khorinsky	Siberia	0.0335	0.0055	-0.0095	0.0022	-0.0214	-0.0428	0.012	0.0172	-0.0259	0.0059	0.0157	0.016	-0.0355	0.0124	0.0128	-0.014	-0.0259	-0.0175	-0.0153	-0.0096	0.0226	-0.0338	-0.026	-0.0045	0.0002	0.0123	0.0141	-0.0001	0.008	-0.0021	0	0.0019	-0.0185	0.022	-0.0188	-0.0128	0.0206	0.0097	-0.0025	0.0169	0.0106	-0.0147	0.0135	0.0222	-0.029	-0.0044
BUR-215.HO	BUR-215	Buryat_Zakamensky	Siberia	0.0353	0.0045	-0.0117	0.0051	-0.0221	-0.0426	0.0058	0.0097	-0.0212	0.0039	0.0113	0.018	-0.0241	0.0117	0.0146	-0.0097	-0.0219	-0.0016	-0.0097	-0.0097	0.0261	-0.0336	-0.0098	0.0064	-0.0117	0.0087	0.0109	0.0055	0.0041	-0.0041	-0.0167	-0.0122	-0.0225	0.003	-0.0216	-0.0041	0.0089	-0.0016	0.0077	0.0138	0.0088	-0.0191	0.0024	0.0077	-0.0154	0.0055
BUR-217.HO	BUR-217	Buryat_Zakamensky	Siberia	0.0332	0.0041	-0.0118	0.0022	-0.0171	-0.0343	0.0046	0.0133	-0.0181	0.0048	0.0106	0.0189	-0.0301	0.0132	0.0094	-0.0145	-0.0333	-0.0179	-0.0138	-0.023	0.0224	-0.0289	-0.0144	0.0011	-0.0008	0.0184	0.0296	-0.0022	0.0106	0.0028	-0.0022	-0.008	-0.0155	0.0118	-0.0185	0.0002	0.0128	0.0101	0.0113	0.0132	0.0006	-0.0061	0.0067	0.0226	-0.0101	0.019
BUR-415.HO	BUR-415	Buryat_Zakamensky	Siberia	0.0355	0.0028	-0.0171	0.0073	-0.0295	-0.0601	0.017	0.0267	-0.0673	0.0079	0.0316	0.035	-0.0731	0.0404	0.0202	-0.0338	-0.0654	-0.01	-0.028	-0.0017	0.0491	-0.0763	-0.0182	0.0186	-0.0326	0.0214	0.036	0.0303	0.0033	-0.0211	-0.0226	-0.057	-0.033	0.0543	-0.0285	0.0022	0.0381	-0.0298	0.0204	0.0258	0.0291	-0.0602	0.0208	0.0167	-0.0196	-0.0225
BUR-531.HO	BUR-531	Buryat_Zakamensky	Siberia	0.0343	0.0036	-0.0082	0.0011	-0.012	-0.0303	0.005	0.0102	-0.0022	-0.0067	0.0075	0.0151	-0.0253	-0.0041	0.0112	-0.0058	0.0005	0.0035	-0.0016	-0.0084	0.0136	-0.0123	-0.0132	-0.0023	0.0109	0.0107	-0.0007	-0.0045	-0.0055	0.0017	0.0013	-0.0029	-0.0134	-0.0017	-0.0172	-0.0175	0.0125	0.0158	0.0053	0.0192	0.0047	0.003	-0.0181	0.0105	-0.025	-0.0026
BUR-562.HO	BUR-562	Buryat_Zakamensky	Siberia	0.0354	0.0079	-0.0097	0.0022	-0.0215	-0.0341	0.0149	0.013	-0.0155	0.0082	0.0147	0.0163	-0.032	0.002	0.0062	-0.0052	-0.0275	-0.0094	-0.0112	-0.0179	0.0252	-0.0281	-0.0088	0.0001	-0.0011	0.0138	0.0163	0.0046	-0.0029	0.0133	0.005	-0.0057	-0.0271	-0.0077	0.0039	-0.0029	0.0108	0.0048	0.0078	0.0121	0.0124	-0.0038	-0.0068	0.0051	-0.023	0.0122
BUR-568.HO	BUR-568	Buryat_Zakamensky	Siberia	0.0363	0.0019	-0.0093	0.002	-0.0222	-0.0464	0.0116	0.0162	-0.0356	0.0049	0.0151	0.0266	-0.0408	0.0145	0.0211	-0.021	-0.0296	-0.0001	-0.0243	-0.0277	0.01	-0.0553	-0.0099	0.0119	-0.0081	0.0049	0.0251	0.0056	-0.0034	0.006	-0.0148	-0.0239	-0.0283	0.0076	-0.0176	0.005	0.0045	-0.0165	0.0083	0.0287	0.0138	-0.017	0.0261	0.0082	-0.0243	-0.0027
MC_06.HO	MC_06	Chukchi	Siberia	0.0376	0.0506	-0.0301	0.0004	-0.0728	0.1657	-0.0025	-0.0489	-0.0093	-0.0206	-0.0365	0.0294	-0.0297	-0.0016	0.0134	-0.0068	0.0002	-0.0057	0.0036	-0.008	0.022	-0.0156	-0.0142	-0.0009	0.0019	0.0045	0.0009	0.0077	0.0049	0.0067	0.0084	-0.0058	0.0012	-0.0055	-0.0007	0.0058	0.001	0.0087	-0.0101	0.001	-0.0097	0.0046	0.0051	-0.0107	0.0005	-0.0123
MC_08.HO	MC_08	Chukchi	Siberia	0.0369	0.048	-0.0258	0.0012	-0.0678	0.1646	0.003	-0.0487	-0.0076	-0.02	-0.0372	0.033	-0.0304	-0.0076	0.0202	-0.0023	-0.0031	0.0005	0.0085	-0.0166	0.0145	-0.0091	-0.0187	-0.0002	-0.0003	-0.0021	-0.0009	0.0071	0.0114	0.0017	0.0088	-0.0011	-0.0156	0.0067	-0.0027	0.0033	-0.0132	0.0097	-0.0039	-0.0027	-0.0082	0.0069	-0.0021	-0.012	-0.0007	-0.0114
MC_14.HO	MC_14	Chukchi	Siberia	0.0352	0.0475	-0.029	-0.0027	-0.0559	0.169	0.0014	-0.0516	-0.0079	-0.0206	-0.034	0.0366	-0.0359	-0.0042	0.0164	-0.0075	0.0018	-0.0069	0.0029	-0.014	0.0165	-0.014	-0.0268	-0.0136	0.0036	0.0009	-0.0054	-0.0011	0.0061	-0.0037	-0.0032	-0.0051	-0.0015	-0.0024	-0.0003	0.0025	0.0038	-0.0004	-0.0021	0.0077	0.0038	-0.0067	0.0018	0.012	0.0017	-0.0013
MC_15.HO	MC_15	Chukchi	Siberia	0.0371	0.0489	-0.0324	-0.0002	-0.0707	0.1635	-0.0049	-0.0545	-0.009	-0.023	-0.0426	0.0304	-0.0281	-0.0005	0.016	-0.009	-0.0008	-0.0132	0.0015	-0.0086	0.0139	-0.0077	-0.0089	-0.0061	-0.0087	0.0054	0.0094	0.0072	0.0106	-0.0007	0.0064	-0.0054	-0.0029	0.0011	-0.0055	0.0027	-0.0081	-0.0109	-0.0043	-0.0074	0.006	0.0044	0.004	-0.0131	0.0034	0.0009
MC_16.HO	MC_16	Chukchi	Siberia	0.0375	0.0463	-0.0324	0.0024	-0.0695	0.1703	-0.0017	-0.0453	-0.0053	-0.024	-0.0371	0.0307	-0.032	0.0035	0.0144	-0.0079	0.0037	-0.0044	0.0031	-0.0084	0.0192	-0.0173	-0.0125	-0.004	-0.0006	0.0051	-0.0037	0.0024	0.0088	0.0035	0.0044	-0.0034	-0.0107	0.0023	0.0011	-0.0027	-0.0031	-0.0039	-0.0005	-0.0032	-0.0005	0.0037	-0.0037	-0.0054	-0.0051	-0.0192
MC_17.HO	MC_17	Chukchi	Siberia	0.0376	0.0502	-0.0311	-0.0002	-0.0658	0.1648	0.0013	-0.0437	-0.0081	-0.0179	-0.0317	0.03	-0.0301	-0.0002	0.0132	-0.0074	-0.0006	-0.0063	0.0084	-0.0166	0.0211	-0.0103	-0.0183	-0.0092	-0.0011	-0.001	0.0008	-0.0037	0.0056	-0.003	0.0059	0.0043	0.0007	0.0024	-0.0052	-0.0013	-0.0047	0.0008	-0.0007	0.006	0.0026	0.0063	0.0061	-0.0006	0.0065	-0.0108
MC_18.HO	MC_18	Chukchi	Siberia	0.0366	0.0521	-0.031	0.0009	-0.069	0.1687	-0.0035	-0.0504	-0.0093	-0.0211	-0.0366	0.0304	-0.0282	-0.0003	0.0122	-0.0025	-0.0017	-0.0039	0.0032	-0.0131	0.0161	-0.0132	-0.0111	-0.0015	-0.0003	0.0024	-0.0053	0.0026	0.004	0.0034	0.0032	-0.0064	-0.0092	-0.0018	0.0047	0.0078	-0.0029	0.0019	-0.0001	-0.0011	0.0023	-0.0002	0.0083	-0.0125	0.0025	-0.0073
MC_25.HO	MC_25	Chukchi	Siberia	0.0369	0.052	-0.0312	-0.0006	-0.0673	0.1681	0.0027	-0.0467	-0.0122	-0.0209	-0.0313	0.03	-0.0314	-0.0033	0.0155	-0.0007	-0.0001	-0.006	0.0033	-0.0156	0.016	-0.0029	-0.0081	-0.0082	-0.0071	-0.0023	0.0022	-0.0004	0.0087	0.0003	-0.0043	-0.0031	0.0006	0.0025	-0.0017	-0.0005	0.0013	0.0019	0.0026	-0.0006	-0.0036	0.0005	0.0036	-0.0065	0.0119	-0.0163
MC_38.HO	MC_38	Chukchi	Siberia	0.0364	0.0488	-0.0299	0.001	-0.0622	0.1648	0.0003	-0.0498	-0.0108	-0.0162	-0.0337	0.0338	-0.0329	0.0014	0.0142	-0.0087	0.0039	-0.0063	-0.0001	-0.0092	0.0215	-0.0156	-0.0104	-0.0035	-0.0011	0.0054	-0.0009	0.0038	0.0021	-0.003	0.0025	-0.0038	0.0001	0.0096	-0.0032	-0.0018	0.0033	0.003	0.0061	0.0017	0.0083	-0.0017	0.0084	0.0061	-0.0078	-0.0062
MC_40.HO	MC_40	Chukchi	Siberia	0.0363	0.0467	-0.0249	0.0003	-0.061	0.1602	0.0004	-0.0479	-0.0102	-0.0193	-0.0333	0.0266	-0.0338	0.0045	0.0153	-0.0095	0.0064	-0.0076	0.002	-0.0145	0.024	-0.0121	-0.0156	-0.0051	0.0068	0.0032	0.0005	-0.0003	0.0075	-0.0024	0.0015	-0.005	-0.0046	0.0049	0	0.0077	0.0048	-0.0012	0.0096	0.0085	0.0036	-0.0046	0.0087	0.0092	-0.0011	-0.0105
Dolgan1708.HO	Dolgan1708	Dolgan	Siberia	0.0394	0.0331	-0.0257	0.0031	-0.0196	-0.0387	-0.0189	0.014	0.0126	-0.0165	-0.0131	0.0064	0.0086	-0.0222	0.0075	-0.0022	0.0043	0.0154	0.0052	0.0057	-0.0042	0.0052	0.0134	-0.0012	-0.012	0.0143	0.0179	0.0014	0.0074	0.0053	0.0084	0.011	0.0198	-0.0016	0.0079	-0.0042	0.0069	-0.0088	-0.0054	0.0003	-0.0052	0.0031	0.005	0.0023	0.0024	-0.0085
Dolgan3185.HO	Dolgan3185	Dolgan	Siberia	0.0367	0.017	-0.0116	0.0022	-0.0138	-0.0288	-0.0061	0.0109	0.0102	-0.0148	-0.0075	0.0082	0.0004	-0.0172	0.0116	-0.0012	0.0066	0.0132	0.0096	-0.0051	0.0192	0.0006	0.0006	-0.009	-0.0153	0.0172	0.0156	0.0061	0.0076	0.0052	0.0063	0.012	0.0098	0.0048	0.0205	0	0.0087	0.0042	-0.0077	-0.0024	-0.004	-0.009	-0.0043	-0.0004	0.0191	0.0128
Dolgan3857.HO	Dolgan3857	Dolgan	Siberia	0.0286	0.0299	-0.0205	0.0062	-0.0212	-0.036	-0.0183	0.0221	0.0016	-0.0329	-0.0215	0.0489	0.0331	-0.0351	0.0091	0.0048	0.0211	0.0251	0.0108	0.0108	-0.0067	0.0465	0.0118	0.0107	-0.053	0.002	0.0281	0.0237	0.0174	0.0058	0.0377	0.0687	0.0171	-0.0316	0.0293	0.0384	0.0431	0.0326	0.0492	-0.0463	-0.0253	-0.1074	0.0709	-0.0759	0.0531	-0.0072
Dolgan3875.HO	Dolgan3875	Dolgan	Siberia	0.0325	0.0313	-0.0247	0.0056	-0.0269	-0.0493	-0.017	0.027	0.0067	-0.0177	-0.0069	0.057	0.0123	-0.0688	0.012	0.0028	0.0122	0.0364	0.0205	0.0033	-0.0027	0.1569	-0.0433	0.0621	-0.1137	0.0344	0.0562	0.0414	0.0407	0.0537	0.0761	0.1306	0.0329	-0.1205	0.0546	0.1139	0.1156	0.0922	0.0721	-0.1671	-0.0673	-0.2483	0.2047	-0.1985	0.1572	0.0169
Tuebingen02.HO	Tuebingen02	Enets	Siberia	0.0311	0.0598	-0.0246	0.0023	0.0151	-0.0163	-0.0408	0.0084	0.0041	-0.0496	-0.0342	-0.0008	0.0114	-0.0014	0.0008	-0.003	0.0099	0.0125	0.0079	0.0173	-0.0069	0.0186	0.0292	0.0116	-0.0229	-0.0161	0.0067	0.007	-0.0093	-0.0096	-0.0058	-0.0119	-0.0003	-0.0037	-0.0107	0.0014	-0.001	-0.0124	-0.0076	-0.0051	0.0095	0.0015	-0.0036	0.0053	0.0019	-0.0009
Tuebingen35.HO	Tuebingen35	Enets	Siberia	0.0224	0.0518	-0.017	0.001	0.0187	-0.0179	-0.0418	0.009	0.0073	-0.0447	-0.0303	0.0006	0.0041	-0.0092	-0.0007	0.0091	0.0104	0.018	0.0098	0.02	-0.0067	0.0186	0.0371	0.0056	-0.0206	-0.0057	0.0083	0.0124	-0.008	-0.0075	-0.0042	-0.0113	0.0038	0.0078	-0.0043	-0.0127	-0.0091	-0.0121	-0.0067	0.0081	0.0038	-0.0001	0.0028	0.0039	-0.0059	0.0054
Tuebingen44.HO	Tuebingen44	Enets	Siberia	0.0292	0.0553	-0.027	0.0022	0.0157	-0.0216	-0.0376	0.0075	0.012	-0.0384	-0.0262	0.0005	0.0127	-0.0124	-0.0003	-0.0031	0.0054	0.0212	0.0013	0.0124	-0.007	0.0211	0.0404	0.0098	-0.0162	-0.0022	0.0131	0.0129	-0.0049	-0.0037	0.002	-0.0074	0.0052	-0.0052	-0.013	-0.0082	-0.0139	-0.0074	0.0052	0.0031	-0.0028	0.008	0.0037	0.0098	0.0142	0.0186
S_Even-1.DG	Nlk1	Even	Siberia	0.0319	0.0303	-0.0153	0.0045	-0.0256	-0.022	-0.0114	0.0198	0.0066	-0.017	-0.0148	0.007	0.0009	-0.0273	0.0217	-0.0024	0.0081	0.0281	0.007	0.0089	0.0032	0.009	0.019	-0.0022	-0.011	0.0125	0.0238	0.0151	-0.002	-0.0034	-0.0003	0.017	0.0107	-0.003	0.0049	-0.0042	0.014	0.0104	-0.0041	-0.0038	-0.0014	-0.0044	-0.0049	-0.0036	0.0049	0.0093
Nlk10.HO	Nlk10	Even	Siberia	0.0085	0.0218	-0.0023	0.0024	-0.0268	-0.0167	-0.0114	0.0088	0.0046	-0.0111	-0.008	0.0006	0.0123	-0.0157	0.0144	-0.0038	0.0049	0.0149	-0.0039	0.0077	-0.0021	0.0029	0.0132	0.0071	0.0087	0.0096	0.0153	0.0199	0.014	-0.0111	-0.0159	-0.005	0.0129	0.0045	0.0057	0.0101	-0.0025	-0.0113	0.0007	-0.0111	-0.0152	0.0123	-0.0117	0.0003	0.0032	-0.0136
Nlk14.HO	Nlk14	Even	Siberia	0.0099	0.0285	0.0047	0.0044	-0.018	-0.0092	-0.0107	0.0139	0.0059	-0.0111	-0.0048	0.0026	0.0044	-0.0141	0.0071	-0.0014	0.0009	0.0153	0.0061	0.0042	-0.0019	0.0012	0.0251	0.0034	-0.005	0.013	0.0146	0.0082	0.0088	-0.0014	0.0066	0.016	0.0198	-0.0066	0.0104	-0.0093	0.0185	-0.0033	0.0031	-0.0093	0.0117	-0.0038	0.0007	0.0069	0.0071	0.0035
Nlk16.HO	Nlk16	Even	Siberia	0.0125	0.0267	0.0001	0.0041	-0.019	-0.0221	-0.0023	0.0182	0.0026	-0.0054	-0.0106	0.0069	0.0022	-0.0173	0.0074	-0.0035	0.0062	0.0151	0.0067	0.0159	-0.0031	-0.0002	0.0161	0.0031	-0.0069	0.0111	0.0181	0.0078	0.0052	0.0012	-0.0049	0.0144	0.012	-0.009	-0.0017	-0.0139	-0.0027	-0.0089	-0.0025	-0.0049	-0.0002	0.0115	0.0022	0.0068	0.0252	0.0051
S_Even-2.DG	Nlk18	Even	Siberia	0.0414	0.0383	-0.0308	0.0045	-0.0356	-0.0243	-0.0215	0.0189	0.0111	-0.0114	-0.0136	0.009	0.0095	-0.0181	0.0124	-0.0025	0.0063	0.0165	-0.0004	0.0121	0.0031	0.0083	0.0215	0.0023	-0.0153	0.0058	0.0112	0.0047	0.004	-0.0098	0.0042	0.0091	0.0136	0.0059	0.0011	0.0032	-0.001	-0.0049	0.0066	-0.0058	-0.0062	-0.0004	-0.0014	-0.0021	-0.0001	0.0051
Nlk19.HO	Nlk19	Even	Siberia	-0.0043	0.0167	0.0233	-0.0022	-0.0084	-0.0078	0.0057	0.016	-0.0002	-0.0102	0.0057	0.0119	0.0006	-0.0167	0.0105	0.0081	0.0028	0.0121	0.0018	-0.0159	-0.0031	0.0058	0.0082	-0.0048	-0.0011	0.02	0.0166	0.0048	0.0173	0.0019	0.0005	0.0132	0.0023	-0.0031	0.0168	-0.0032	0.0055	0.003	-0.0167	-0.0013	-0.0009	-0.0009	0.0073	-0.018	-0.0031	-0.0134
S_Even-3.DG	Nlk3	Even	Siberia	0.0421	0.0327	-0.0252	0.0047	-0.0322	-0.0381	-0.0195	0.0228	0.0129	-0.0215	-0.0168	0.0144	0.0096	-0.0233	0.0237	-0.0106	0.006	0.0345	0.01	0.0129	0.0043	0.0231	0.0361	0.0051	-0.0147	0.0035	0.0251	0.0145	0.0157	-0.0019	-0.0018	0.0064	0.0122	0.0004	0.0122	0.0015	0.0132	0.0033	-0.0002	0.0073	-0.0031	0.0051	-0.007	0.0082	0.0076	0.0071
Nlk5.HO	Nlk5	Even	Siberia	0.0199	0.0248	-0.0041	0.0022	-0.0163	-0.0215	-0.0139	0.0139	0.0077	-0.0142	-0.0137	0.0006	-0.0053	-0.01	0.0193	0.0032	0.0116	0.0156	0.0024	0.0088	0.0034	-0.0019	0.0184	-0.0073	-0.0153	0.0165	0.0285	0.013	-0.0046	-0.0001	0.0043	0.0045	0.0194	-0.0077	0.0304	0.0028	0.0099	0.0128	-0.0142	-0.0037	-0.0101	0.0035	-0.0085	-0.0083	0.0134	-0.0011
Nlk6.HO	Nlk6	Even	Siberia	0.0327	0.0315	-0.0178	0.0026	-0.0248	-0.0277	-0.0148	0.0221	0.0127	-0.0202	-0.0168	0.0161	-0.0048	-0.0216	0.0191	0.001	0.0013	0.02	0.0043	0.0053	0.0036	0.0077	0.0308	-0.0018	-0.0181	0.0219	0.0264	0.0129	0.0204	-0.0024	-0.0053	0.0109	0.018	-0.0111	0.0078	0.0044	0.0162	-0.0114	-0.0098	-0.0074	-0.0037	0.0184	-0.0034	-0.0088	0.018	0.0065
AMU-049.HO	AMU-049	Evenk_FarEast	Siberia	0.0235	0.0252	-0.0092	0.0013	-0.0181	-0.0227	-0.014	0.0154	0.0074	-0.0157	-0.012	0.0023	0.0074	-0.0129	0.0164	0.0067	-0.0045	0.0199	0.0097	0.0167	-0.0024	0.0052	0.0171	-0.0007	-0.0138	0.0036	0.019	0.0151	0.0205	-0.0064	0.0002	0.01	0.0125	-0.0022	0.0134	-0.0085	0.0203	0.0012	-0.0063	-0.0082	0.0015	0.0013	-0.0059	-0.0074	0.0172	0.0099
AMU-139.HO	AMU-139	Evenk_FarEast	Siberia	0.0316	0.0022	0.0002	0.0052	-0.0532	0.0065	0.0022	0.0098	0.0018	0.0429	0.0463	-0.0354	0.0385	0.0064	-0.0198	0.0015	0.0005	-0.0011	-0.0046	0.016	-0.0313	0.0173	-0.0012	0.008	0.0018	-0.0142	-0.0036	0.0037	-0.0038	-0.0044	0.0027	-0.0131	0.0011	0.0031	0.0086	0.0028	0.0078	0.002	0.0115	0.0054	0.003	0.0097	-0.0145	0.0024	0.0033	-0.0014
AMU-554.HO	AMU-554	Evenk_FarEast	Siberia	0.0446	0.0096	-0.0124	0.0047	-0.053	-0.0046	-0.0001	0.0133	0.0067	0.0249	0.0245	-0.0195	0.0201	-0.0021	-0.0088	0.0073	0.0051	0.0088	0.0052	0.0119	-0.0114	0.0093	0.0118	-0.0015	0.0039	0.0068	-0.001	-0.0066	-0.0038	-0.0015	-0.0003	0.0009	0.0092	-0.0033	0.0085	-0.0005	-0.0073	0.012	-0.0022	0.0001	0.0002	-0.0042	-0.0024	0.0012	-0.0023	0.0031
AMU-672.HO	AMU-672	Evenk_FarEast	Siberia	0.0186	0.0055	0.008	0.0013	-0.0293	0.0001	0.0026	0.0121	-0.0011	0.0221	0.0231	-0.0045	0.0015	-0.0107	0.0109	0.0072	0.0026	-0.0023	-0.0025	-0.0039	-0.0092	-0.0078	-0.0043	-0.0025	0.0056	0.018	0.0054	0.0001	-0.0017	-0.0068	0	0.0169	0	0.0003	0.0012	0.0004	-0.0025	-0.0134	-0.0068	-0.0152	0.0075	0.0115	0.0039	-0.0084	-0.0029	-0.0011
AMU-686.HO	AMU-686	Evenk_FarEast	Siberia	0.0453	0.0101	-0.0142	0.0028	-0.0437	-0.0217	-0.0076	0.0188	0.0066	0.0202	0.0175	-0.0135	0.029	-0.0107	0.0044	-0.0024	0.0074	0.0102	0.0083	0.0154	-0.0079	0.0122	0.017	0.0008	-0.0044	-0.0081	-0.002	0.0066	0.006	-0.0018	0.0023	0.0013	0.0033	-0.0067	0.0035	-0.0032	-0.0033	0.0043	-0.0053	-0.0032	0.0048	0.0041	0.0017	0.0135	-0.0011	0.0076
EV-004.HO	EV-004	Evenk_Transbaikal	Siberia	0.0443	0.0425	-0.0344	0.0103	-0.0446	-0.0534	-0.0249	0.0235	-0.0042	-0.0202	-0.022	0.0202	-0.002	-0.0251	0.0281	-0.0175	-0.0053	0.0378	0.0021	0.0418	-0.015	0.0046	0.0487	0.013	-0.0236	0.0073	0.0285	0.0268	0.0117	-0.0179	-0.0186	-0.0151	-0.0032	0.0194	0.0022	0.0101	0.0083	-0.0025	-0.0016	0.0034	0.012	-0.0009	0.0022	0.0018	0.0138	-0.002
EV-023.HO	EV-023	Evenk_Transbaikal	Siberia	0.0371	0.0425	-0.0336	0.0051	-0.0333	-0.0343	-0.0306	0.0156	0.0095	-0.026	-0.0317	0.0098	0.0098	-0.0226	0.0219	-0.0114	0.0088	0.0318	0.0046	0.0333	-0.0014	0.0198	0.0562	0.006	-0.023	0.0038	0.0239	0.0155	-0.0049	-0.014	0.0035	-0.0044	0.0004	0.0111	0.0044	0.0024	0.0028	-0.0083	-0.0013	-0.0029	0.0046	0.0003	0.0082	0.0052	0.0032	-0.0088
EV-040.HO	EV-040	Evenk_Transbaikal	Siberia	0.0437	0.0495	-0.0355	0.0061	-0.0397	-0.0469	-0.0287	0.0233	-0.0043	-0.0307	-0.0235	0.0157	0.0041	-0.0243	0.0277	-0.0206	-0.0015	0.0292	0.0069	0.0421	-0.0036	0.0033	0.0524	0.0169	-0.033	0.0022	0.0257	0.0139	0.007	-0.0155	-0.0111	-0.0158	0.0039	0.0166	0.0191	-0.0015	-0.0037	-0.0067	-0.0161	0.0161	0.0048	-0.0028	-0.0055	0.001	0.0152	0.0085
EV-050.HO	EV-050	Evenk_Transbaikal	Siberia	0.0381	0.0405	-0.0272	0.0096	-0.0375	-0.0453	-0.0321	0.0271	-0.0188	-0.019	-0.0142	0.0139	-0.002	-0.024	0.0236	-0.0142	-0.0133	0.0234	-0.0082	0.0312	-0.0128	0.0045	0.0544	0.0183	-0.0384	-0.0002	0.032	0.0222	0.001	-0.0168	-0.0135	-0.0189	-0.006	0.0156	-0.0019	-0.0001	-0.0021	0.003	-0.0097	0.0213	0.0161	-0.0105	-0.0068	0.0173	0.0007	0.0031
EV-052.HO	EV-052	Evenk_Transbaikal	Siberia	0.0406	0.0439	-0.0357	0.0068	-0.0466	-0.0458	-0.0278	0.0238	-0.0107	-0.0209	-0.0196	0.0186	-0.0104	-0.0262	0.0292	-0.0103	-0.007	0.037	-0.0043	0.0321	-0.0113	0.008	0.0552	0.0196	-0.0309	0.0032	0.0343	0.0205	0.0124	-0.0215	-0.0155	-0.0096	0.0029	0.01	0.0022	-0.0009	0.0075	-0.0083	-0.0052	0.0081	0.019	0.002	-0.0092	0.014	0.0077	-0.0024
EV-082.HO	EV-082	Evenk_Transbaikal	Siberia	0.0412	0.0422	-0.0338	0.005	-0.0393	-0.0481	-0.0233	0.0208	-0.0019	-0.0246	-0.0217	0.0133	-0.01	-0.0229	0.026	-0.0177	0.0032	0.0324	-0.0002	0.0287	-0.0037	0.011	0.0501	0.0148	-0.0266	-0.0013	0.0288	0.0268	0.005	-0.0031	-0.0074	-0.0105	-0.0007	0.0123	0.0002	-0.0026	-0.002	0.0081	-0.0031	0.0021	0.0125	0.0028	-0.0136	-0.001	0.0058	-0.0008
EV-110.HO	EV-110	Evenk_Transbaikal	Siberia	0.0434	0.042	-0.0341	0.0093	-0.0394	-0.0556	-0.0225	0.0251	-0.0194	-0.032	-0.0251	0.0249	-0.0163	-0.0245	0.0265	-0.0181	-0.014	0.0442	0.0034	0.0281	-0.0084	0.0047	0.0575	0.021	-0.0341	0.0138	0.0449	0.0252	0.0102	-0.0165	-0.0065	-0.0084	-0.0054	0.0156	0.0033	-0.0041	0.0014	-0.0038	0.0088	0.0172	0.0034	0.0029	-0.0059	-0.0029	0.0151	-0.0023
EV-147.HO	EV-147	Evenk_Transbaikal	Siberia	0.0408	0.0375	-0.0256	0.0042	-0.0288	-0.0316	-0.021	0.0219	0.0076	-0.0185	-0.0178	0.0131	0.0024	-0.0233	0.015	-0.003	0.0116	0.0314	-0.0004	0.0152	-0.0045	0.0168	0.0337	0.0051	-0.0213	0.0117	0.0257	0.0115	0.0165	-0.0118	0.0017	0.0061	0.0104	0.0008	0.0194	0	0.0083	-0.0013	-0.0049	0.0101	-0.0071	-0.0066	-0.0126	0.0021	0.0128	0.0056
Kor57.HO	Kor57	Itelmen	Siberia	0.0372	0.0465	-0.0314	0.002	-0.0835	0.1778	0.0005	-0.0514	-0.0096	-0.0082	-0.0288	0.02	-0.0243	0.0021	0.0012	-0.007	0.0023	-0.0154	-0.0034	-0.0067	0.001	-0.0163	-0.009	-0.003	-0.0065	-0.0052	-0.0078	0.0057	0.0036	0.0002	0.0011	-0.0024	-0.0284	-0.0092	-0.0152	0.0013	-0.0198	0.0087	-0.0084	-0.0111	-0.0084	0.009	0.0035	-0.0414	-0.0065	-0.0106
Kor60.HO	Kor60	Itelmen	Siberia	0.0379	0.0456	-0.0275	0.0021	-0.0818	0.1779	-0.0007	-0.0565	-0.0066	-0.012	-0.0278	0.0146	-0.0248	0.0014	0.0004	0.0037	-0.0049	-0.0161	-0.0008	-0.008	0.0049	-0.0134	-0.0138	-0.0023	0.0005	-0.0106	-0.0129	-0.0021	-0.0017	0.0068	0.0073	-0.0066	-0.0298	-0.0116	-0.0235	0.0034	-0.0229	0.0046	-0.0183	-0.0015	-0.0123	0.0131	0.0026	-0.0378	-0.0122	-0.0077
Kor62.HO	Kor62	Itelmen	Siberia	0.0371	0.0428	-0.0301	0.0027	-0.0844	0.1704	0	-0.0516	-0.01	-0.0036	-0.027	0.0115	-0.0192	0.0117	-0.002	-0.0105	0.0014	-0.0098	-0.0026	-0.004	0.01	-0.0075	-0.0039	0.0044	-0.0069	-0.0039	-0.0037	0.005	0.0038	-0.0041	0.0014	0.0018	-0.0289	-0.0105	-0.0273	-0.0016	-0.0187	0.0118	-0.0048	-0.0049	-0.0115	0.017	-0.0045	-0.0389	-0.0102	-0.0138
Kor72.HO	Kor72	Itelmen	Siberia	0.0377	0.0462	-0.0337	0.0039	-0.0905	0.1752	0.0004	-0.054	-0.0077	-0.001	-0.0234	0.0127	-0.0218	0.0088	-0.0033	-0.0004	-0.0066	-0.0192	-0.0045	-0.0125	-0.0015	-0.0129	-0.018	-0.0062	-0.0109	-0.0034	-0.0264	-0.0007	0	0.0006	0.0036	-0.0076	-0.0243	-0.0196	-0.0291	-0.0021	-0.0299	0.0058	-0.0074	-0.011	-0.0145	0.0009	-0.0073	-0.0491	-0.0165	-0.0082
Kor76.HO	Kor76	Itelmen	Siberia	0.0373	0.046	-0.0317	0.0026	-0.0879	0.1806	0.0036	-0.0529	-0.0081	-0.0071	-0.0289	0.0193	-0.026	0.0012	-0.0009	0.0008	-0.0057	-0.0145	0.0006	-0.009	0.0184	-0.0203	-0.0117	0.0008	-0.011	-0.0037	-0.0103	0.0045	0.0038	0.0012	0.0048	0.0022	-0.0289	-0.0141	-0.0173	0.0025	-0.0323	0.009	-0.0146	-0.0101	-0.0197	0.0146	-0.0111	-0.0413	-0.0097	-0.0113
Kor78.HO	Kor78	Itelmen	Siberia	0.0375	0.0462	-0.0343	0.0021	-0.0912	0.187	-0.0009	-0.0577	-0.0125	-0.0038	-0.031	0.0212	-0.0294	0.0113	0.0007	0.0029	-0.0063	-0.0113	-0.0075	-0.0182	0.0066	-0.0146	-0.013	-0.0012	-0.0075	-0.0056	-0.0221	0.001	0.0011	0.0073	0.0087	-0.0029	-0.0272	-0.02	-0.0296	0.0072	-0.0385	0.0115	-0.0191	-0.0095	-0.0188	0.0096	0.0027	-0.0529	-0.0086	-0.0173
S_Itelman-1.DG	S_Itelman-1	Itelmen	Siberia	0.0372	0.0471	-0.0365	0.002	-0.0901	0.1844	0.0027	-0.0629	-0.0057	-0.0077	-0.0335	0.0195	-0.0305	0.0041	0.0021	0.0019	-0.0022	-0.0199	-0.0016	-0.0089	0.0007	-0.0121	-0.0108	-0.0006	-0.0048	-0.0035	-0.0238	0.0091	0.0002	0.0076	0.0061	-0.0179	-0.0206	-0.0154	-0.0262	-0.0031	-0.04	0.012	-0.0078	-0.0068	-0.0214	0.002	-0.0072	-0.0551	-0.0039	-0.0146
Tuebingen76.HO	Tuebingen76	Ket	Siberia	0.0226	0.0584	-0.0187	-0.0017	0.0673	-0.0024	-0.0517	-0.011	0.0068	-0.017	-0.016	-0.0274	0.0224	0.0334	-0.0373	-0.0158	-0.0172	-0.0394	-0.0373	-0.0217	-0.0311	-0.0274	-0.0424	0.0039	0.0098	0.0042	-0.0095	-0.0033	0.0069	-0.0029	-0.0187	-0.0023	0.0081	-0.0123	-0.035	-0.0104	-0.0126	-0.0365	0.0092	-0.0103	0.0157	0.0114	0.0152	-0.0081	0.0133	-0.0074
Tuebingen80.HO	Tuebingen80	Ket	Siberia	0.0218	0.0618	-0.0157	-0.0036	0.0799	-0.0072	-0.0502	-0.017	-0.0007	-0.0071	-0.0165	-0.0323	0.0271	0.0476	-0.0387	-0.0114	-0.0173	-0.0266	-0.036	-0.0083	-0.0339	-0.0364	-0.0392	0.0085	0.0012	0.0167	-0.0135	-0.0083	0.0144	-0.0055	-0.0174	-0.0039	0.005	-0.0209	-0.0355	-0.0003	-0.0084	-0.049	-0.008	-0.0048	0.013	0.0131	0.0253	-0.0145	0.0164	0.0064
Tuebingen81.HO	Tuebingen81	Ket	Siberia	0.0233	0.0604	-0.0246	-0.0031	0.0761	0.0009	-0.0508	-0.0106	-0.0006	-0.0131	-0.0244	-0.0343	0.0268	0.0441	-0.0424	-0.0117	-0.0242	-0.0262	-0.0323	-0.0168	-0.0333	-0.038	-0.0422	0.0067	0.0122	0.0263	-0.0073	-0.0155	0.0067	-0.0029	-0.0147	0.0006	0.0076	-0.0134	-0.0388	-0.0115	-0.0193	-0.0589	0.0006	-0.0095	0.0123	0.0172	0.0274	-0.0173	0.0142	0.0015
Tuebingen82.HO	Tuebingen82	Ket	Siberia	0.0233	0.061	-0.0192	-0.002	0.076	0.0004	-0.0492	-0.0117	-0.0046	-0.0184	-0.0242	-0.0371	0.0276	0.0475	-0.0376	-0.0147	-0.0284	-0.0332	-0.0414	-0.0216	-0.0393	-0.0415	-0.0449	0.0172	0.0092	0.0186	-0.0229	-0.0044	0.0077	0.0015	-0.0223	-0.0021	0.0031	-0.024	-0.0483	-0.0054	-0.0291	-0.0688	-0.0062	-0.0056	0.0293	0.0218	0.0145	-0.0116	0.0209	0.0094
Tuebingen83.HO	Tuebingen83	Ket	Siberia	0.0228	0.0594	-0.0231	-0.0032	0.0666	0.0021	-0.044	-0.0101	-0.0023	-0.0107	-0.0125	-0.026	0.0215	0.0364	-0.0353	-0.0062	-0.0185	-0.027	-0.0399	-0.015	-0.0305	-0.0277	-0.0396	0.0078	0.006	0.018	-0.0111	-0.0054	0.0098	0.0019	-0.0148	-0.0027	-0.0023	-0.0103	-0.0368	-0.0008	-0.0147	-0.0587	-0.0001	-0.0056	0.0179	0.0126	0.0272	0.0066	0.0106	0.0043
[truncated: 348 more rows]
[truncated: 4 more columns]

## Sheet: PCA ancient samples
Table S8_B. PCA data of ancient samples
[truncated: 120 more rows]
[truncated: 5 more columns]
